# Supplementary material for: Establishment of a Necroptosis Related Genes Signature to Predict Prognosis and Therapeutic Response in Colon Cancer
Source: Front Cell Dev Biol. 2022 Jul 8;10:921320. doi: 10.3389/fcell.2022.921320 (PMC9305485; doi:10.3389/fcell.2022.921320)
Supplement: Supplementary file 1 [file Table4.csv]

	logFC	AveExpr	t	P.Value	adj.P.Val	B
SAMD9L	1.711925347	3.821118026	19.71821625	1.92E-63	1.12E-58	133.6136531
DTHD1	3.116991871	-2.980348755	18.89058798	1.43E-59	4.19E-55	124.0038633
PTPRC	1.932451672	4.313197515	18.5483957	5.64E-58	1.10E-53	121.1680192
SAMSN1	1.643087909	2.061060919	18.4627603	1.41E-57	2.06E-53	120.0316774
EVI2B	1.70995966	2.4896339	18.38961379	3.09E-57	3.61E-53	119.3189813
JAK2	1.210389978	3.809999109	18.22039811	1.89E-56	1.84E-52	117.6551127
FYB	1.764500223	2.907006278	18.10338663	6.60E-56	5.50E-52	116.3416881
RASGRP1	1.677903506	1.284952989	17.8444644	1.04E-54	7.62E-51	113.3903384
HIF1A	1.033070651	6.557649462	16.96910741	1.12E-50	7.24E-47	104.4769688
LCP2	1.40184738	3.921481778	16.7452888	1.18E-49	6.87E-46	102.1543709
STAT4	1.252798899	0.822434997	16.72739273	1.42E-49	7.30E-46	101.6709123
CD226	1.760340807	0.111874698	16.72208212	1.50E-49	7.30E-46	101.4962181
LRRC8C	1.139602293	2.70165515	16.68001846	2.33E-49	1.05E-45	101.4063954
APOL6	0.983103611	6.320814524	16.51813163	1.27E-48	5.32E-45	99.77423351
GBP1	1.420113678	5.177413075	16.44560763	2.72E-48	1.06E-44	99.05088199
BIRC3	1.466428553	4.98944654	16.41103116	3.91E-48	1.43E-44	98.6934497
ITK	1.579137525	1.226740324	16.33036968	9.08E-48	3.12E-44	97.6385582
GBP4	1.882251993	4.634616256	16.30063854	1.24E-47	4.02E-44	97.54942334
CYBB	1.69379271	4.684769085	16.26436502	1.81E-47	5.55E-44	97.17398551
TLR1	1.670137562	1.199254356	16.1944018	3.75E-47	1.09E-43	96.23845403
RAB8B	1.024741988	4.095784512	16.14648993	6.17E-47	1.66E-43	95.94977983
RALY	-0.799060236	8.149752018	-16.14511159	6.26E-47	1.66E-43	95.78622206
CD274	1.632540876	1.589013962	16.09461753	1.06E-46	2.69E-43	95.26128809
TNFAIP8	1.024048017	3.837492157	16.0429085	1.81E-46	4.23E-43	94.87642454
GPR174	2.377948574	-2.280563344	16.06430383	1.45E-46	3.53E-43	94.51524409
IKZF1	1.57130519	2.661768806	16.00979306	2.56E-46	5.74E-43	94.48416284
CD69	1.738249561	1.246829463	15.90148828	7.86E-46	1.64E-42	93.24589681
PDCD1LG2	1.860062279	0.251382937	15.90478952	7.60E-46	1.64E-42	93.14373319
FAS	1.136025062	3.755322728	15.85460479	1.28E-45	2.33E-42	92.93911392
PIK3CG	1.694115684	1.033741711	15.87287821	1.06E-45	1.99E-42	92.92740901
RP11-121A8.1	2.279201073	-2.653643225	15.89025599	8.83E-46	1.78E-42	92.72659271
TAGAP	1.465335785	1.947324914	15.84030211	1.48E-45	2.62E-42	92.6928608
ABCD2	2.354669116	-1.677047789	15.87383778	1.05E-45	1.99E-42	92.60228723
GVINP1	1.637092867	0.808795372	15.81959166	1.84E-45	3.15E-42	92.35490529
CLEC7A	1.662324214	1.911394697	15.78494658	2.63E-45	4.38E-42	92.1248239
SLA	1.406659187	3.212522839	15.76120937	3.36E-45	5.45E-42	91.9649831
DPYD	1.665511735	2.6143528	15.6797289	7.79E-45	1.23E-41	91.10303592
CD96	1.542139256	1.547409822	15.65869682	9.68E-45	1.49E-41	90.80350195
TRAT1	2.422993435	-1.476009989	15.65498144	1.01E-44	1.51E-41	90.41775051
CD84	1.757363762	2.539406607	15.60182165	1.74E-44	2.54E-41	90.30442316
SNHG11	-1.102486023	3.550289296	-15.57420621	2.31E-44	3.21E-41	90.05883752
EVI2A	1.653263511	1.444297112	15.58202709	2.13E-44	3.04E-41	90.01414664
SAMD9	1.435621567	3.921934397	15.55193697	2.91E-44	3.95E-41	89.84577334
GBP5	2.032014741	2.851500472	15.54739937	3.05E-44	4.04E-41	89.76728762
RASSF5	1.139611974	3.558118082	15.5228982	3.92E-44	4.98E-41	89.54249413
SGMS2	1.14192067	4.742219719	15.52079012	4.01E-44	4.98E-41	89.52860961
TIGIT	1.63255131	1.315151368	15.52515097	3.83E-44	4.97E-41	89.42338719
TRIM22	1.360335322	4.538365423	15.43990339	9.20E-44	1.11E-40	88.70543029
CSF2RB	1.543042343	3.142483204	15.43849098	9.34E-44	1.11E-40	88.67124466
NECAB3	-0.96944905	4.767247452	-15.41908554	1.14E-43	1.33E-40	88.49324725
SP140	1.552707045	0.854738583	15.38477968	1.62E-43	1.85E-40	87.9505416
CYTIP	1.340475637	2.748335967	15.36842408	1.92E-43	2.11E-40	87.94291169
IL18R1	1.261726399	1.290818182	15.36956033	1.89E-43	2.11E-40	87.84438479
RHOH	1.393016685	1.70557166	15.34428222	2.45E-43	2.65E-40	87.62857905
DOCK10	1.311138442	2.70156771	15.32928972	2.86E-43	3.04E-40	87.54386473
TRAF3IP3	1.298276638	1.520461274	15.32064729	3.13E-43	3.26E-40	87.37277673
RPS21	-1.097935038	9.403323566	-15.28324181	4.59E-43	4.70E-40	86.79254283
RP11-367G6.3	2.280788385	-3.773685777	15.27964632	4.76E-43	4.79E-40	86.73870941
LCP1	1.477004797	5.735533012	15.18729634	1.22E-42	1.21E-39	86.10597345
ACOT8	-0.922518877	4.925932435	-15.1804129	1.31E-42	1.28E-39	86.06639045
DOCK2	1.478277526	3.16388027	15.17486546	1.39E-42	1.33E-39	85.99958871
DOCK8	1.350664116	3.765285792	15.14304961	1.92E-42	1.81E-39	85.69038698
RAB27A	0.791973256	4.506928073	15.12928382	2.21E-42	2.05E-39	85.55162001
TWSG1	0.942524357	4.940264666	15.11145195	2.65E-42	2.42E-39	85.36398862
CEP85L	1.443105042	0.904699062	15.0950142	3.14E-42	2.82E-39	85.03862148
GTF2IRD1	-0.798937092	6.117960732	-15.05461122	4.74E-42	4.19E-39	84.75191463
CD86	1.437988466	2.28713677	15.04085677	5.45E-42	4.75E-39	84.60989291
FGL2	1.561329952	3.74176652	15.02353252	6.50E-42	5.45E-39	84.48333941
IL10RA	1.335224918	3.510562224	15.02331194	6.51E-42	5.45E-39	84.47789519
PARP9	0.896394427	5.897810933	15.02309328	6.53E-42	5.45E-39	84.43572222
ST8SIA4	1.220849467	2.39184347	15.01636472	6.99E-42	5.60E-39	84.36897804
FAM49A	1.30656655	1.955218604	15.01625696	7.00E-42	5.60E-39	84.34135313
SRGN	1.508080551	5.182799287	15.00976936	7.48E-42	5.77E-39	84.32872108
PRKCB	1.545787582	1.959176283	15.01124185	7.37E-42	5.77E-39	84.29169714
IL2RA	1.522451689	1.570550538	15.00803724	7.61E-42	5.77E-39	84.23013605
TLR6	1.465438286	0.338968955	15.0187283	6.83E-42	5.60E-39	84.20682103
KLHL6	1.504938518	2.070082532	14.99181805	8.97E-42	6.72E-39	84.10384897
PLXNC1	1.330187461	3.409686466	14.98344609	9.77E-42	7.22E-39	84.07446998
THEMIS	1.746772734	-0.409624129	15.0091484	7.52E-42	5.77E-39	84.01245665
TFEC	1.786258958	0.97134709	14.97491991	1.07E-41	7.78E-39	83.84331152
GPR171	1.755045196	-0.546353322	14.95493651	1.31E-41	9.41E-39	83.45285073
IFNG	2.644038473	-2.454993262	14.93565402	1.59E-41	1.13E-38	83.18311694
STAT1	1.047909366	7.612735996	14.90024671	2.28E-41	1.60E-38	83.07259009
EIF6	-0.957828132	7.821794572	-14.87546803	2.93E-41	2.03E-38	82.82110852
IL7R	1.542859416	3.823914044	14.84439385	4.01E-41	2.75E-38	82.68109829
PLEK	1.719389691	3.54846031	14.84304348	4.07E-41	2.76E-38	82.6652825
MPEG1	1.453561685	4.091506344	14.82991849	4.64E-41	3.12E-38	82.53583421
TOP1MT	-1.049512393	5.95253324	-14.80831014	5.78E-41	3.83E-38	82.27620431
SLC35C2	-0.6370775	6.379172254	-14.79987996	6.30E-41	4.13E-38	82.16531287
PRPF6	-0.850602835	7.477242283	-14.79633668	6.53E-41	4.23E-38	82.05231564
DYNLRB1	-0.77664864	6.893573336	-14.78109668	7.61E-41	4.89E-38	81.94361753
DDX60	1.202946968	4.762748399	14.73713781	1.19E-40	7.46E-38	81.59563792
RP11-834C11.7	2.117510445	-3.997027372	14.75673511	9.74E-41	6.18E-38	81.54321893
ZSWIM1	-0.741613582	4.347589506	-14.6988789	1.75E-40	1.07E-37	81.2212972
P2RY10	1.821175297	-0.559116783	14.7228143	1.37E-40	8.53E-38	81.14547613
EDEM1	0.621086883	5.782239619	14.68285953	2.06E-40	1.25E-37	81.01529757
GNG2	1.032964675	2.825516181	14.64479912	3.02E-40	1.82E-37	80.66509648
TNFSF13B	1.502179209	1.893653224	14.6127161	4.17E-40	2.46E-37	80.30331266
TLR8	2.080756252	0.285858072	14.62155262	3.82E-40	2.27E-37	80.25024452
CHMP4B	-0.715036773	8.111850904	-14.59109008	5.19E-40	3.03E-37	79.92842564
CD53	1.426421409	4.299739825	14.56582543	6.69E-40	3.81E-37	79.88970082
SLC5A6	-0.993256563	6.695681362	-14.56544588	6.71E-40	3.81E-37	79.79540119
PYHIN1	1.65788154	-0.750006075	14.58166454	5.70E-40	3.30E-37	79.72165255
SH2D1A	1.708952923	-0.148349047	14.53854448	8.80E-40	4.94E-37	79.37464533
SFMBT2	1.326453523	1.796826746	14.51901862	1.07E-39	5.96E-37	79.36590519
GPR183	1.434587095	2.324715369	14.51392914	1.13E-39	6.21E-37	79.34388743
PTPN22	1.211036986	1.762997496	14.50909748	1.18E-39	6.40E-37	79.26517045
CD3G	1.427859325	1.047993723	14.5110165	1.16E-39	6.34E-37	79.22995436
CDK5RAP1	-0.622596227	5.213472094	-14.44830891	2.18E-39	1.17E-36	78.69982511
PLCL2	1.387839934	2.238581908	14.43132086	2.59E-39	1.37E-36	78.52034806
SPIRE2	-0.984846339	5.794416706	-14.37790068	4.42E-39	2.30E-36	77.97697037
ERGIC3	-0.821012001	8.501340276	-14.39126746	3.86E-39	2.03E-36	77.89082791
TNFRSF9	1.38163229	1.223307668	14.34220428	6.31E-39	3.26E-36	77.57634633
VNN2	2.125308384	0.363553388	14.31570159	8.23E-39	4.18E-36	77.23978919
ARHGAP30	1.195849934	3.573996596	14.29607024	1.00E-38	5.04E-36	77.21192825
SOD2	0.912416535	8.324616925	14.32012944	7.88E-39	4.03E-36	77.18250886
PIGU	-0.777553291	5.655780229	-14.29443613	1.02E-38	5.08E-36	77.15242348
CIITA	1.654607364	3.823075568	14.26455453	1.37E-38	6.68E-36	76.89969401
ICOS	1.501746955	0.141253843	14.28112305	1.16E-38	5.76E-36	76.87215282
SEC24A	0.699611854	5.181729858	14.25502684	1.51E-38	7.29E-36	76.77554237
CYSLTR2	1.695642303	-1.114461285	14.27057728	1.29E-38	6.34E-36	76.6209667
SPATA2	-0.676512871	5.353188487	-14.23739047	1.80E-38	8.62E-36	76.59955204
ARHGEF6	1.10036583	3.038344713	14.23407836	1.86E-38	8.76E-36	76.59374034
P2RY13	1.703824631	0.63345988	14.23495746	1.84E-38	8.76E-36	76.47089344
SCIMP	1.359797472	0.903346384	14.22713663	1.99E-38	9.32E-36	76.41708128
STK17B	0.804029795	5.138735098	14.17700936	3.29E-38	1.51E-35	76.00462777
ZNF74	-0.656343138	4.138971328	-14.16905359	3.56E-38	1.62E-35	75.95475674
KLRD1	1.93975883	0.756341817	14.18088131	3.16E-38	1.47E-35	75.9523562
NLRC3	0.967298078	1.764683629	14.14595121	4.48E-38	2.03E-35	75.67967531
CCR5	1.316158981	1.964989591	14.13877133	4.81E-38	2.16E-35	75.62044111
CCDC88A	1.40197682	2.866454228	14.12467629	5.54E-38	2.43E-35	75.51246466
CD80	1.460688133	-0.54481636	14.137717	4.86E-38	2.17E-35	75.38766507
GMEB2	-0.686625811	5.021361703	-14.11189571	6.29E-38	2.74E-35	75.37112781
TRG-AS1	1.412685032	-0.651331395	14.13000674	5.25E-38	2.32E-35	75.2986296
SELL	1.612127798	1.94219684	14.10189397	6.95E-38	3.00E-35	75.25766265
DOCK4	1.160788693	2.835984457	14.09475701	7.46E-38	3.20E-35	75.21736622
TNNC2	-2.926748298	2.428575649	-14.08990317	7.82E-38	3.31E-35	75.13410071
GNPTAB	0.583751888	5.83909412	14.09060814	7.77E-38	3.31E-35	75.11761339
PRKRIP1	-0.555146607	4.444044605	-14.07132648	9.41E-38	3.93E-35	74.98628517
PRDM1	1.003530629	4.316812198	14.05575613	1.10E-37	4.55E-35	74.83271769
CPNE1	-1.094664796	7.546178721	-14.07136168	9.41E-38	3.93E-35	74.814615
ZNF24	0.6440562	5.71353791	14.02530339	1.49E-37	6.07E-35	74.48020071
CD28	1.316614295	0.560935211	14.03242691	1.38E-37	5.69E-35	74.47924726
MS4A7	1.43124683	2.870992833	13.99560084	2.00E-37	8.09E-35	74.24471293
SEC24D	0.76936786	5.840514422	13.99463478	2.01E-37	8.11E-35	74.17060672
GIMAP5	1.588851194	-0.857868146	13.98191503	2.29E-37	9.08E-35	73.83600217
LY6G6E	-2.38623074	-2.904379066	-13.99038182	2.10E-37	8.40E-35	73.83435411
SMCHD1	0.962288565	5.200143065	13.93191741	3.75E-37	1.48E-34	73.5861694
MTG2	-0.784520416	5.453198696	-13.92004376	4.22E-37	1.65E-34	73.46587328
GIMAP4	1.068236819	3.251517946	13.90930204	4.69E-37	1.83E-34	73.40348122
LHFPL2	0.694674872	5.37075076	13.89584024	5.36E-37	2.07E-34	73.22486986
GPR65	1.344225995	0.986483049	13.8952082	5.39E-37	2.07E-34	73.17790235
DHRS12	-0.893281962	3.444228711	-13.88610452	5.90E-37	2.24E-34	73.17657145
MNDA	1.555131205	1.768863059	13.88644443	5.88E-37	2.24E-34	73.14151032
SGMS1	0.694796847	4.277087609	13.87909083	6.32E-37	2.38E-34	73.09919342
PTAFR	1.35513753	3.39903701	13.85045947	8.39E-37	3.14E-34	72.82846916
RNF212B	1.752329923	-4.237568036	13.83836336	9.45E-37	3.52E-34	72.60478166
CTD-3184A7.4	-1.222054952	2.363043758	-13.82899847	1.04E-36	3.83E-34	72.59617362
SLFN12L	1.636432726	-1.258326567	13.81910027	1.14E-36	4.20E-34	72.21950602
UBASH3B	1.320246883	2.378402487	13.78709208	1.57E-36	5.65E-34	72.19654371
RP11-53I6.4	2.016616128	-3.809685815	13.80411318	1.33E-36	4.84E-34	72.15910375
FLI1	0.99616585	2.754335448	13.77158948	1.83E-36	6.54E-34	72.05363563
CTB-61M7.2	2.520721267	-3.246378088	13.79162002	1.50E-36	5.44E-34	72.04279458
RP9	-0.697784406	3.225837295	-13.76748141	1.90E-36	6.77E-34	72.01755106
SMYD5	-0.578764643	5.335532104	-13.75861066	2.08E-36	7.34E-34	71.88877347
TRIB2	1.208406835	4.225438078	13.74839983	2.29E-36	8.07E-34	71.82240701
PDE4D	1.059227201	3.815479084	13.73556169	2.60E-36	9.10E-34	71.70466678
AAR2	-0.677997007	5.847157579	-13.7139235	3.22E-36	1.11E-33	71.42613027
CD209	1.590534363	1.921015922	13.70680832	3.45E-36	1.18E-33	71.40110476
HLA-DRA	1.60035219	8.126876802	13.72996579	2.75E-36	9.56E-34	71.3754443
HCLS1	1.102755096	4.148380299	13.70007753	3.69E-36	1.25E-33	71.35331855
NCKAP1L	1.268936763	3.737930789	13.6965635	3.82E-36	1.28E-33	71.32576899
RP11-1094M14.5	2.019412419	-2.93257454	13.72042539	3.02E-36	1.04E-33	71.28602646
ARHGAP15	1.021187895	1.543393645	13.69381434	3.93E-36	1.31E-33	71.25667583
VPS4B	0.57636161	5.825005264	13.69647726	3.82E-36	1.28E-33	71.24949064
NFS1	-0.646860196	5.168897473	-13.68146694	4.43E-36	1.47E-33	71.14392942
ARHGAP25	0.963281435	2.438954394	13.63826691	6.77E-36	2.23E-33	70.75215696
NSMCE1	-0.711637796	5.806422228	-13.63656815	6.89E-36	2.26E-33	70.67470529
DDX27	-0.86789367	6.581622039	-13.61630435	8.40E-36	2.71E-33	70.42673081
RGS18	1.501240796	-0.379971109	13.61989579	8.11E-36	2.63E-33	70.39022058
RP11-327F22.2	2.069205686	-2.883840271	13.62654513	7.60E-36	2.48E-33	70.36734837
NELFCD	-0.762967645	7.116739611	-13.61458093	8.54E-36	2.74E-33	70.36535251
PARP14	0.919356184	6.409543959	13.60408189	9.47E-36	3.02E-33	70.30754336
DAPP1	1.519757237	2.364880407	13.59129674	1.07E-35	3.41E-33	70.29611492
APBB1IP	1.224996333	2.118041796	13.58837595	1.10E-35	3.49E-33	70.26066384
CYLD	0.672093712	4.856804822	13.58636588	1.13E-35	3.54E-33	70.22618861
ANO9	-1.342740277	6.765675043	-13.57628411	1.24E-35	3.88E-33	70.02921644
FCGR2A	1.332625772	4.197394955	13.55796647	1.49E-35	4.60E-33	69.97094027
KYNU	1.446346359	1.746216057	13.55068813	1.60E-35	4.86E-33	69.883247
FPR3	1.504842563	3.355642295	13.54711822	1.65E-35	5.00E-33	69.87817226
STAT2	0.711653373	5.973540289	13.55456933	1.54E-35	4.70E-33	69.85780374
LLNLR-470E3.1	2.258611355	-3.497759326	13.56008623	1.46E-35	4.52E-33	69.817685
LA16c-390H2.4	1.925999758	-3.019758078	13.55499831	1.53E-35	4.70E-33	69.67999726
RCSD1	1.002578521	2.690165089	13.50692227	2.45E-35	7.37E-33	69.48632341
RP11-480I12.5	-1.280097186	2.644714835	-13.50550811	2.48E-35	7.44E-33	69.46745071
ATP10D	0.881123932	3.599413568	13.50395117	2.52E-35	7.51E-33	69.45893152
MNX1	-0.925276652	3.42009251	-13.49916	2.64E-35	7.79E-33	69.41473587
TAZ	-0.719102012	4.868440192	-13.48691093	2.98E-35	8.74E-33	69.26682829
CFAP54	1.787291131	-2.511977681	13.50003705	2.62E-35	7.77E-33	69.11943175
ACTR5	-0.705719927	4.015764173	-13.46328415	3.75E-35	1.10E-32	69.06213104
HS3ST3B1	1.039547769	1.427676332	13.45639681	4.01E-35	1.17E-32	68.95946848
QPRT	-2.158613122	5.448399089	-13.45464345	4.08E-35	1.18E-32	68.94020432
ITGA4	1.196464441	2.986871038	13.44116726	4.66E-35	1.34E-32	68.85466261
CASS4	1.294078519	0.286696453	13.42957785	5.21E-35	1.49E-32	68.62513488
MAP1LC3A	-1.080187325	4.609518685	-13.37253128	9.08E-35	2.57E-32	68.1728987
RP11-284N8.3	1.947707814	-0.874856439	13.38573834	7.99E-35	2.27E-32	68.10485749
MRGBP	-0.659943787	5.304175405	-13.35744534	1.05E-34	2.95E-32	67.9963106
BTK	1.25049735	1.453401311	13.35359972	1.09E-34	3.05E-32	67.97456166
CHRM3-AS2	2.220294807	-1.599507962	13.36573505	9.70E-35	2.74E-32	67.88981726
RNU6-510P	1.520196174	-4.574967055	13.33969576	1.25E-34	3.48E-32	67.84452793
ZNF775	-0.787485493	4.532669582	-13.33055266	1.37E-34	3.78E-32	67.76960076
TMEM150A	-0.809839015	3.837379188	-13.32448635	1.45E-34	3.97E-32	67.72759287
LINC01006	-1.278975912	3.159076338	-13.31475044	1.59E-34	4.30E-32	67.63824265
GSS	-0.747054318	6.785658371	-13.32877209	1.39E-34	3.83E-32	67.62168755
ANKRD44	0.958931493	2.659426902	13.30282443	1.79E-34	4.79E-32	67.52190498
CR1	2.034264672	-0.150744415	13.31496672	1.59E-34	4.30E-32	67.49738496
ATP5E	-0.675076654	7.949295189	-13.3240549	1.46E-34	3.97E-32	67.46485691
ZSWIM3	-1.145661655	2.946177281	-13.28682167	2.09E-34	5.57E-32	67.36910595
WDR7	0.686255067	3.570969761	13.28588635	2.11E-34	5.59E-32	67.35831048
PDE4B	1.277749326	3.427580619	13.28282902	2.17E-34	5.74E-32	67.33024162
RP11-399B17.1	1.957084856	-2.802964116	13.30358871	1.77E-34	4.78E-32	67.25594494
ETS1	0.999276342	5.629048002	13.27927545	2.25E-34	5.91E-32	67.21649453
MAP3K5	0.674853309	4.950117024	13.2616221	2.67E-34	6.98E-32	67.08420875
FAM46A	0.951994531	4.5975957	13.24228604	3.22E-34	8.35E-32	66.91274941
CEP170P1	1.790127915	-4.246992216	13.24256924	3.21E-34	8.35E-32	66.84247996
PIK3R5	1.232613786	1.989487715	13.21381148	4.24E-34	1.09E-31	66.65742613
SNRK	0.522979118	4.69100729	13.21561633	4.16E-34	1.08E-31	66.65419196
PXMP4	-0.784884221	4.627640689	-13.19606849	5.03E-34	1.28E-31	66.47461451
1-Mar	1.155019916	2.33423017	13.19234376	5.21E-34	1.32E-31	66.46023504
ZNF831	1.649445156	-0.977044753	13.21244205	4.29E-34	1.10E-31	66.44276367
SUCNR1	1.792282329	-0.05356051	13.18973319	5.35E-34	1.35E-31	66.31348698
MRC1	1.777905335	3.159305658	13.17309655	6.28E-34	1.57E-31	66.28125833
IFI16	1.216974616	5.123076577	13.17795388	5.99E-34	1.51E-31	66.27123176
HLA-DQA1	1.593676018	5.317126107	13.16969282	6.49E-34	1.61E-31	66.1810764
SLFN11	1.237124804	3.236387227	13.16198097	6.99E-34	1.73E-31	66.1746456
CLIC2	1.10380858	2.05089245	13.15791941	7.27E-34	1.79E-31	66.12576819
CMKLR1	1.260469708	2.552148605	13.15442769	7.52E-34	1.84E-31	66.10142009
ELL2	0.797208134	4.550357257	13.15496115	7.48E-34	1.84E-31	66.07778343
FAM65B	1.294488253	1.76358448	13.15212857	7.69E-34	1.87E-31	66.06246833
CD180	1.329013357	1.110289023	13.15099182	7.78E-34	1.88E-31	66.0236414
CD163	1.733693566	3.849507422	13.14417834	8.30E-34	2.00E-31	65.99503335
ADAM28	1.381677439	2.446117919	13.1412613	8.54E-34	2.04E-31	65.97464196
SLAMF7	1.675085862	3.167915166	13.13306164	9.25E-34	2.19E-31	65.89885755
CXCL9	2.098036704	4.14965422	13.13482244	9.09E-34	2.17E-31	65.89749713
AHCY	-0.864299832	8.779631153	-13.17066951	6.43E-34	1.60E-31	65.89556649
DTX3L	0.583628916	6.544892773	13.14576396	8.18E-34	1.97E-31	65.86934102
C18orf25	0.620407636	4.370250521	13.1293933	9.58E-34	2.26E-31	65.8401912
TOMM34	-0.796142016	6.441718465	-13.12545114	9.95E-34	2.34E-31	65.69421771
SNHG17	-0.984301622	5.402544309	-13.11746071	1.07E-33	2.51E-31	65.68824865
IGSF6	1.206320046	2.853802896	13.11017749	1.15E-33	2.67E-31	65.68133198
HLA-DMB	1.352307633	4.32795298	13.1072928	1.19E-33	2.74E-31	65.62915442
TBRG4	-0.675610305	7.15700194	-13.12161834	1.03E-33	2.42E-31	65.59605739
ASCL2	-2.179273214	6.034370714	-13.09595783	1.32E-33	3.03E-31	65.45840784
CTD-2547L24.3	1.289327966	-1.838792892	13.11105307	1.14E-33	2.66E-31	65.44693961
IL6ST	0.871168692	5.811358114	13.09573574	1.33E-33	3.03E-31	65.44386649
OAS2	1.533146315	4.834299357	13.08225551	1.51E-33	3.44E-31	65.36917233
ITGAL	1.265629217	3.196220164	13.07587345	1.60E-33	3.65E-31	65.35348212
MYO5A	1.106211593	3.129317641	13.06169747	1.84E-33	4.15E-31	65.21898817
UGCG	0.602400773	5.279485477	13.06379362	1.80E-33	4.08E-31	65.17237576
IKZF2	1.308879434	1.528583045	13.05127275	2.03E-33	4.57E-31	65.09564502
CXCR4	1.263713141	4.8036107	13.04761241	2.11E-33	4.71E-31	65.04046466
TMEM263	0.783393384	5.096228783	13.04257989	2.21E-33	4.93E-31	64.97909098
CLCN2	-1.01617345	4.894169809	-13.03774443	2.32E-33	5.14E-31	64.95189645
PRKAR2B	1.384969936	2.189903302	13.02859514	2.53E-33	5.59E-31	64.89891249
WIPF1	1.026710029	4.745665749	13.01719734	2.82E-33	6.22E-31	64.75360674
UCKL1	-0.843407546	5.849308876	-13.00053847	3.31E-33	7.27E-31	64.54403055
RGS1	1.402357839	4.473876614	12.98615777	3.80E-33	8.32E-31	64.46881632
ITGAV	0.921100581	6.429084781	12.97967421	4.05E-33	8.82E-31	64.28936689
TMEM30A	0.583782028	7.020772818	12.97694348	4.15E-33	9.02E-31	64.21331261
TFAP4	-0.590452605	4.855349238	-12.95423829	5.17E-33	1.11E-30	64.15595708
SEL1L	0.645317376	6.588861255	12.95580647	5.09E-33	1.10E-30	64.04998896
ATP8B4	1.140214653	0.862148439	12.93215192	6.38E-33	1.37E-30	63.93762388
SOCS6	0.671963975	4.880996262	12.92296863	6.97E-33	1.49E-30	63.85183887
TESPA1	1.290811806	-0.0960714	12.92748252	6.68E-33	1.43E-30	63.82817285
SLAMF1	1.185771373	0.72260015	12.91560683	7.48E-33	1.58E-30	63.77369497
TRGC1	1.694315928	-2.421414571	12.91643333	7.42E-33	1.58E-30	63.60884474
AC133528.2	-1.169864629	1.795889373	-12.87768933	1.08E-32	2.25E-30	63.45503736
HAVCR2	1.262963691	2.706724491	12.87323126	1.12E-32	2.34E-30	63.43256318
PIK3AP1	1.145249944	4.487724277	12.87238017	1.13E-32	2.35E-30	63.38846803
PDLIM5	0.648486165	6.59551514	12.88159651	1.04E-32	2.18E-30	63.34353139
NPEPL1	-0.958587027	3.838769884	-12.8629233	1.24E-32	2.56E-30	63.32561327
RP11-395L14.13	-2.10700434	-1.395989442	-12.88468352	1.01E-32	2.12E-30	63.27924112
CLEC2D	1.044333563	1.766736273	12.85086171	1.39E-32	2.86E-30	63.20832157
ACBD3	0.479165133	5.944108254	12.86054198	1.27E-32	2.61E-30	63.19586261
RAB27B	1.817446199	3.053566917	12.84020463	1.54E-32	3.14E-30	63.11934489
C3AR1	1.350657236	2.663747135	12.83575704	1.61E-32	3.26E-30	63.0787075
GPR34	1.380808286	1.397766261	12.83522352	1.61E-32	3.26E-30	63.0497945
CXorf21	1.252357948	-0.214064895	12.8411915	1.52E-32	3.12E-30	63.00868998
LAPTM5	1.249038579	6.489254913	12.83505745	1.62E-32	3.26E-30	62.90866388
MIER1	0.696081322	5.287009981	12.82088884	1.85E-32	3.71E-30	62.86203012
RASSF2	1.07682213	3.41296734	12.81261153	2.00E-32	3.96E-30	62.85464211
CXCL13	2.407460171	1.233657892	12.81279567	2.00E-32	3.96E-30	62.83337968
SLC25A26	-0.482676896	4.528604902	-12.81129463	2.03E-32	4.00E-30	62.81430807
PAFAH1B1	0.457437053	6.580900848	12.8245089	1.79E-32	3.60E-30	62.80435053
CYSLTR1	1.205726643	0.097029734	12.81518553	1.95E-32	3.90E-30	62.78873018
C5orf15	0.582518461	5.710322073	12.8149606	1.96E-32	3.90E-30	62.77963164
TIMM17B	-0.853264625	5.824943273	-12.79385684	2.39E-32	4.71E-30	62.58271625
SGCB	0.700595883	5.056468893	12.78422403	2.62E-32	5.13E-30	62.52840117
GAB3	0.906283022	1.078146021	12.77299362	2.92E-32	5.67E-30	62.4509938
KAT2B	0.912893303	3.274030854	12.76924985	3.03E-32	5.83E-30	62.44799391
CXCR6	1.272807045	1.814255752	12.7677491	3.07E-32	5.88E-30	62.42784328
CCR1	1.212529136	2.523191549	12.76057967	3.29E-32	6.27E-30	62.37013815
HM13	-0.614435615	7.93278699	-12.79133028	2.45E-32	4.81E-30	62.36871923
IL2RB	1.273053825	3.24611109	12.75881885	3.34E-32	6.36E-30	62.34994175
GBP2	0.997373593	5.826801203	12.77025226	3.00E-32	5.80E-30	62.34704961
NR3C1	1.13475245	3.460566477	12.75781062	3.38E-32	6.40E-30	62.33700408
BLOC1S5-TXNDC5	1.893906851	-3.953149931	12.76802347	3.06E-32	5.88E-30	62.32115452
GID8	-0.523874718	6.854337557	-12.77393853	2.89E-32	5.63E-30	62.31009234
MS4A6A	1.234899192	3.872544779	12.74639366	3.76E-32	7.09E-30	62.21950948
AC002331.1	2.233536334	-3.441712391	12.75637725	3.42E-32	6.47E-30	62.18459759
RBBP8NL	-1.383031984	3.663175845	-12.73620995	4.15E-32	7.76E-30	62.13479868
RPIA	-0.594923458	5.87994637	-12.7407781	3.97E-32	7.45E-30	62.07479415
ZNF696	-0.846528221	3.098365644	-12.68352332	6.84E-32	1.26E-29	61.6456294
TRAV19	2.10773655	-3.083538295	12.69666867	6.04E-32	1.12E-29	61.59136114
PPDPF	-1.001428723	8.388367747	-12.71291959	5.17E-32	9.65E-30	61.58160361
CTNNBL1	-0.676374088	5.966532637	-12.68666407	6.64E-32	1.23E-29	61.55902549
MOCS3	-0.823283727	4.340233012	-12.66555072	8.11E-32	1.49E-29	61.44964087
ANKRD16	-0.696221408	3.144494838	-12.64470987	9.89E-32	1.81E-29	61.2811203
RRS1	-0.723067964	5.446808852	-12.64958386	9.44E-32	1.73E-29	61.2448149
GET4	-0.838917413	2.585304862	-12.62547789	1.19E-31	2.15E-29	61.10232736
MMP12	1.837535672	5.190050978	12.63360047	1.10E-31	2.00E-29	61.09895887
AC004988.1	2.173422576	-3.084414529	12.6258219	1.18E-31	2.15E-29	60.94483271
HIPK1	0.58525961	6.06776541	12.62237068	1.22E-31	2.21E-29	60.93680491
RTKN	-0.50147812	6.279752222	-12.61573214	1.30E-31	2.34E-29	60.86610637
TRIM69	0.729367221	4.866425787	12.60470234	1.44E-31	2.60E-29	60.84791742
SLC16A7	1.773712587	0.780341586	12.59926485	1.52E-31	2.72E-29	60.81558234
CTA-212A2.1	2.003665572	-3.536104656	12.6035266	1.46E-31	2.62E-29	60.76208918
LAX1	1.573284571	0.13281095	12.5939737	1.60E-31	2.85E-29	60.72885148
PDRG1	-0.977627162	5.019765663	-12.58599783	1.72E-31	3.06E-29	60.67387207
CYTH4	1.126655547	2.937827236	12.56915289	2.02E-31	3.57E-29	60.57450644
TNFSF8	1.369188799	-0.522798767	12.5792783	1.84E-31	3.25E-29	60.54378521
STX11	1.284100519	0.757868595	12.56366968	2.13E-31	3.75E-29	60.4820881
MEFV	1.645618446	-0.780492562	12.5562	2.29E-31	4.01E-29	60.31294967
CTD-2334D19.1	1.939878421	-3.156820527	12.54930471	2.44E-31	4.26E-29	60.21494229
CCL4	1.428410333	2.28723175	12.52487571	3.07E-31	5.34E-29	60.16262796
RNF145	0.593844253	6.285172024	12.54051404	2.65E-31	4.62E-29	60.15095895
BTN3A3	0.84409178	4.230999117	12.51820712	3.27E-31	5.65E-29	60.06684757
SIRPB2	1.317518154	0.3341174	12.51883953	3.25E-31	5.63E-29	60.04289442
PPP4R1	0.558889993	5.600404237	12.51200617	3.47E-31	5.97E-29	59.93578534
MS4A4A	1.395780839	2.178004688	12.49398324	4.11E-31	7.04E-29	59.87428175
CD4	1.13488896	4.714549163	12.49463585	4.09E-31	7.02E-29	59.82424622
ACTL10	-1.30556514	2.723190823	-12.48777268	4.36E-31	7.44E-29	59.81771598
CTLA4	1.245887731	0.684985881	12.47997261	4.69E-31	7.96E-29	59.70157701
BCS1L	-0.578691208	4.856163649	-12.47909928	4.73E-31	8.01E-29	59.67947629
IL18RAP	1.399887192	-0.644764008	12.48370081	4.53E-31	7.71E-29	59.65049739
NXPE3	0.77301823	2.596386487	12.46829863	5.24E-31	8.79E-29	59.63646483
SWAP70	0.547036165	5.146398589	12.47155841	5.08E-31	8.57E-29	59.58673889
EMR4P	1.74973155	-2.34342169	12.46894248	5.21E-31	8.76E-29	59.44497574
DDX58	0.792642269	4.016139979	12.44513274	6.51E-31	1.08E-28	59.39326037
RP11-291B21.2	2.698950834	-2.931119418	12.44993635	6.23E-31	1.04E-28	59.36077017
IKZF3	1.345409741	2.784192769	12.43654589	7.06E-31	1.17E-28	59.34015071
CLEC12A	1.805145409	-0.832861145	12.4499778	6.22E-31	1.04E-28	59.32967095
LINC00968	2.062951125	-3.745877923	12.42962331	7.54E-31	1.25E-28	59.17325903
SLFN5	1.176138107	4.576936981	12.40268798	9.71E-31	1.60E-28	58.9735858
AXIN1	-0.69468392	6.251958305	-12.41022043	9.04E-31	1.49E-28	58.9465576
KLRC1	1.979728245	-2.528065245	12.38990255	1.09E-30	1.80E-28	58.74648218
PPP1R16B	1.147303995	2.526624721	12.36880841	1.33E-30	2.17E-28	58.71321535
FAM3A	-0.816687215	5.836370557	-12.38045449	1.20E-30	1.95E-28	58.7020901
HLA-DPA1	1.517520939	6.586545856	12.38459463	1.15E-30	1.88E-28	58.66467924
ACTR3B	-0.628129496	3.375841941	-12.36260508	1.41E-30	2.29E-28	58.64788614
DHX34	-0.670056017	5.166242689	-12.36022622	1.45E-30	2.34E-28	58.55607888
RP4-614O4.13	-0.950372011	1.019449586	-12.35358941	1.54E-30	2.48E-28	58.53892194
NAT9	-0.673223341	5.092604982	-12.35416737	1.53E-30	2.47E-28	58.50394868
C7orf50	-0.787719549	6.062249925	-12.35304934	1.55E-30	2.48E-28	58.42972673
IGHV3-7	2.885576293	-2.982138238	12.34926586	1.60E-30	2.56E-28	58.4047336
NCF2	1.325577948	3.333735637	12.32556238	2.00E-30	3.19E-28	58.30215246
EIF4E3	0.945740488	4.161249318	12.32048362	2.10E-30	3.34E-28	58.22928808
AC009403.2	-0.806337432	1.905339546	-12.31567392	2.20E-30	3.46E-28	58.2166008
BTN3A1	0.753414501	5.236525586	12.3162804	2.18E-30	3.45E-28	58.13502068
ADAM10	0.560184042	6.627164663	12.32009468	2.11E-30	3.34E-28	58.06414185
YIPF5	0.446089017	5.416754738	12.30733483	2.37E-30	3.74E-28	58.04162198
CELP	-3.155645559	0.727823303	-12.28839153	2.83E-30	4.44E-28	57.90494029
ACKR4	1.844942868	-1.30886406	12.29586225	2.64E-30	4.15E-28	57.88589398
MOGAT3	-1.651875095	3.824729219	-12.27070235	3.34E-30	5.14E-28	57.79042022
TMX3	0.643178415	4.744846724	12.27585358	3.19E-30	4.95E-28	57.78921236
SAMD10	-1.036759698	3.769269292	-12.26779179	3.44E-30	5.26E-28	57.76230272
WDR74	-0.581818357	5.172580189	-12.27458836	3.22E-30	4.99E-28	57.76037127
TRGC2	1.734768553	-1.324952003	12.28164221	3.02E-30	4.71E-28	57.75170927
FCRL6	1.634900032	-1.917095646	12.27964099	3.08E-30	4.79E-28	57.72773379
ANKFY1	0.528401535	5.653146324	12.27199494	3.30E-30	5.09E-28	57.69742731
PJA2	0.653173644	5.970989746	12.273181	3.27E-30	5.05E-28	57.68367437
MBP	0.597154519	5.420640448	12.26666198	3.47E-30	5.31E-28	57.66368822
SIGLEC5	1.935807533	-2.346337633	12.2480323	4.13E-30	6.30E-28	57.41693331
REEP3	0.660462457	5.465357929	12.23118447	4.83E-30	7.35E-28	57.33177059
DNAAF5	-0.510250477	6.087737456	-12.22968465	4.90E-30	7.44E-28	57.28052559
BACH1-IT2	1.969946459	-3.522766407	12.2227909	5.23E-30	7.91E-28	57.24190759
PTCD1	-0.817576886	3.190314706	-12.19041182	7.07E-30	1.07E-27	57.06130577
HLA-DOA	1.499627132	3.137985834	12.18693423	7.30E-30	1.10E-27	57.02661102
NRP1	1.0773057	4.93670792	12.18517844	7.42E-30	1.11E-27	56.93919097
KCTD9	0.755154203	4.41069781	12.17563185	8.11E-30	1.21E-27	56.87998529
KRT83	-2.222537826	-3.187516304	-12.18511104	7.43E-30	1.11E-27	56.87569121
NLRC4	0.853564687	0.303439822	12.16959431	8.58E-30	1.27E-27	56.82469136
TMEM156	1.324981361	-0.912793106	12.17763395	7.96E-30	1.19E-27	56.8224093
CPN1	-2.787487196	-2.811025815	-12.173416	8.28E-30	1.23E-27	56.75211429
LINC00658	-1.836417718	-4.172594355	-12.15642711	9.70E-30	1.43E-27	56.75078832
RASGRP3	0.873987389	2.692695149	12.15533602	9.80E-30	1.44E-27	56.74340167
WDFY4	1.26412986	2.315223676	12.15354268	9.96E-30	1.47E-27	56.72908393
CLIP4	1.335720994	1.349860642	12.14451762	1.08E-29	1.59E-27	56.63626768
CD2	1.251051661	2.72401303	12.13462912	1.19E-29	1.73E-27	56.55278793
AMICA1	1.070791598	2.696064231	12.13325662	1.20E-29	1.75E-27	56.54063049
GNA13	0.547529238	6.006039481	12.14685259	1.06E-29	1.56E-27	56.51346749
KAT2A	-0.662472718	6.439275256	-12.14096595	1.12E-29	1.63E-27	56.43348953
GNB4	1.134370013	3.21699744	12.120837	1.35E-29	1.94E-27	56.41767094
CCR4	1.428045477	0.123810092	12.12571881	1.29E-29	1.86E-27	56.41675393
EOMES	1.798588067	-0.865339062	12.1315872	1.22E-29	1.77E-27	56.41178135
CEBPA-AS1	-1.053515336	2.666996739	-12.11613468	1.41E-29	2.02E-27	56.38557829
AC083949.1	2.065621015	-3.370754225	12.12707345	1.27E-29	1.84E-27	56.38372329
SASH1	0.676880765	4.11007947	12.11680419	1.40E-29	2.01E-27	56.3523812
LRRK2	1.725835811	0.979235622	12.10687573	1.54E-29	2.19E-27	56.28241843
DSE	1.083243611	3.552177396	12.09784873	1.67E-29	2.37E-27	56.19779297
FAM46C	1.156913233	4.297689904	12.09248999	1.76E-29	2.49E-27	56.11967111
LITAF	0.51183025	7.161022791	12.11397663	1.44E-29	2.05E-27	56.10550533
CLEC4A	1.069308008	0.944795167	12.07953749	1.98E-29	2.79E-27	56.03090658
IL21R	1.30661043	0.91515311	12.07155231	2.13E-29	2.99E-27	55.95744631
GIMAP6	0.967459083	3.044937998	12.06865475	2.19E-29	3.07E-27	55.9432831
ATP6V1B2	0.633451583	6.438896593	12.0758847	2.05E-29	2.88E-27	55.82301858
CAMK4	1.093830727	0.811410052	12.05601888	2.46E-29	3.43E-27	55.81191643
CARS2	-0.577491764	6.205925656	-12.06616156	2.24E-29	3.13E-27	55.76403014
PAXIP1-AS1	-0.775654474	3.468692373	-12.04283485	2.78E-29	3.86E-27	55.70097082
RPL37	-0.549874854	9.52285552	-12.09177105	1.77E-29	2.50E-27	55.62544365
BNIP3L	0.836316576	5.698259821	12.04750104	2.67E-29	3.70E-27	55.62196032
IL16	1.033869498	2.627130361	12.03273464	3.06E-29	4.21E-27	55.62120705
FCGR3A	1.606856652	4.287596136	12.03510055	2.99E-29	4.14E-27	55.59302558
DHODH	-0.488171392	4.027211069	-12.0272925	3.21E-29	4.41E-27	55.53948972
EIF4EBP3	-1.422057455	1.92799625	-12.02214538	3.37E-29	4.62E-27	55.52398221
BACH1	0.641070169	5.23685647	12.03312773	3.04E-29	4.20E-27	55.52344099
IRF4	1.605927562	1.498185176	12.01037575	3.76E-29	5.10E-27	55.41473026
TRIM38	0.560539964	4.852923697	12.01711109	3.53E-29	4.80E-27	55.40097589
CCR8	1.863034872	-1.837819756	12.02119971	3.40E-29	4.65E-27	55.37604003
PCIF1	-0.646438869	5.857343471	-12.01907097	3.47E-29	4.73E-27	55.35998109
SPATA33	-0.637398945	3.417770394	-11.99795801	4.21E-29	5.68E-27	55.29176013
RP11-126L15.4	-1.303017674	-0.275485096	-12.00331121	4.01E-29	5.43E-27	55.26220639
CLEC4E	1.857815296	-0.277262181	11.99952189	4.15E-29	5.61E-27	55.24973819
ZEB2	1.22989602	3.873502925	11.99396458	4.37E-29	5.87E-27	55.23523132
R3HDML	-1.927267128	-0.102399182	-11.99751609	4.23E-29	5.69E-27	55.21619601
BCL2	1.027517718	2.864107525	11.9833954	4.82E-29	6.44E-27	55.16758583
TLR7	1.424431147	0.314409481	11.96888727	5.51E-29	7.35E-27	55.00092464
SERPINB9	0.754979791	4.34697751	11.96672881	5.62E-29	7.46E-27	54.9666721
EIF3F	-0.444648176	7.462645748	-11.98967132	4.55E-29	6.09E-27	54.94098476
RNF113A	-0.876760732	4.153332066	-11.96162717	5.89E-29	7.78E-27	54.93642934
QTRT1	-0.945537791	5.755550319	-11.96836614	5.54E-29	7.36E-27	54.90659611
CLEC2B	1.090335843	1.614770922	11.95172219	6.46E-29	8.51E-27	54.88278349
ROMO1	-1.188941051	6.163812598	-11.96487567	5.72E-29	7.57E-27	54.84618746
APOL3	1.127763387	3.912686252	11.94829921	6.66E-29	8.74E-27	54.81701169
RNF144B	0.886306043	2.576478403	11.94073453	7.14E-29	9.33E-27	54.78324941
AHR	0.750239357	6.222562008	11.94966653	6.58E-29	8.65E-27	54.68365206
CCDC147-AS1	1.978784834	-3.590981599	11.93772547	7.35E-29	9.57E-27	54.68024686
XXbac-BPG32J3.19	-3.881803207	0.553140547	-11.9338216	7.61E-29	9.90E-27	54.6600113
MEF2A	0.543590926	4.701391126	11.92973368	7.91E-29	1.02E-26	54.61114811
FCRL3	1.849691008	-0.953762329	11.93022302	7.87E-29	1.02E-26	54.5829657
TRAPPC8	0.528858588	5.007569311	11.91907582	8.72E-29	1.12E-26	54.49578169
REPIN1	-0.625575404	7.838984622	-11.94175987	7.08E-29	9.26E-27	54.46353501
SIGLEC10	1.195915559	2.145453279	11.8994564	1.04E-28	1.34E-26	54.4110505
GALNT1	0.641545503	6.513676214	11.9203609	8.62E-29	1.11E-26	54.39053497
XAF1	1.187299998	2.681917902	11.89388843	1.10E-28	1.40E-26	54.35597704
NCK2	-0.536544002	6.034007706	-11.90073886	1.03E-28	1.32E-26	54.26282297
ZNF517	-0.840937095	3.24568156	-11.88315535	1.21E-28	1.53E-26	54.25134416
POLR2J	-0.881725749	5.173868337	-11.89127679	1.13E-28	1.43E-26	54.24172108
TIAM1	1.333187394	1.420985946	11.88118603	1.24E-28	1.56E-26	54.24067347
RAP1B	0.486961912	5.556811257	11.89107528	1.13E-28	1.43E-26	54.20341807
CTD-2288O8.1	2.008971535	-3.908014649	11.87903174	1.26E-28	1.59E-26	54.1700928
SP100	0.563801315	5.574980725	11.88564005	1.19E-28	1.50E-26	54.15200061
COX19	-0.488482483	4.529854964	-11.87435659	1.32E-28	1.65E-26	54.12151882
LILRB1	1.189638279	1.703669695	11.86697782	1.41E-28	1.76E-26	54.1153851
EIF3B	-0.55431198	8.328114001	-11.89870944	1.05E-28	1.34E-26	54.01088799
NEURL2	-1.239926166	-0.365750364	-11.86136794	1.48E-28	1.85E-26	53.97611762
CCR2	1.554257784	0.206798086	11.84556135	1.71E-28	2.13E-26	53.8821184
ARFGAP3	0.582185176	5.504673652	11.84438865	1.73E-28	2.15E-26	53.78161728
FGD2	0.935240197	2.307323353	11.82689646	2.03E-28	2.50E-26	53.75311352
LINC00543	-1.248865801	1.902355347	-11.82634828	2.04E-28	2.50E-26	53.74762041
FECH	0.668771093	3.773865011	11.82951562	1.99E-28	2.44E-26	53.74333746
RPL13	-0.744638239	10.55757979	-11.90200938	1.02E-28	1.31E-26	53.73159286
DNAJA3	-0.48501241	6.608525179	-11.84780834	1.68E-28	2.09E-26	53.73022469
ESR1	1.420267816	-0.982794556	11.83595509	1.87E-28	2.31E-26	53.72852898
PRRC1	0.470208375	6.15074222	11.83843469	1.83E-28	2.26E-26	53.67678591
LIN7B	-1.086432507	1.783356658	-11.81614329	2.24E-28	2.74E-26	53.65449953
PSMA7	-0.734714946	8.190014857	-11.85724581	1.54E-28	1.92E-26	53.65249526
DDAH2	-0.916379089	6.128180678	-11.83081631	1.96E-28	2.42E-26	53.62271999
HSPD1P10	1.471790374	-4.527369175	11.80388224	2.51E-28	3.05E-26	53.54508477
BTLA	1.428450758	-1.329218618	11.81761113	2.21E-28	2.71E-26	53.54361025
EMR3	1.932696629	-1.731144166	11.80783725	2.42E-28	2.95E-26	53.46789971
CXCL10	1.811245125	3.754434346	11.79623048	2.69E-28	3.25E-26	53.44056033
OR7E38P	-0.848216195	2.123702833	-11.79062944	2.84E-28	3.41E-26	53.42651331
FOXP4-AS1	-1.099763497	0.994807445	-11.79219056	2.80E-28	3.37E-26	53.42197468
GIMAP8	0.898817883	2.342335554	11.79004015	2.85E-28	3.42E-26	53.41975009
EMR2	1.079491543	2.4071694	11.78678249	2.94E-28	3.50E-26	53.38964834
PDDC1	-0.583779469	6.109133568	-11.80094623	2.58E-28	3.12E-26	53.34870344
NSUN5P1	-1.019925608	3.727728112	-11.78482677	2.99E-28	3.56E-26	53.34689829
SLC39A4	-1.210646067	6.416010012	-11.80211098	2.55E-28	3.09E-26	53.34139108
ADCK1	-0.707160618	3.638504127	-11.78243474	3.06E-28	3.62E-26	53.3268411
MORC3	0.558126334	4.704056288	11.78840837	2.89E-28	3.46E-26	53.32595721
MIB1	0.744600778	5.141708261	11.78710712	2.93E-28	3.50E-26	53.2860684
SNHG15	-0.647268139	4.737350325	-11.78279889	3.05E-28	3.62E-26	53.28029771
RNF125	1.105540312	2.815119424	11.76603375	3.55E-28	4.16E-26	53.19613809
KCNA3	1.591240312	-1.615826318	11.7693442	3.45E-28	4.06E-26	53.1281822
LCN12	-1.501845301	1.485562723	-11.75454519	3.94E-28	4.59E-26	53.09396587
CYHR1	-0.671317615	5.760358525	-11.76883125	3.46E-28	4.08E-26	53.08639759
RP11-1399P15.1	1.943101344	-3.615648857	11.75943401	3.77E-28	4.41E-26	53.06842721
POLR3E	-0.401819178	5.716574959	-11.76610813	3.55E-28	4.16E-26	53.0624144
RIOK3	0.606314731	6.041020679	11.76744562	3.51E-28	4.12E-26	53.04060954
INPP5J	-1.09160056	3.637180705	-11.74972655	4.12E-28	4.79E-26	53.03314735
FCHO2	0.660793307	5.027992473	11.75808776	3.82E-28	4.45E-26	53.03084427
MCL1	0.605320372	8.23666132	11.77870029	3.16E-28	3.74E-26	52.91485558
DECR2	-0.863144746	4.825762997	-11.74142682	4.45E-28	5.15E-26	52.90264949
ZNF786	-0.603920378	3.013120871	-11.72664331	5.09E-28	5.85E-26	52.83986885
PRKAR1B	-0.929618173	5.375872264	-11.73599834	4.67E-28	5.39E-26	52.8194484
ARHGAP9	1.005445885	2.529613824	11.72098986	5.36E-28	6.14E-26	52.79494786
ZFP91	0.479365491	6.100471097	11.73810895	4.58E-28	5.30E-26	52.7703015
KMO	1.183354102	-0.505802014	11.72152243	5.33E-28	6.12E-26	52.73061577
ENGASE	-1.078638894	6.114806805	-11.73083177	4.90E-28	5.64E-26	52.71888687
RP11-609D21.3	1.974834212	-3.566177895	11.71953197	5.43E-28	6.21E-26	52.71289384
PAAF1	-0.569938174	4.553475534	-11.71308534	5.76E-28	6.57E-26	52.65942559
SLC1A3	1.532431175	1.429103597	11.69206813	6.98E-28	7.87E-26	52.53656313
CTD-2034I21.2	-1.946001406	-4.143067435	-11.69194125	6.98E-28	7.87E-26	52.53654386
GGTA1P	1.172118876	0.592321377	11.69310926	6.91E-28	7.82E-26	52.52695658
SH2B3	0.652171237	4.795685513	11.69620868	6.72E-28	7.63E-26	52.48644234
LAS1L	-0.598352439	5.863451241	-11.70165276	6.39E-28	7.28E-26	52.46932685
TRAV12-1	2.089075814	-3.607938873	11.68792362	7.25E-28	8.15E-26	52.44090028
PIP4K2A	0.554280795	4.544073913	11.68504128	7.44E-28	8.34E-26	52.40075473
DDX60L	0.931030361	4.097170921	11.68218242	7.63E-28	8.54E-26	52.39669562
ADAP2	0.740338423	2.51928966	11.67596739	8.08E-28	9.00E-26	52.39026092
GBP1P1	1.56408055	-0.452112077	11.6782543	7.91E-28	8.83E-26	52.34950627
LAIR1	1.094161666	3.37627078	11.67278053	8.32E-28	9.25E-26	52.34088077
COPS6	-0.615246106	6.695514056	-11.69451728	6.82E-28	7.74E-26	52.33292143
TLR2	1.099364294	2.594700355	11.66838927	8.66E-28	9.61E-26	52.320708
SLC12A9	-0.622315851	6.12133535	-11.685578	7.40E-28	8.31E-26	52.30366702
TCAF2	1.1113543	0.736466897	11.65949097	9.39E-28	1.04E-25	52.23050333
RP11-302B13.5	1.787154983	-4.307828328	11.64704232	1.05E-27	1.15E-25	52.12593553
SLC39A5	-1.887616152	5.561351559	-11.65641818	9.65E-28	1.06E-25	52.09945805
CHSY1	0.602455242	4.92154007	11.65071048	1.02E-27	1.12E-25	52.06846565
RTFDC1	-0.59633848	6.7827704	-11.65634323	9.66E-28	1.06E-25	51.97919312
SCAP	-0.599143202	6.869002251	-11.65695703	9.61E-28	1.06E-25	51.97712029
RP11-214O1.2	1.715323766	-1.991243193	11.63899514	1.13E-27	1.24E-25	51.94066982
ZGPAT	-0.892545888	3.150769669	-11.62542176	1.28E-27	1.39E-25	51.9273892
XRN1	0.759403141	5.033013134	11.63449426	1.18E-27	1.29E-25	51.91434636
RP5-908M14.5	-1.942027318	-0.819911718	-11.63420264	1.18E-27	1.29E-25	51.91204257
RABEP1	0.478678662	5.131521773	11.62096527	1.33E-27	1.45E-25	51.78744453
TRAV13-1	1.905091965	-2.76134139	11.61605569	1.39E-27	1.51E-25	51.74136075
IFIT2	1.08539161	2.831625938	11.60223482	1.58E-27	1.70E-25	51.72248887
RP11-449G16.1	1.876782969	-4.213861409	11.60180753	1.59E-27	1.70E-25	51.71654786
MFAP3	0.625832313	3.656870294	11.60217287	1.58E-27	1.70E-25	51.6971778
SHFM1	-0.58244152	6.488897673	-11.62025134	1.34E-27	1.46E-25	51.68126158
PQBP1	-0.860293871	5.956438204	-11.61394942	1.42E-27	1.54E-25	51.67391722
RPP21	-0.822595535	3.189615337	-11.58810069	1.80E-27	1.91E-25	51.59148324
FUK	-0.637794419	5.369511786	-11.59907803	1.63E-27	1.74E-25	51.58237103
RAE1	-0.634033011	5.931897759	-11.60226362	1.58E-27	1.70E-25	51.56795669
WDR59	-0.349543083	5.376286174	-11.59392503	1.70E-27	1.82E-25	51.53300805
C1orf162	0.941490561	1.985845817	11.57831994	1.96E-27	2.07E-25	51.519956
CHST11	1.042709876	3.493836477	11.58022708	1.93E-27	2.04E-25	51.50581238
RP11-399O19.9	1.264080415	-1.351343018	11.58583934	1.83E-27	1.95E-25	51.47457169
TRMT61A	-0.992514011	5.042454238	-11.58370894	1.87E-27	1.98E-25	51.46953031
ATL3	0.634836845	6.060593437	11.59183476	1.74E-27	1.85E-25	51.45281421
LILRB2	1.199579929	2.210948261	11.57070008	2.10E-27	2.21E-25	51.45029975
IL1R1	1.027928749	4.530626974	11.57889117	1.95E-27	2.06E-25	51.44501422
CD109	1.685687259	2.924691145	11.56472962	2.22E-27	2.31E-25	51.3840122
DAPK1	1.33660596	3.841151319	11.56820331	2.15E-27	2.25E-25	51.38343827
TMX1	0.583252568	5.731315311	11.5775918	1.97E-27	2.08E-25	51.35234765
TET2	0.755127152	4.150518543	11.56471041	2.22E-27	2.31E-25	51.33892714
PRMT7	-0.447958074	5.206084703	-11.56652071	2.18E-27	2.28E-25	51.29971345
FAM129A	1.155633028	3.30714192	11.55471145	2.43E-27	2.53E-25	51.28364361
SLAMF8	1.222262639	2.941756145	11.5496736	2.54E-27	2.64E-25	51.24933934
NEU1	-0.80814441	6.74509857	-11.57321618	2.05E-27	2.16E-25	51.23703574
SLC2A8	-1.007189307	5.248509082	-11.55378654	2.45E-27	2.55E-25	51.18754642
IGSF23	-1.918615438	-1.425459688	-11.54693759	2.61E-27	2.70E-25	51.1030178
TUT1	-0.722315651	3.668124523	-11.53326616	2.95E-27	3.05E-25	51.08500648
CRTAM	1.6677754	-1.594143566	11.53303764	2.96E-27	3.05E-25	51.02967808
HSD11B1L	-1.120577841	1.634717568	-11.52181557	3.27E-27	3.36E-25	51.01461309
PLA2G7	1.098925917	2.616615114	11.51177271	3.58E-27	3.66E-25	50.91836814
ZNF316	-0.669283756	5.322066253	-11.52311787	3.23E-27	3.33E-25	50.90451772
ARHGAP31	0.871249823	3.832852926	11.51289711	3.55E-27	3.63E-25	50.88991471
SP110	0.758361676	2.122147074	11.49773901	4.07E-27	4.14E-25	50.80043661
LRMP	1.228249755	1.104217981	11.49537389	4.16E-27	4.20E-25	50.77584945
TAF4	-0.610229872	5.256886632	-11.50712699	3.74E-27	3.81E-25	50.76517298
MIA2	2.028379427	-3.662065438	11.49691249	4.10E-27	4.15E-25	50.74156768
C20orf24	-0.921674662	5.285928703	-11.50267193	3.89E-27	3.96E-25	50.72641118
LY6G6D	-3.89949927	0.47824515	-11.49272356	4.26E-27	4.30E-25	50.71119128
TNFSF14	1.195520763	0.209444972	11.48912876	4.40E-27	4.43E-25	50.69628995
FCGR2B	1.505795155	1.081201149	11.48402115	4.60E-27	4.62E-25	50.67486323
RP1-134E15.3	1.907595831	-3.8570704	11.48471566	4.58E-27	4.60E-25	50.63833273
LSM14B	-0.517602947	5.867521684	-11.49725868	4.09E-27	4.15E-25	50.62988244
SPATA25	-1.379072056	-0.213139558	-11.47998573	4.77E-27	4.78E-25	50.58345122
SASH3	1.027913445	3.152885044	11.46504971	5.46E-27	5.43E-25	50.48851981
TMED7	0.725333266	6.437820545	11.48761656	4.46E-27	4.49E-25	50.48307402
MDFIC	1.053384702	3.337832062	11.46463176	5.48E-27	5.45E-25	50.4785089
RP11-385D13.1	1.873754211	-3.78594627	11.46739112	5.35E-27	5.33E-25	50.47839124
F10	-1.869181505	1.544689472	-11.45798684	5.82E-27	5.76E-25	50.44505035
ROCK1	0.705376172	5.182142063	11.46986968	5.23E-27	5.22E-25	50.42817415
MALSU1	-0.546096938	4.647772166	-11.46193026	5.62E-27	5.57E-25	50.3997365
PPM1K	0.830729868	3.098665517	11.45009375	6.25E-27	6.12E-25	50.3572805
VCAM1	1.054676046	3.507134841	11.45120986	6.19E-27	6.08E-25	50.35270914
C14orf93	-0.438149628	3.446590627	-11.44974156	6.27E-27	6.13E-25	50.34662034
LINC01094	1.340333821	-0.239881499	11.45018118	6.25E-27	6.12E-25	50.33372613
TYSND1	-0.671059282	5.165024357	-11.45357909	6.06E-27	5.98E-25	50.29356118
SLC30A7	0.625728547	5.222324643	11.45448015	6.01E-27	5.94E-25	50.28816758
DUS1L	-0.710379459	7.212149535	-11.47074287	5.19E-27	5.19E-25	50.26966469
OSER1-AS1	-1.089159578	2.762315117	-11.43418368	7.22E-27	7.04E-25	50.22911537
RP5-881L22.5	-1.646516254	2.406738782	-11.4317741	7.37E-27	7.18E-25	50.2140777
NOB1	-0.502769464	6.32471371	-11.45121603	6.19E-27	6.08E-25	50.17893724
CD48	1.212777572	2.532546473	11.42611131	7.76E-27	7.53E-25	50.15765138
B2M	0.766276826	11.0649353	11.51916851	3.35E-27	3.44E-25	50.1512172
AC026202.3	1.768672643	-3.088851599	11.43221245	7.34E-27	7.16E-25	50.13020293
CLEC9A	1.822688262	-3.150987171	11.42852186	7.59E-27	7.38E-25	50.1008721
GGT7	-1.364831413	4.294023629	-11.41717579	8.41E-27	8.13E-25	50.02686992
HPSE	0.937700978	3.14475045	11.40681179	9.23E-27	8.91E-25	49.97088873
SPPL2A	0.499117576	5.818109204	11.42191552	8.06E-27	7.80E-25	49.95243608
IFIT5	0.723471736	4.064708114	11.40471887	9.41E-27	9.06E-25	49.9148878
EFNA4	-0.73697098	4.56693267	-11.39103963	1.06E-26	1.02E-24	49.77431863
KCND3	1.514877839	1.640190009	11.38115208	1.16E-26	1.11E-24	49.76768645
ANTXR2	0.79705109	5.869284463	11.39982838	9.83E-27	9.45E-25	49.74966935
NAIP	1.24836564	-1.254694139	11.38613333	1.11E-26	1.06E-24	49.71707074
SMAD2	0.686675687	5.96599133	11.39129512	1.06E-26	1.02E-24	49.66610922
ERMN	1.586156989	-1.229633917	11.37796183	1.20E-26	1.14E-24	49.65167766
HS1BP3	-0.500402976	5.353157242	-11.38258888	1.15E-26	1.10E-24	49.64624515
SGK1	0.900927571	5.024965415	11.37624339	1.21E-26	1.16E-24	49.60423418
P2RX7	1.136181838	1.025844182	11.36213369	1.38E-26	1.30E-24	49.5949761
BCL2A1	1.424780352	1.58031531	11.35802754	1.43E-26	1.34E-24	49.56325419
PPP1R35	-1.075150515	4.2678546	-11.36150936	1.39E-26	1.31E-24	49.53088952
SRBD1	0.488441123	4.045177985	11.35808702	1.43E-26	1.34E-24	49.50261365
MMP24-AS1	-0.779290667	5.478407834	-11.36062635	1.40E-26	1.32E-24	49.44466537
IKBIP	0.710538051	3.265982333	11.34641967	1.59E-26	1.49E-24	49.43162686
GPR35	-0.750376283	6.401766081	-11.36281688	1.37E-26	1.30E-24	49.38733387
ZFP41	-0.845334943	3.36474948	-11.3408253	1.67E-26	1.56E-24	49.38437977
SS18	0.541117884	5.525905156	11.35245583	1.50E-26	1.41E-24	49.35758235
PEX16	-0.90418015	4.99625501	-11.34675718	1.58E-26	1.48E-24	49.35639531
ADRM1	-0.827613498	7.230987422	-11.3654941	1.34E-26	1.27E-24	49.3300979
DRAM1	0.68674641	4.813681515	11.33772856	1.72E-26	1.60E-24	49.27709767
C6orf1	-0.917418884	3.916919385	-11.33031653	1.83E-26	1.71E-24	49.27002035
PCED1B-AS1	0.98816786	1.143797749	11.3087857	2.22E-26	2.05E-24	49.12620659
TLR10	1.539928064	-1.217748052	11.31361699	2.13E-26	1.97E-24	49.08692927
CCDC68	1.08628465	3.205312952	11.30536811	2.29E-26	2.11E-24	49.06990485
IBTK	0.590125606	5.975970031	11.32121492	1.99E-26	1.84E-24	49.04247349
LFNG	-0.782141872	6.668045975	-11.32526873	1.92E-26	1.78E-24	49.02901385
PDE5A	0.96876181	4.072705015	11.30431858	2.31E-26	2.12E-24	49.02333227
PIK3CD	0.95207066	2.97180461	11.29569472	2.50E-26	2.28E-24	48.99240389
IHH	-1.569386431	5.809886687	-11.31101438	2.18E-26	2.01E-24	48.98845835
AC020571.3	1.694452099	-2.31069389	11.30516499	2.30E-26	2.11E-24	48.98682097
ADAR	0.434095004	8.165521472	11.33157937	1.81E-26	1.69E-24	48.90473999
CRK	0.413811154	6.194862779	11.30227061	2.36E-26	2.16E-24	48.85653591
IFIT3	1.122769773	4.275438435	11.28477948	2.76E-26	2.50E-24	48.83913108
CSGALNACT2	0.726629091	3.945901968	11.28083315	2.86E-26	2.58E-24	48.82280731
RP11-894J14.2	1.499755735	-4.743049803	11.27200977	3.09E-26	2.78E-24	48.79003071
CLECL1	1.588697499	-2.608890533	11.28108125	2.85E-26	2.58E-24	48.78085348
FPR2	2.147614841	-0.514227841	11.2737513	3.04E-26	2.75E-24	48.77441676
PRR15	-1.0098918	6.50608695	-11.29310494	2.56E-26	2.33E-24	48.76155642
TIPARP	0.608415889	4.748744046	11.27370882	3.04E-26	2.75E-24	48.71460661
CD38	1.477950693	1.670520114	11.26148601	3.39E-26	3.04E-24	48.71236766
LINC01315	-1.265971072	1.894678353	-11.25953604	3.45E-26	3.09E-24	48.69531529
FLJ27354	1.559546097	-2.523037433	11.26555811	3.27E-26	2.94E-24	48.63421749
RPL37A	-0.520079746	9.818891752	-11.32482264	1.93E-26	1.79E-24	48.63167582
CFH	1.108342289	4.088006095	11.25944642	3.46E-26	3.09E-24	48.62572777
PDE10A	1.439656172	1.29107313	11.25133167	3.72E-26	3.30E-24	48.62258607
UBE2G1	0.413866342	5.421493387	11.26561821	3.27E-26	2.94E-24	48.59658315
CLDN3	-1.281600056	8.249967044	-11.29310107	2.56E-26	2.33E-24	48.57998518
TRMT1	-0.703476646	5.529429587	-11.26338925	3.34E-26	2.99E-24	48.57799223
ZC3HC1	-0.480762152	3.800582819	-11.25105951	3.73E-26	3.30E-24	48.57217681
F7	-2.543315904	-1.042689809	-11.25146986	3.71E-26	3.30E-24	48.5290668
TRBV7-9	1.864716722	-2.554373719	11.25105054	3.73E-26	3.30E-24	48.51908008
LINC01003	-0.970875995	2.421110991	-11.23674579	4.23E-26	3.73E-24	48.48989705
AP5Z1	-0.799052054	5.588687453	-11.24930371	3.78E-26	3.35E-24	48.44986144
LMAN1	0.713683151	6.689114629	11.2589066	3.47E-26	3.10E-24	48.42303002
CTD-2135D7.2	1.420664816	-4.19841812	11.22439409	4.73E-26	4.15E-24	48.3736
RPLP2	-0.700323363	9.759076101	-11.29309673	2.56E-26	2.33E-24	48.36242778
BRAT1	-0.710405507	6.203834919	-11.23746645	4.21E-26	3.71E-24	48.29285301
C16orf54	1.339061932	0.583667452	11.21393875	5.19E-26	4.53E-24	48.28480483
FAM102B	0.615148074	5.269274497	11.22663747	4.63E-26	4.08E-24	48.26246071
NSUN5	-0.782035426	5.231759672	-11.22153723	4.85E-26	4.25E-24	48.23095268
ANP32E	0.723271002	5.650454035	11.22604225	4.66E-26	4.09E-24	48.22673813
ZP3	-1.288950619	3.345510704	-11.20878	5.43E-26	4.73E-24	48.22236359
FAM78A	0.880846099	2.174186526	11.20398613	5.67E-26	4.92E-24	48.20309999
PAM16	-0.629287777	3.286522341	-11.19747207	6.01E-26	5.17E-24	48.12167673
NAA10	-0.75757177	5.625418448	-11.21236015	5.26E-26	4.59E-24	48.12043048
TRBV19	1.834403017	-2.478587554	11.20444666	5.64E-26	4.90E-24	48.11193015
LAMP3	0.919999427	2.855915126	11.19391088	6.20E-26	5.33E-24	48.09946631
STXBP5	0.659887611	4.976378269	11.20239593	5.75E-26	4.97E-24	48.0696387
FBXL5	0.491051255	5.754621082	11.20878532	5.43E-26	4.73E-24	48.06729818
RP11-360F5.1	1.680061373	-4.336840237	11.18433803	6.75E-26	5.79E-24	48.02636953
STX12	0.456763347	5.405395503	11.20047587	5.85E-26	5.05E-24	48.02231072
SLC3A2	-0.561326256	7.524150857	-11.2160335	5.09E-26	4.46E-24	47.96807143
ATG4B	-0.476041291	5.907297656	-11.19786656	5.98E-26	5.16E-24	47.96667744
LIME1	-1.296939756	1.682611609	-11.17551236	7.30E-26	6.23E-24	47.95848747
ZFP64	-0.444642147	4.97040342	-11.18857626	6.50E-26	5.58E-24	47.95571508
HSF1	-0.690351986	6.876942382	-11.20316617	5.71E-26	4.95E-24	47.92564567
CTD-2054N24.2	1.775030271	-3.704153742	11.17567333	7.29E-26	6.23E-24	47.90998484
DAGLB	-0.400214079	4.661695647	-11.1790152	7.08E-26	6.06E-24	47.89129237
SLA2	1.057854106	0.557023961	11.16745317	7.84E-26	6.62E-24	47.87764858
AC087350.1	1.759181292	-3.545373655	11.17301779	7.46E-26	6.35E-24	47.86972107
CHCHD6	-0.787073116	3.852456296	-11.16886856	7.75E-26	6.55E-24	47.84842083
LUZP1	0.490683121	5.678238548	11.17302011	7.46E-26	6.35E-24	47.75859554
MDM2	0.744406677	5.710578774	11.17244395	7.50E-26	6.38E-24	47.74921026
PPP1R12A	0.553667529	5.716871812	11.16809072	7.80E-26	6.59E-24	47.71136642
ALG3	-0.588989358	6.23918394	-11.17194392	7.54E-26	6.40E-24	47.71011908
ARFGAP1	-0.671083302	6.864671759	-11.17017953	7.66E-26	6.49E-24	47.63612524
FAH	-0.776395372	4.314476273	-11.14590132	9.50E-26	7.98E-24	47.62346371
ELAVL4	1.735838707	-2.456699691	11.14356366	9.70E-26	8.10E-24	47.57943259
SPACA3	-2.40153349	-1.829616155	-11.14511931	9.56E-26	8.01E-24	47.57140986
USP15	0.486929405	5.402365316	11.14522821	9.55E-26	8.01E-24	47.5359996
COMMD7	-0.678449513	5.964536949	-11.1479975	9.32E-26	7.85E-24	47.52441093
CDK10	-0.651832999	6.027038565	-11.14683398	9.42E-26	7.92E-24	47.50882707
RP5-908M14.9	-1.161554019	0.724674623	-11.12320758	1.16E-25	9.66E-24	47.49030981
NOTCH2	0.683944339	6.206434808	11.14465867	9.60E-26	8.03E-24	47.46169997
IRAK3	1.234667943	2.292993832	11.11841897	1.21E-25	1.00E-23	47.45143478
LILRA6	1.309853153	-0.265510237	11.11713328	1.23E-25	1.01E-23	47.41496766
TSNARE1	-0.801034868	4.137360847	-11.12015775	1.19E-25	9.88E-24	47.40724142
LINC00862	1.611205149	-4.243270564	11.11270598	1.27E-25	1.05E-23	47.40532568
LINC01358	1.703392464	-3.450218182	11.11911109	1.20E-25	9.96E-24	47.40470026
ZNRD1	-0.680593531	4.670331383	-11.12076898	1.19E-25	9.84E-24	47.38123565
GNAQ	0.634172976	5.953158839	11.12944191	1.10E-25	9.17E-24	47.35078613
AP4M1	-0.637632284	4.61619249	-11.11647439	1.23E-25	1.01E-23	47.34658616
RP11-390P2.4	-0.958193229	0.371619051	-11.10712673	1.34E-25	1.10E-23	47.34168974
LIMS1	0.495791588	5.860230485	11.12683641	1.12E-25	9.37E-24	47.33685777
TM6SF1	1.17685071	-0.292467878	11.10815697	1.33E-25	1.09E-23	47.33541957
SAMHD1	0.705278922	6.090438777	11.12168362	1.18E-25	9.78E-24	47.27015107
LILRB4	1.381215256	2.933104651	11.09394	1.51E-25	1.22E-23	47.22085538
VIM-AS1	1.119813699	-1.218042152	11.09838858	1.45E-25	1.18E-23	47.20903812
TP53RK	-0.732137369	5.170818134	-11.10311041	1.39E-25	1.13E-23	47.1932447
CHI3L2	1.448953223	-0.55385648	11.09148757	1.54E-25	1.25E-23	47.18146161
CAND1	0.417638046	6.869276853	11.11816618	1.21E-25	1.00E-23	47.16529875
CEL	-3.13613517	2.714401934	-11.08486748	1.63E-25	1.32E-23	47.16241034
C11orf84	-0.73955912	4.527838279	-11.09012404	1.56E-25	1.26E-23	47.12185162
DDX56	-0.445465567	6.559933525	-11.10731005	1.34E-25	1.10E-23	47.10971126
GBP6	2.081301932	-3.981330095	11.08063795	1.69E-25	1.37E-23	47.10906872
RABEP2	-0.640423254	5.064522148	-11.08974073	1.56E-25	1.27E-23	47.08303352
MSR1	1.528473366	3.319647588	11.07736775	1.74E-25	1.40E-23	47.06166564
DXO	-0.692836717	3.78092278	-11.07523452	1.78E-25	1.43E-23	47.03074845
CDC42SE2	0.467771854	6.685614535	11.10015472	1.42E-25	1.16E-23	47.02547453
MFSD1	0.513116176	5.611044517	11.08286214	1.66E-25	1.34E-23	46.97180433
PRDM8	1.447273564	0.966254349	11.0622224	1.99E-25	1.60E-23	46.96821291
DHX35	-0.521351152	4.35271925	-11.0707392	1.85E-25	1.48E-23	46.96094448
SSUH2	-1.684011849	1.092260502	-11.06073833	2.02E-25	1.61E-23	46.95259045
IL22RA2	1.9726717	-2.971124773	11.06015551	2.03E-25	1.62E-23	46.88970934
RP11-483P21.2	1.668819298	-3.579916288	11.056482	2.10E-25	1.67E-23	46.86376899
TMOD3	0.519181285	6.294249479	11.07222796	1.82E-25	1.47E-23	46.81825294
NLRP3	0.961935751	0.986109175	11.03012801	2.65E-25	2.09E-23	46.68952488
GOLGA6L2	-2.229644496	-4.378563179	-11.0315422	2.61E-25	2.07E-23	46.67020261
MNX1-AS1	-1.203920078	1.788112166	-11.02255972	2.83E-25	2.23E-23	46.62524797
C10orf128	0.986075864	1.920887823	11.02141456	2.86E-25	2.25E-23	46.61227845
USP33	0.472617345	5.626393303	11.04111404	2.40E-25	1.91E-23	46.60529519
ASPSCR1	-0.734117078	5.285314309	-11.03428001	2.55E-25	2.02E-23	46.5828446
GFI1	1.340837452	1.443433041	11.00929952	3.18E-25	2.49E-23	46.51050064
DPY19L2	1.779584137	-1.980950059	11.01834067	2.94E-25	2.31E-23	46.50955979
BCAP31	-0.657210065	8.447789023	-11.06147004	2.01E-25	1.60E-23	46.49770314
HSD17B10	-0.818303147	6.570022248	-11.03617124	2.51E-25	1.99E-23	46.49030397
MIR155HG	1.086159985	-0.216432652	11.00328035	3.35E-25	2.61E-23	46.43003577
HCK	1.056494917	3.474897655	11.0044791	3.32E-25	2.59E-23	46.42041209
MAFB	1.111648156	3.575817765	11.00358594	3.34E-25	2.60E-23	46.40791906
GIT2	0.425059938	4.317579566	11.00760433	3.23E-25	2.52E-23	46.40615361
ICAM1	0.934437857	5.082826621	11.0128433	3.08E-25	2.42E-23	46.39885244
SLC39A6	0.565043704	5.305493693	11.01353416	3.06E-25	2.40E-23	46.3896726
TM9SF4	-0.572101286	7.420791724	-11.03230908	2.60E-25	2.06E-23	46.36398937
YTHDF1	-0.45168221	6.563730888	-11.01411212	3.05E-25	2.40E-23	46.29304802
OTUD4	0.567909194	5.391571893	11.00053026	3.44E-25	2.67E-23	46.26925678
ITGAX	1.174657508	3.671247389	10.98522223	3.93E-25	3.04E-23	46.24352199
AMACR	-1.089484789	3.955572284	-10.98405016	3.97E-25	3.07E-23	46.229945
ARHGAP39	-0.750265634	4.441498157	-10.98310737	4.01E-25	3.09E-23	46.19299918
CLINT1	0.460303445	6.750718402	11.00513645	3.30E-25	2.57E-23	46.18689016
MILR1	1.05641025	0.36283282	10.97170156	4.43E-25	3.40E-23	46.17404428
GRIN3A	0.896660381	-0.328291884	10.97223969	4.41E-25	3.39E-23	46.15733728
FAM107B	0.856205644	5.269662466	10.98527129	3.93E-25	3.04E-23	46.14448698
RP11-79H23.3	1.409078752	-0.850745949	10.96725972	4.60E-25	3.52E-23	46.09621167
WI2-1896O14.1	1.764048214	-2.028483716	10.96774887	4.58E-25	3.51E-23	46.07280149
VAPA	0.481824056	6.690319964	10.99108686	3.73E-25	2.89E-23	46.0701277
FCGR2C	1.510172	-0.659591774	10.9624679	4.80E-25	3.67E-23	46.06313513
RNF11	0.484340665	5.59776986	10.97216404	4.41E-25	3.39E-23	46.00589822
GM2A	0.51183833	6.082131204	10.97499428	4.30E-25	3.31E-23	45.98837647
TRBV4-2	1.941618768	-3.358553717	10.95236565	5.25E-25	4.01E-23	45.96547468
FRMD4B	0.621338791	3.852416104	10.94970293	5.37E-25	4.10E-23	45.9272694
FCER1G	1.126582771	3.957641832	10.94840806	5.43E-25	4.14E-23	45.90897272
CTB-114C7.4	1.967782013	-3.619266618	10.93572928	6.07E-25	4.59E-23	45.84525334
HAUS7	-0.842409552	1.549151623	-10.93011631	6.38E-25	4.81E-23	45.82537572
ANKRD13B	-0.941961256	3.9036213	-10.9325793	6.24E-25	4.72E-23	45.78467926
LPIN3	-0.803134793	4.973910462	-10.93770353	5.97E-25	4.53E-23	45.76453033
RP11-166O4.4	1.272154254	-4.622660576	10.92108955	6.91E-25	5.18E-23	45.74199528
RP11-13K12.5	-2.156885876	-3.500076062	-10.92318038	6.78E-25	5.10E-23	45.70630277
UBE2J1	0.41273661	6.551591921	10.94665074	5.52E-25	4.20E-23	45.69710133
HEATR5A	0.516035338	4.352706743	10.92524466	6.66E-25	5.01E-23	45.68727167
MAF	0.908912369	3.939612925	10.9206484	6.93E-25	5.20E-23	45.66974777
FGFR4	-1.163566981	6.523692242	-10.93815013	5.95E-25	4.52E-23	45.64451345
PEAK1	0.613216621	5.296409516	10.92693036	6.56E-25	4.94E-23	45.63611387
YAE1D1	-0.797823778	4.348342144	-10.91265465	7.44E-25	5.55E-23	45.58660995
ARPP19	0.540187682	6.791141887	10.93579857	6.07E-25	4.59E-23	45.57727595
RNF152	1.03999436	2.241256415	10.90235247	8.14E-25	6.03E-23	45.57531536
RP6-159A1.4	1.665336174	-0.992046351	10.9049936	7.95E-25	5.91E-23	45.55699548
ITPRIPL2	0.53805924	5.597167695	10.9204284	6.95E-25	5.20E-23	45.5556988
CEP170	0.953747193	3.147601142	10.90208985	8.16E-25	6.04E-23	45.5455036
GRID2IP	-0.929372514	0.390440965	-10.89611842	8.60E-25	6.34E-23	45.51856716
CPSF4	-0.523132331	5.055252347	-10.91021677	7.60E-25	5.65E-23	45.51743438
KCTD12	1.232837742	5.236210365	10.91037544	7.59E-25	5.65E-23	45.49430295
CTD-2341M24.1	1.633827861	-2.957374317	10.89978443	8.33E-25	6.15E-23	45.48611426
CLEC4D	2.085420446	-3.423119762	10.89287741	8.85E-25	6.50E-23	45.48076401
SPIN2B	-0.962148068	1.635893154	-10.88918984	9.14E-25	6.69E-23	45.47212383
GCSAML	1.811794807	-2.918765914	10.89443469	8.73E-25	6.42E-23	45.4570768
TVP23C-CDRT4	1.746903527	-3.869616781	10.88757352	9.27E-25	6.78E-23	45.43025331
CRCP	-0.426356781	5.661965332	-10.90457914	7.98E-25	5.92E-23	45.42032567
TOMM7	-0.546909399	6.805700359	-10.91289749	7.42E-25	5.55E-23	45.38798724
SMIM4	-0.705781743	3.480116691	-10.88390778	9.57E-25	6.98E-23	45.381174
RP11-621L6.2	1.847551062	-4.367964165	10.87823874	1.01E-24	7.32E-23	45.37799538
CAPN10	-0.47629661	4.650359622	-10.88692288	9.32E-25	6.81E-23	45.34274653
ATIC	-0.467347806	7.130362927	-10.91059495	7.57E-25	5.65E-23	45.33240514
KCNT2	1.719082715	-2.359328735	10.87794725	1.01E-24	7.33E-23	45.29369885
AVPR1A	1.440450189	-0.120855252	10.87046096	1.08E-24	7.81E-23	45.29111758
RP4-647J21.1	1.208986534	-1.44558157	10.8734577	1.05E-24	7.61E-23	45.2653762
MBNL1	0.565154172	6.713918051	10.89894825	8.39E-25	6.19E-23	45.2647533
GPR82	1.419424152	-1.078144419	10.86364276	1.14E-24	8.25E-23	45.19777208
TH	-2.087693138	-0.89478031	-10.8636723	1.14E-24	8.25E-23	45.18842513
TMEM120A	-0.816319253	5.170990838	-10.8694833	1.09E-24	7.86E-23	45.15873565
GNS	0.468988101	7.133988433	10.88937649	9.12E-25	6.69E-23	45.13786752
CTA-963H5.5	-0.887695177	1.496189861	-10.84724371	1.32E-24	9.46E-23	45.11149411
WARS	0.854499653	7.369538213	10.88933537	9.12E-25	6.69E-23	45.10864346
IPCEF1	1.02852121	0.25324323	10.84786139	1.31E-24	9.42E-23	45.10608878
RP11-303E16.6	1.669547469	-4.654639573	10.84006327	1.40E-24	1.00E-22	45.04856028
AKAP5	1.057437626	1.981148048	10.8389179	1.42E-24	1.01E-22	45.03337799
MTHFSD	-0.38415026	4.007388624	-10.84650573	1.33E-24	9.51E-23	45.03055969
MANBAL	-0.485496398	5.997633786	-10.8597135	1.18E-24	8.52E-23	45.00336493
TMED10	0.476255082	8.238448917	10.88619433	9.38E-25	6.85E-23	44.97925139
ADAM9	0.720216428	7.136533864	10.86964959	1.08E-24	7.85E-23	44.96444722
RP1-101A2.1	-0.996524134	-0.256873748	-10.83259946	1.50E-24	1.06E-22	44.95355205
ETV4	-0.98965783	6.62191558	-10.85716413	1.21E-24	8.71E-23	44.92884261
FBXL12	-0.537071113	4.334875699	-10.83583516	1.46E-24	1.03E-22	44.92109733
ASB13	-0.54827483	5.414536527	-10.84347517	1.36E-24	9.75E-23	44.91246746
STRN3	0.499714909	4.525107484	10.83608238	1.45E-24	1.03E-22	44.90456968
TTI1	-0.54112945	5.419402805	-10.83967716	1.41E-24	1.00E-22	44.87905632
RNU6-611P	1.527034513	-4.423671897	10.81895939	1.69E-24	1.19E-22	44.86870192
AC079630.4	1.958166118	-3.965973816	10.82050686	1.67E-24	1.18E-22	44.86574619
IDO1	1.882110025	2.76656144	10.81945373	1.68E-24	1.19E-22	44.84528459
RXFP4	-1.563661922	0.724548748	-10.81584788	1.73E-24	1.22E-22	44.83515763
SYS1	-0.476502644	5.386800557	-10.83417461	1.48E-24	1.05E-22	44.83335951
ANXA1	1.005274649	5.935820276	10.83802565	1.43E-24	1.02E-22	44.80947283
LAGE3	-1.013610506	4.418021216	-10.81922925	1.68E-24	1.19E-22	44.77670487
PLOD3	-0.677453581	7.574483201	-10.84880963	1.30E-24	9.35E-23	44.75034926
TP53INP1	0.766338204	4.316816328	10.81545911	1.74E-24	1.22E-22	44.73869213
TSSK6	-1.092077642	0.762447752	-10.79676965	2.05E-24	1.42E-22	44.67368782
KAT8	-0.348963311	5.275212132	-10.81346631	1.77E-24	1.24E-22	44.66205673
HNF4A	-0.786885249	8.103810959	-10.84257475	1.37E-24	9.82E-23	44.63490689
PRAP1	-2.121426605	5.573623406	-10.81010718	1.82E-24	1.28E-22	44.63245198
ANKS3	-0.559700912	3.802809794	-10.79790335	2.03E-24	1.41E-22	44.62348496
HMSD	1.863414849	-2.721412432	10.79622075	2.06E-24	1.43E-22	44.61535118
C16orf13	-0.909127168	5.844179814	-10.80969833	1.83E-24	1.28E-22	44.58931507
RP11-10E18.7	1.841974235	-3.743810651	10.78935446	2.19E-24	1.51E-22	44.58305137
ZNF263	-0.344474928	5.166928697	-10.80118115	1.97E-24	1.37E-22	44.56409027
EPG5	0.584452202	4.506003476	10.79416924	2.10E-24	1.45E-22	44.54402862
JAK1	0.463120566	7.216899711	10.81786942	1.70E-24	1.20E-22	44.50899385
HLA-DPB1	1.229453642	6.3102955	10.80657016	1.88E-24	1.31E-22	44.50190977
CTSO	0.737708995	4.323414685	10.78598156	2.25E-24	1.56E-22	44.48429802
METTL1	-0.644735363	4.455135302	-10.77999385	2.37E-24	1.63E-22	44.43297839
AC092881.1	2.087791751	-3.693806179	10.77075338	2.57E-24	1.77E-22	44.42454573
TMEM184A	-0.870879961	5.126458796	-10.78188526	2.33E-24	1.61E-22	44.40608397
FAM53A	-1.137455624	0.569069676	-10.76221484	2.77E-24	1.90E-22	44.37505289
CASC4	0.5238619	6.534954054	10.78762633	2.22E-24	1.53E-22	44.31917337
CD74	1.18302684	9.675565569	10.83293522	1.49E-24	1.06E-22	44.31347581
TRPC4AP	-0.462080617	7.209908462	-10.78290478	2.31E-24	1.60E-22	44.21795606
EMD	-0.595636267	6.096908203	-10.7659105	2.68E-24	1.84E-22	44.18499128
SLC30A2	-2.605451406	-0.166913185	-10.73547631	3.49E-24	2.38E-22	44.12185902
TMEM167A	0.479678298	6.177625593	10.75572016	2.93E-24	2.00E-22	44.07924158
HDAC10	-0.876973284	3.117342027	-10.73064358	3.64E-24	2.48E-22	44.07771274
RP11-44N21.1	-1.165688516	1.684979688	-10.72578285	3.80E-24	2.58E-22	44.07009413
CDK17	0.563794336	4.198182271	10.73502365	3.51E-24	2.39E-22	44.0544676
LINC00924	1.856930542	-3.042292551	10.72795305	3.73E-24	2.53E-22	44.02830187
GLIS3	1.255170871	1.608318086	10.72091841	3.96E-24	2.67E-22	44.02696802
GPR56	-0.707415231	7.861575905	-10.76892417	2.61E-24	1.79E-22	44.02595086
CMTM8	-0.70158854	3.854780606	-10.72739693	3.75E-24	2.54E-22	44.01561693
FBXO39	1.810685116	-3.247176899	10.72287034	3.90E-24	2.63E-22	44.00138691
NME8	1.767679936	-3.633944963	10.72007927	3.99E-24	2.69E-22	43.99250721
AL662800.1	1.550370147	-3.51877124	10.72122749	3.95E-24	2.66E-22	43.98383321
CD244	1.353491011	-0.422475114	10.71764424	4.08E-24	2.74E-22	43.977025
AC007750.5	1.807421864	-3.021363483	10.72217754	3.92E-24	2.65E-22	43.97648669
RP13-582O9.5	-0.896281256	2.170996636	-10.71334176	4.23E-24	2.83E-22	43.95660705
CMB9-55A18.1	1.671869891	-3.434853707	10.71688883	4.10E-24	2.75E-22	43.94728812
BOP1	-0.927117294	6.783706226	-10.74538694	3.20E-24	2.19E-22	43.94647587
SLC22A11	-2.629779446	-0.342703831	-10.71354035	4.22E-24	2.83E-22	43.92945677
DGAT2	-0.873764485	4.811234494	-10.72304862	3.89E-24	2.63E-22	43.92239022
KDSR	0.473910205	5.671692423	10.729359	3.68E-24	2.51E-22	43.89829615
EPS15	0.44890416	5.732012983	10.72494785	3.83E-24	2.59E-22	43.85531858
FLT3	1.703710105	-1.844772374	10.70604195	4.51E-24	3.01E-22	43.84476117
C7orf26	-0.526364579	4.976512353	-10.71412609	4.20E-24	2.82E-22	43.83092906
LILRB5	1.262725042	0.89969007	10.69606911	4.92E-24	3.26E-22	43.81766668
PGAP2	-0.536016825	5.005726428	-10.70497715	4.55E-24	3.03E-22	43.75021099
PIK3C3	0.503157263	4.451310261	10.70126733	4.70E-24	3.13E-22	43.74944846
UQCC1	-0.54003788	5.693750004	-10.70935052	4.38E-24	2.93E-22	43.73354235
LMO4	0.789186009	4.910750813	10.7021579	4.66E-24	3.10E-22	43.72394289
TLDC2	-0.833589005	4.220170934	-10.69160948	5.11E-24	3.38E-22	43.69000525
OGFRL1	0.949836694	3.70442359	10.68284503	5.51E-24	3.64E-22	43.63370085
CTC-303L1.2	1.407251867	-4.306812609	10.67439432	5.93E-24	3.90E-22	43.63344417
SUSD6	0.510825778	5.992257799	10.70109628	4.71E-24	3.13E-22	43.62703777
PUS1	-0.619919435	5.481168401	-10.69274678	5.06E-24	3.35E-22	43.60974204
CD200R1	1.32772161	-0.610533932	10.67403352	5.95E-24	3.91E-22	43.6007531
WRNIP1	-0.361455303	6.108427657	-10.69830123	4.82E-24	3.20E-22	43.59978043
AC019181.2	1.414958912	-4.566245632	10.67142756	6.09E-24	3.98E-22	43.59654731
GNG4	-2.720365479	3.627232712	-10.6739253	5.96E-24	3.91E-22	43.58542298
FAM133CP	1.196498249	-4.711389557	10.67091441	6.11E-24	3.99E-22	43.58401257
FCHSD2	0.438228653	4.586903951	10.68142901	5.58E-24	3.68E-22	43.57085049
CAMK1G	1.520618064	-1.860780911	10.6725158	6.03E-24	3.95E-22	43.55882344
PIN4	-0.576398952	4.056599168	-10.67333735	5.99E-24	3.92E-22	43.54078899
RP1-93H18.1	1.70088124	-3.452268364	10.66815255	6.26E-24	4.08E-22	43.53695174
HIVEP3	0.826875439	2.634451268	10.65566225	6.98E-24	4.54E-22	43.44773356
IGKV2-30	2.398170891	-2.251907213	10.65891122	6.78E-24	4.41E-22	43.44661022
RNU4-47P	1.528038743	-4.028909787	10.65402977	7.07E-24	4.59E-22	43.44452863
GCH1	0.517169973	4.587366048	10.66327148	6.53E-24	4.26E-22	43.41491302
PALLD	0.84317214	6.657256191	10.68104008	5.60E-24	3.69E-22	43.38782301
NCOR1	0.545328071	6.823304611	10.68242217	5.53E-24	3.65E-22	43.38408629
IL15	0.908593087	1.964020131	10.64357438	7.74E-24	5.02E-22	43.3622486
DAZL	1.784543916	-4.265095206	10.64124738	7.90E-24	5.11E-22	43.34538401
TRAV22	1.818706615	-4.290076631	10.6381526	8.12E-24	5.24E-22	43.32001726
TC2N	0.799505866	5.75953668	10.6538155	7.09E-24	4.60E-22	43.24053466
MSH4	1.927647623	-2.757297118	10.63491206	8.35E-24	5.38E-22	43.24009474
LINC00861	1.552200041	-1.235143664	10.62963767	8.73E-24	5.62E-22	43.2050731
ARNTL2	0.754975615	4.619741801	10.63827828	8.11E-24	5.24E-22	43.19785463
CD8A	1.348265513	2.191937598	10.62399558	9.17E-24	5.88E-22	43.1901437
CD33	1.004385299	0.285709891	10.61706459	9.74E-24	6.21E-22	43.14041109
JHDM1D-AS1	-0.751316106	4.314369785	-10.62220399	9.31E-24	5.96E-22	43.09038626
RP11-480I12.7	-1.230143336	-0.967521061	-10.61648952	9.78E-24	6.24E-22	43.08989468
AC097461.4	1.47117273	-4.14005683	10.60922672	1.04E-23	6.62E-22	43.07339668
RP11-380G5.2	1.861685247	-3.344761392	10.61074722	1.03E-23	6.54E-22	43.04970797
CDC27	0.509343988	5.641758243	10.62610466	9.01E-24	5.78E-22	43.01541086
LYN	0.604284343	5.97118424	10.62891342	8.79E-24	5.65E-22	43.00953853
NPTN	0.390817145	6.609092341	10.63294724	8.49E-24	5.47E-22	42.98355982
HCFC2	0.617961325	2.840554144	10.59933911	1.13E-23	7.19E-22	42.96130023
NUTF2	-0.448101449	6.957319255	-10.63158352	8.59E-24	5.53E-22	42.94426395
DRD2	-2.597430395	-0.242132384	-10.59637837	1.16E-23	7.37E-22	42.9416886
TLR3	0.93490191	2.935865449	10.59414743	1.19E-23	7.50E-22	42.91276465
RPS6KL1	-0.726702221	3.276593615	-10.59092819	1.22E-23	7.71E-22	42.87795993
RP11-737O24.5	1.544120119	-3.514431303	10.5889565	1.24E-23	7.83E-22	42.86720066
ZDHHC9	-0.593802583	7.137357255	-10.6233386	9.22E-24	5.90E-22	42.85575157
CXorf40A	-0.661514338	3.508453539	-10.58558309	1.28E-23	8.04E-22	42.82165938
GHDC	-0.730846545	5.534931493	-10.60077138	1.12E-23	7.11E-22	42.81960243
HLA-DRB1	1.263481822	7.360323407	10.62101129	9.41E-24	6.01E-22	42.79484382
ANKRD12	0.78926273	4.313649173	10.5841967	1.29E-23	8.13E-22	42.75688693
SYT7	-1.187594298	5.656266329	-10.58585133	1.27E-23	8.03E-22	42.68782191
MRPS17	-0.533899017	3.70976261	-10.57045136	1.45E-23	9.12E-22	42.682031
CHST15	0.958894876	3.62044064	10.56995575	1.46E-23	9.15E-22	42.67574582
SYNJ1	0.546340031	3.077093514	10.56384831	1.54E-23	9.64E-22	42.65062709
PKN2	0.585749322	5.652720785	10.58290298	1.31E-23	8.21E-22	42.64524414
TRAV12-2	1.79006449	-2.920637818	10.56243254	1.56E-23	9.75E-22	42.63170626
AHNAK	0.944744319	8.641715206	10.6117299	1.02E-23	6.49E-22	42.55632922
KLF9	0.894291345	4.210854521	10.55588674	1.65E-23	1.03E-21	42.52235218
AC106876.2	-1.399474507	1.92253454	-10.53930268	1.90E-23	1.18E-21	42.48305613
LRRC14	-0.600977167	4.99535454	-10.55400889	1.68E-23	1.04E-21	42.46225332
COL4A3BP	0.405163438	5.069925738	10.55553896	1.65E-23	1.03E-21	42.46144121
RP11-23N2.4	1.705587281	-2.688479408	10.54261264	1.85E-23	1.15E-21	42.45289236
FASLG	1.410916976	-0.986567555	10.53924483	1.90E-23	1.18E-21	42.45155853
N6AMT2	-0.756200727	2.937991414	-10.53689689	1.94E-23	1.20E-21	42.4329946
DKC1	-0.490437768	7.213907309	-10.57189765	1.44E-23	9.02E-22	42.40640276
EXOC5	0.589751328	5.340997256	10.54974873	1.74E-23	1.08E-21	42.38936228
EXOSC5	-1.045875652	5.070308008	-10.53707704	1.94E-23	1.20E-21	42.31735672
ITGB2	1.233454284	5.392215279	10.53948179	1.90E-23	1.18E-21	42.29544536
LIPA	0.63349123	6.107689693	10.54383372	1.83E-23	1.14E-21	42.27092433
NAPG	0.52598436	4.963172021	10.53077264	2.05E-23	1.26E-21	42.25847264
NUCB2	0.653938878	5.10577131	10.52480595	2.15E-23	1.33E-21	42.19593656
SHD	-1.469115154	1.65856767	-10.50385205	2.58E-23	1.58E-21	42.18741863
FCGR3B	2.046095903	0.388570539	10.50337497	2.59E-23	1.58E-21	42.18328602
RBBP8	0.606702372	4.687859376	10.5192207	2.26E-23	1.39E-21	42.1800013
ARHGAP29	0.871025084	3.563349714	10.50745604	2.50E-23	1.53E-21	42.14873451
LRRC36	-1.617942882	1.036466131	-10.49666466	2.74E-23	1.67E-21	42.12885521
MRPL36	-0.622529953	4.516988291	-10.51036907	2.44E-23	1.50E-21	42.12531478
ACY1	-0.808270483	3.194531821	-10.49255158	2.84E-23	1.73E-21	42.04802445
VNN3	1.703203255	-2.198296523	10.49081536	2.88E-23	1.76E-21	42.02807128
H2AFJ	-1.044456689	6.032482563	-10.51236063	2.40E-23	1.47E-21	42.0280239
TNIP3	1.32188961	-0.301894102	10.48569242	3.01E-23	1.83E-21	42.02186959
SNX6	0.465733681	5.850807003	10.50989388	2.45E-23	1.50E-21	42.007299
RP11-47L3.1	1.49839743	-2.423131328	10.48530186	3.02E-23	1.83E-21	41.97091619
FYN	0.85373363	4.327527487	10.48734654	2.97E-23	1.81E-21	41.93379173
SGPP1	0.68583424	3.862884155	10.48379514	3.06E-23	1.86E-21	41.93270649
CSF3R	1.386901674	2.527573505	10.47525227	3.29E-23	1.99E-21	41.92021646
ZNF212	-0.480289293	3.838483398	-10.48022492	3.16E-23	1.91E-21	41.91026298
ZMIZ2	-0.551753794	7.304983387	-10.51211692	2.40E-23	1.48E-21	41.88857199
USP27X	-0.713834096	2.102309057	-10.46521115	3.59E-23	2.16E-21	41.85248167
FAM63B	0.791253275	3.667002937	10.46757093	3.52E-23	2.12E-21	41.80607095
WBSCR22	-0.447444537	6.742573185	-10.49385695	2.81E-23	1.71E-21	41.7929213
TNFSF10	0.628956822	5.907418592	10.47449877	3.32E-23	2.00E-21	41.70094063
RP11-74D7.3	1.639162173	-3.589247221	10.44900298	4.12E-23	2.47E-21	41.69543338
FCRL5	1.955836813	0.759592694	10.44388463	4.31E-23	2.57E-21	41.68552985
AKAP13	0.657630744	6.524335461	10.47405937	3.33E-23	2.01E-21	41.63718
RP4-665N4.8	1.492677516	-4.267362619	10.43362553	4.70E-23	2.80E-21	41.59943584
OSER1	-0.666182022	5.704881006	-10.45823064	3.81E-23	2.29E-21	41.59310181
FABP6	-2.068026303	2.326504261	-10.43306711	4.73E-23	2.81E-21	41.58226528
MRPS33	-0.563824144	5.518235235	-10.45509763	3.91E-23	2.35E-21	41.58123914
IDH3G	-0.676876072	6.398320705	-10.46114719	3.72E-23	2.24E-21	41.55420328
UXT	-0.567957809	6.168859666	-10.45793538	3.82E-23	2.29E-21	41.54705958
MTND4P9	1.562538418	-4.038342181	10.42792526	4.94E-23	2.93E-21	41.54311727
HEG1	0.964921557	4.80392982	10.44212132	4.37E-23	2.61E-21	41.5175981
STEAP4	1.366421445	1.540507207	10.42300249	5.15E-23	3.05E-21	41.50492469
ABCF2	-0.407473791	6.307892121	-10.45431048	3.94E-23	2.36E-21	41.50124725
GPR126	1.283088881	4.122969579	10.43061914	4.83E-23	2.87E-21	41.46603721
RPS4XP7	-1.520794938	-1.748804195	-10.42509611	5.06E-23	3.00E-21	41.45593909
CTD-3065J16.9	-0.927809203	0.443217333	-10.41513325	5.51E-23	3.24E-21	41.4405608
RP1-239B22.5	-0.877894875	3.436652187	-10.41913618	5.32E-23	3.14E-21	41.41791046
SPN	0.940279639	2.699480563	10.41623839	5.46E-23	3.21E-21	41.41771435
GPR141	1.525870617	-2.091838447	10.41148427	5.68E-23	3.34E-21	41.37116883
CSF1R	1.076820321	4.566884681	10.42168729	5.21E-23	3.08E-21	41.36199463
POFUT1	-0.796438333	7.235589096	-10.44795646	4.16E-23	2.49E-21	41.35550466
RP11-347P5.1	1.868112191	-3.13870125	10.40432766	6.04E-23	3.53E-21	41.32778277
PPP3CA	0.496095281	5.664946294	10.42541517	5.04E-23	2.99E-21	41.30849677
USE1	-0.826636409	4.158493452	-10.40895427	5.80E-23	3.40E-21	41.29301424
SSSCA1-AS1	-0.668053022	0.590273769	-10.39662065	6.45E-23	3.76E-21	41.28777296
TICAM2	1.749604232	-3.899193779	10.39594346	6.49E-23	3.78E-21	41.27285662
PRSS50	-2.19608815	-4.118798061	-10.39333036	6.63E-23	3.85E-21	41.26025311
LAMTOR4	-0.766399678	6.259811414	-10.42358874	5.12E-23	3.03E-21	41.25112417
RP3-331H24.7	1.593504821	-3.624709012	10.39417287	6.58E-23	3.83E-21	41.23936561
DR1	0.43087166	6.04732646	10.4196952	5.30E-23	3.13E-21	41.22544196
BCAT1	1.292072682	3.001448601	10.39445722	6.57E-23	3.82E-21	41.2215543
TPD52L2	-0.465338236	7.35850375	-10.43382695	4.69E-23	2.80E-21	41.21716424
DNTTIP1	-0.753680377	6.025298293	-10.4150909	5.51E-23	3.24E-21	41.20094259
GRTP1	-0.65646113	5.135521545	-10.40303788	6.11E-23	3.57E-21	41.17392678
CNR2	1.686103791	-2.767069686	10.38776202	6.95E-23	4.03E-21	41.16913518
PTGS2	1.658759946	2.968293381	10.38700627	7.00E-23	4.05E-21	41.1599347
LILRB3	1.031714427	0.297353165	10.38128214	7.35E-23	4.24E-21	41.15842634
ROR1	1.315540855	0.761579391	10.38065695	7.39E-23	4.26E-21	41.15600462
LRRC74A	-2.072895724	-3.679687613	-10.3805255	7.40E-23	4.26E-21	41.13213198
TRGV10	1.988554738	-3.430031726	10.37761011	7.58E-23	4.36E-21	41.11744262
FAM114A1	0.617650579	5.374907918	10.39976302	6.28E-23	3.67E-21	41.11647562
WBSCR16	-0.466581113	6.053564739	-10.40576608	5.96E-23	3.49E-21	41.11614188
FPGT-TNNI3K	1.696736869	-3.247558172	10.37862048	7.52E-23	4.32E-21	41.10322433
FUT8	0.748129318	5.41780825	10.39695715	6.43E-23	3.75E-21	41.08835862
CUTA	-0.56260174	6.843284712	-10.41137959	5.69E-23	3.34E-21	41.0853528
SNX21	-0.672305427	3.622687138	-10.37527934	7.73E-23	4.44E-21	41.0387469
E2F1	-0.806413706	4.889432227	-10.3802304	7.41E-23	4.27E-21	41.00193808
TMEM147-AS1	-0.72801824	3.146324002	-10.36694422	8.30E-23	4.75E-21	40.99179988
RNFT1P3	1.717648165	-4.192068419	10.36097714	8.73E-23	4.97E-21	40.99149061
ANXA9	-0.764087328	2.864959058	-10.36458258	8.47E-23	4.83E-21	40.98384507
RP11-348N5.9	1.481343136	-3.724024838	10.36299031	8.59E-23	4.89E-21	40.98330139
MPV17	-0.368319865	5.248971938	-10.38154005	7.33E-23	4.24E-21	40.98095941
XCL2	1.758710028	-2.995058114	10.36296469	8.59E-23	4.89E-21	40.96837986
MON1A	-0.742371516	3.945884624	-10.36728171	8.28E-23	4.74E-21	40.9544995
CEBPA	-0.997432208	5.183485914	-10.37505778	7.75E-23	4.44E-21	40.93837838
MEPCE	-0.502908177	6.021521003	-10.38218179	7.29E-23	4.22E-21	40.92060088
TPRA1	-0.529312074	5.218380734	-10.37369256	7.84E-23	4.49E-21	40.91899576
RP11-98D18.9	-1.100451415	-0.782580156	-10.35457391	9.22E-23	5.23E-21	40.90526151
KLHL28	0.644950476	3.512138339	10.35776477	8.98E-23	5.10E-21	40.89036054
PCBP4	-0.72397723	4.65611431	-10.36272639	8.61E-23	4.90E-21	40.87088052
NSDHL	-0.665767601	5.307606852	-10.36631238	8.35E-23	4.77E-21	40.85103544
RGS13	1.982451018	-2.112644099	10.34779839	9.77E-23	5.53E-21	40.83803897
ST3GAL6	0.930558753	0.765517554	10.33734295	1.07E-22	6.00E-21	40.79443373
MCTP1	1.127093335	2.201637057	10.33890549	1.05E-22	5.93E-21	40.78550042
RABEPK	-0.545794987	4.999634768	-10.35288297	9.36E-23	5.30E-21	40.76124491
TMEM106A	0.808921007	2.037636139	10.33385174	1.10E-22	6.17E-21	40.7483406
KCNJ15	1.565582414	-0.143141623	10.33240512	1.11E-22	6.23E-21	40.74545205
AIDA	0.501065704	4.1134876	10.34305693	1.02E-22	5.74E-21	40.73269334
LINC01127	1.879321603	-3.412813651	10.33191808	1.12E-22	6.25E-21	40.73059515
EML5	1.707619612	-2.876576037	10.33308284	1.11E-22	6.20E-21	40.71803881
SYNJ2BP	0.510651695	5.144966686	10.34827657	9.73E-23	5.51E-21	40.7024625
EXOSC1	-0.380609615	4.544208447	-10.33990586	1.04E-22	5.88E-21	40.68370267
TRBV25-1	1.554985351	-2.097624819	10.32448383	1.19E-22	6.64E-21	40.64031981
TRAPPC6A	-1.066355804	4.602618316	-10.33373495	1.10E-22	6.17E-21	40.63435343
LY96	1.135565808	0.591646779	10.31565433	1.28E-22	7.12E-21	40.61352751
RP11-143E21.2	-1.966825853	-3.238273635	-10.31369549	1.31E-22	7.23E-21	40.56512372
TRAV9-2	1.702050116	-3.349926687	10.31112221	1.33E-22	7.37E-21	40.54688222
ZNHIT1	-0.554765147	6.496147664	-10.34228241	1.02E-22	5.78E-21	40.53905399
TRAM2	0.529029536	5.561900027	10.33151599	1.12E-22	6.27E-21	40.52670925
ZNF707	-0.655513207	3.519819694	-10.31130523	1.33E-22	7.37E-21	40.50759774
IFIH1	0.677017693	4.53073363	10.31912851	1.25E-22	6.93E-21	40.50334316
SCX	-1.207006766	0.946604128	-10.30087853	1.45E-22	8.02E-21	40.49078359
CCL18	2.133230415	3.030663938	10.30605837	1.39E-22	7.68E-21	40.47865977
SECISBP2L	0.617407631	4.688816431	10.31641455	1.28E-22	7.08E-21	40.4695203
ZNF444	-0.553510179	4.985640599	-10.31488774	1.29E-22	7.16E-21	40.44356365
ARRDC3	0.666739828	5.724330967	10.32258809	1.21E-22	6.74E-21	40.43620724
STAT3	0.371060195	7.65074555	10.34394869	1.01E-22	5.71E-21	40.4141682
HDAC11	-0.700523382	4.772701376	-10.30680067	1.38E-22	7.64E-21	40.39291399
NKD2	-1.661555655	3.795007015	-10.29686386	1.51E-22	8.29E-21	40.38092629
AFF4	0.616884754	6.133757465	10.31990535	1.24E-22	6.89E-21	40.37543752
KLRC4-KLRK1	1.941257462	-4.14886603	10.28197204	1.71E-22	9.35E-21	40.33062251
TMTC3	0.684563592	4.087699984	10.29359253	1.55E-22	8.51E-21	40.31910678
RP11-474D1.1	-1.731665766	-3.792285943	-10.27926183	1.75E-22	9.56E-21	40.30751967
PRDX5	-0.980247392	8.454339063	-10.34044662	1.04E-22	5.86E-21	40.30353274
OVOL1	-0.837570429	4.856398968	-10.29435707	1.54E-22	8.46E-21	40.28404981
MRM1	-0.809300865	3.660754477	-10.28333889	1.69E-22	9.26E-21	40.26752086
TRANK1	0.699640804	4.750073979	10.28979738	1.60E-22	8.78E-21	40.24201875
FAM71E1	-1.178262179	1.378331702	-10.27018327	1.89E-22	1.03E-20	40.23359599
ITGB1	0.569464004	8.03193127	10.32758344	1.16E-22	6.47E-21	40.22737497
ITGAM	1.273579132	2.612031298	10.26753287	1.93E-22	1.05E-20	40.17556811
APOBEC3G	1.000354664	2.535963268	10.26654222	1.95E-22	1.06E-20	40.17056383
AIF1	0.909529532	3.041286796	10.26711666	1.94E-22	1.05E-20	40.15462228
CLEC5A	1.545803244	0.800807431	10.25975426	2.06E-22	1.11E-20	40.14898366
CYP4F2	-2.179654403	1.739020746	-10.2558262	2.13E-22	1.15E-20	40.11225781
QKI	0.973248139	4.382524707	10.27032115	1.88E-22	1.03E-20	40.10409354
SLC9A9	0.89551542	1.119801751	10.25320454	2.18E-22	1.17E-20	40.09293866
SLAMF6	1.14730858	1.457158533	10.2527782	2.19E-22	1.18E-20	40.0848658
RP11-294C11.2	1.815501181	-4.324325411	10.24914191	2.25E-22	1.21E-20	40.06017006
SPTY2D1	0.39857201	4.970323575	10.26655315	1.95E-22	1.06E-20	40.03201941
FGD4	0.678565832	4.570412132	10.26278513	2.01E-22	1.09E-20	40.02907266
NCBP2-AS2	-0.685012745	4.465033235	-10.26054513	2.05E-22	1.11E-20	40.02739152
RP11-113I24.1	-2.679367247	-4.809784394	-10.25984465	2.06E-22	1.11E-20	40.01476225
KIR2DL4	1.826032008	-2.492854828	10.2473984	2.29E-22	1.22E-20	40.01309624
SLC52A2	-0.960641676	6.874014331	-10.28209297	1.71E-22	9.35E-21	40.00041978
TMEM9	-0.635898546	6.430226175	-10.27689805	1.78E-22	9.74E-21	39.99811341
CSF1	0.740691591	4.303650981	10.25162579	2.21E-22	1.18E-20	39.95443775
NLE1	-0.602476583	5.097853416	-10.2574319	2.10E-22	1.13E-20	39.95425619
GPNMB	1.400966611	5.647246218	10.26354472	2.00E-22	1.08E-20	39.94549914
ZNF335	-0.469446066	4.884241293	-10.25344766	2.17E-22	1.17E-20	39.93640191
AC092574.2	1.453672241	-3.436854628	10.23482828	2.54E-22	1.35E-20	39.90985198
MIR647	-1.148074756	-0.562525504	-10.23226338	2.60E-22	1.38E-20	39.89933192
SETD7	0.550943034	6.132981402	10.2608384	2.04E-22	1.11E-20	39.88091638
NOTCH2NL	1.719963718	-3.151587885	10.23019448	2.64E-22	1.40E-20	39.8659426
SLC41A3	-0.483428666	5.656120717	-10.25066117	2.23E-22	1.19E-20	39.8498125
GZMK	1.689446929	-0.723778402	10.22501971	2.76E-22	1.46E-20	39.84422211
FAM58A	-0.728759411	4.782761178	-10.24048117	2.42E-22	1.29E-20	39.83802327
PRR14	-0.504623597	5.356997191	-10.2438243	2.36E-22	1.26E-20	39.81853322
KITLG	0.842176955	4.442420395	10.23569482	2.52E-22	1.35E-20	39.81119042
AC104820.2	1.893847888	-3.532601528	10.21981258	2.89E-22	1.53E-20	39.80930466
USP48	0.373029691	5.613028752	10.24568626	2.32E-22	1.24E-20	39.80411421
MIAT	1.313950397	1.930967395	10.2188235	2.91E-22	1.54E-20	39.79263563
APOL1	1.099144903	6.411882814	10.25177476	2.20E-22	1.18E-20	39.77431057
BYSL	-0.60507579	4.988085586	-10.23271192	2.59E-22	1.38E-20	39.75639199
UMODL1	-1.878010136	-0.814154223	-10.21539303	3.00E-22	1.58E-20	39.75097917
KRT8P12	-0.743749266	2.123164353	-10.21384891	3.04E-22	1.60E-20	39.75083934
SND1	-0.420636322	8.452425107	-10.27494454	1.81E-22	9.90E-21	39.74307483
C1orf56	-0.616515774	2.495207439	-10.21254126	3.07E-22	1.61E-20	39.72801423
TMEM216	-0.621918416	4.019282416	-10.22054719	2.87E-22	1.52E-20	39.72198038
TRAV8-3	1.887822687	-3.643551716	10.20876576	3.17E-22	1.66E-20	39.71789067
MOSPD3	-0.857217557	3.944977786	-10.21423962	3.03E-22	1.59E-20	39.67592781
IGBP1	-0.546573386	6.609489654	-10.2386699	2.46E-22	1.31E-20	39.65845017
HSF4	-1.068193234	3.049985341	-10.20561923	3.25E-22	1.71E-20	39.65161994
AC006129.2	1.168154772	-1.628550927	10.20287431	3.33E-22	1.74E-20	39.63717146
LYSMD3	0.596808698	4.207500913	10.21023159	3.13E-22	1.64E-20	39.61612633
RP11-53B2.6	1.814695978	-3.923411306	10.19106785	3.68E-22	1.92E-20	39.57435039
TMTC1	0.997390615	2.270784704	10.19272427	3.63E-22	1.89E-20	39.56640755
RP11-635L1.2	1.805273867	-3.262491245	10.19212749	3.65E-22	1.90E-20	39.56522225
SPRED1	0.643853401	5.661436462	10.21730331	2.95E-22	1.56E-20	39.56090422
CXorf40B	-0.635007879	3.79005169	-10.19794784	3.47E-22	1.82E-20	39.54771817
LINC00216	1.746969579	-2.826282048	10.18504856	3.87E-22	2.01E-20	39.49171967
SIRPB1	1.559888697	-0.404242746	10.18144839	3.99E-22	2.07E-20	39.49154136
FGR	1.072216016	2.435496668	10.17966307	4.05E-22	2.09E-20	39.45232626
ARHGAP20	1.289067274	-0.905035738	10.1772528	4.13E-22	2.13E-20	39.44501165
ZNF576	-0.454733572	3.729254294	-10.18361752	3.92E-22	2.03E-20	39.43097257
WDR77	-0.556786958	5.73457129	-10.19525407	3.55E-22	1.86E-20	39.38120771
MACROD1	-1.026755685	5.188576039	-10.18897657	3.74E-22	1.95E-20	39.3812022
AFAP1L2	0.774359114	4.188613687	10.18029736	4.03E-22	2.08E-20	39.36807446
IL12A-AS1	1.509614256	-3.993400952	10.16524615	4.57E-22	2.35E-20	39.36112703
NUDCD3	-0.395681638	6.74800966	-10.20484642	3.27E-22	1.72E-20	39.35980116
CCL5	1.282620658	3.619678097	10.16902602	4.43E-22	2.28E-20	39.30799545
RNF133	1.697910479	-4.401942164	10.1550678	4.98E-22	2.54E-20	39.28233396
MAN1A2	0.555562359	5.423527854	10.18119145	4.00E-22	2.07E-20	39.28169937
TBX21	1.328012098	-1.306385581	10.15604518	4.94E-22	2.52E-20	39.26088137
FMNL1	0.79141083	3.827452058	10.1641398	4.61E-22	2.37E-20	39.25686578
RPL30	-0.561602468	9.361244673	-10.23065366	2.63E-22	1.40E-20	39.2471943
EDEM3	0.649038266	5.83732941	10.18142341	3.99E-22	2.07E-20	39.24578382
CTD-2186M15.3	-0.918568723	1.524421003	-10.1497409	5.21E-22	2.65E-20	39.23380782
CCNG2	0.550329661	4.940596213	10.17009331	4.39E-22	2.26E-20	39.22950431
AC009495.4	1.370195923	-4.053652334	10.14833611	5.27E-22	2.68E-20	39.22776698
SRC	-0.51459212	7.011513882	-10.19070159	3.69E-22	1.92E-20	39.21494665
ELK3	0.613802401	4.943447286	10.16702285	4.50E-22	2.31E-20	39.20351731
NUDT14	-0.980552121	4.756425789	-10.16300658	4.66E-22	2.39E-20	39.19800692
RP11-855O10.2	-1.669896778	-3.612025866	-10.14566158	5.39E-22	2.74E-20	39.18511938
SHARPIN	-0.801224091	5.917346428	-10.17304656	4.28E-22	2.21E-20	39.18280002
SLC18B1	0.632601508	4.064861218	10.15680567	4.91E-22	2.51E-20	39.18149909
RP11-750H9.5	1.268101676	-1.512648268	10.1435899	5.48E-22	2.78E-20	39.15408369
P2RY14	1.124929174	0.566840269	10.13882524	5.71E-22	2.89E-20	39.14985224
ENTPD6	-0.712590473	7.684456866	-10.19174595	3.66E-22	1.91E-20	39.14910809
RP11-1275H24.1	-0.963277306	1.12048028	-10.13323548	5.98E-22	3.02E-20	39.10257356
NIN	0.708839522	4.596147373	10.1462586	5.36E-22	2.72E-20	39.05706991
TRPS1	1.173647187	1.766512959	10.12902685	6.19E-22	3.12E-20	39.05404121
ZC3H12C	1.091376315	3.033675423	10.13426668	5.93E-22	3.00E-20	39.05122023
BBX	0.623668518	5.170039476	10.14781813	5.29E-22	2.69E-20	39.02543351
ZNF106	0.508813931	5.827639579	10.15365277	5.04E-22	2.57E-20	39.01680794
BCL2L1	-0.599126436	7.111280358	-10.16712401	4.50E-22	2.31E-20	39.00836606
SAYSD1	-0.414656773	4.308812522	-10.13260713	6.01E-22	3.03E-20	38.97157008
SETX	0.488655524	6.129905879	10.15122783	5.14E-22	2.62E-20	38.96780839
LY9	1.264394938	-0.153072661	10.11713409	6.84E-22	3.42E-20	38.96646837
RP11-351J23.1	-1.408201148	0.880706348	-10.11596313	6.91E-22	3.45E-20	38.961768
LIMA1	0.651336431	7.142733021	10.16323639	4.65E-22	2.38E-20	38.95863998
PFDN2	-0.671114135	5.513592939	-10.13916957	5.69E-22	2.88E-20	38.93587853
CTU2	-0.912743051	4.263493035	-10.12617432	6.34E-22	3.19E-20	38.92568917
CPEB4	0.715229786	4.22900226	10.12428005	6.45E-22	3.24E-20	38.90087198
AQP9	1.883468439	1.28525668	10.10856945	7.35E-22	3.65E-20	38.8948311
GAPT	1.385553167	-1.089968156	10.10763691	7.41E-22	3.67E-20	38.86965969
RP11-309L24.4	-1.004042319	1.891279662	-10.10598286	7.51E-22	3.72E-20	38.86626316
FCGR1B	1.598135351	-2.341601223	10.10852484	7.36E-22	3.65E-20	38.8596479
RNF138	0.538997743	4.611819358	10.12068231	6.64E-22	3.33E-20	38.8447262
RIC1	0.505634194	4.22097146	10.11508593	6.96E-22	3.47E-20	38.82634486
KLRB1	1.078363357	0.737138814	10.09929315	7.95E-22	3.92E-20	38.82443871
ADNP2	0.406215644	4.855749286	10.11861645	6.76E-22	3.38E-20	38.81015208
EPB41L4A	1.126186647	0.761536857	10.09749769	8.07E-22	3.96E-20	38.80955959
snoU13	1.541898741	-4.560279911	10.09794574	8.04E-22	3.96E-20	38.805297
RNASEH1-AS1	-0.784488822	2.532043455	-10.10015874	7.89E-22	3.89E-20	38.79789599
KRTAP5-1	-1.27972266	-0.441426686	-10.09775353	8.05E-22	3.96E-20	38.79689512
CDC73	0.438582529	5.296466231	10.12117561	6.62E-22	3.32E-20	38.79502545
PPFIA3	-0.852208522	4.468324369	-10.11186721	7.15E-22	3.56E-20	38.79318185
NCK1	0.379394058	4.60470145	10.11375963	7.04E-22	3.51E-20	38.78893286
E2F4	-0.408208444	6.671596278	-10.13283225	6.00E-22	3.03E-20	38.76865891
ITFG3	-0.687453905	6.114443657	-10.12355043	6.49E-22	3.26E-20	38.75192063
PREX2	0.97164687	1.065912474	10.09076365	8.53E-22	4.18E-20	38.75187005
PPTC7	0.420347723	5.340211563	10.11391898	7.03E-22	3.51E-20	38.73133836
CHID1	-0.500346148	6.343528569	-10.11979149	6.69E-22	3.35E-20	38.6955078
DOCK5	0.739255274	5.199783914	10.108296	7.37E-22	3.66E-20	38.69497516
PRKAR1A	0.499024382	7.16120267	10.12821837	6.24E-22	3.14E-20	38.66655584
BTBD7	0.423156551	5.055511943	10.10310582	7.70E-22	3.81E-20	38.66569652
NCOA5	-0.428644768	5.795355667	-10.10947242	7.30E-22	3.63E-20	38.66162676
LCMT1	-0.440053264	5.14189269	-10.10259436	7.73E-22	3.82E-20	38.66158785
PPP1R16A	-0.943027204	5.494096773	-10.1001197	7.89E-22	3.89E-20	38.61753902
DDX19B	-0.368388774	3.861036096	-10.08561101	8.91E-22	4.36E-20	38.61111543
PROSER2	-1.085203784	3.030440535	-10.07917638	9.40E-22	4.59E-20	38.60680725
STS	0.783907672	4.169041425	10.08772185	8.75E-22	4.28E-20	38.60232713
MALT1	0.549005807	4.714983108	10.08918462	8.65E-22	4.24E-20	38.57653377
RP11-528I4.2	1.401847697	-4.350799933	10.06910971	1.02E-21	4.98E-20	38.57349639
CSNK1A1	0.334256607	6.497247391	10.10692937	7.45E-22	3.69E-20	38.56420774
PMP22	0.858096913	5.242839654	10.09291859	8.38E-22	4.11E-20	38.56350366
VPS9D1-AS1	-1.038925987	3.352721847	-10.07393581	9.82E-22	4.79E-20	38.54769007
SRCIN1	-1.125792524	3.102550105	-10.07231781	9.96E-22	4.85E-20	38.54714767
LINC01550	1.578324432	-2.212544778	10.06884734	1.03E-21	4.98E-20	38.54054114
RP11-379F4.4	1.132742206	-1.034438387	10.06290188	1.08E-21	5.22E-20	38.50457483
MAGEA4	-1.837696312	-4.880207413	-10.09410096	8.30E-22	4.08E-20	38.4941136
FRS3	-0.760690492	2.322469553	-10.06131721	1.09E-21	5.29E-20	38.48545587
ESCO1	0.62236659	4.014273167	10.0701002	1.01E-21	4.94E-20	38.46752601
IL12B	1.85643577	-4.019405063	10.05462551	1.15E-21	5.58E-20	38.45672288
PTDSS2	-0.725044751	4.907201057	-10.07510158	9.73E-22	4.75E-20	38.4559281
VIL1	-0.838009985	8.268391159	-10.11551062	6.94E-22	3.47E-20	38.44410461
ABCA1	0.914948606	4.357540979	10.06749686	1.04E-21	5.04E-20	38.42189958
RP13-890H12.2	-1.149283433	-0.82286574	-10.03623709	1.35E-21	6.45E-20	38.28557784
RSAD2	1.208824881	2.712255936	10.03958611	1.31E-21	6.28E-20	38.28512909
POU2F2	0.876532387	1.817408625	10.03444207	1.37E-21	6.54E-20	38.27526785
ZNF282	-0.492406446	5.509787735	-10.05938043	1.11E-21	5.36E-20	38.273971
ADCK5	-1.035534923	4.411817424	-10.04573515	1.24E-21	5.99E-20	38.25281649
METAP1D	-0.517958723	3.263052556	-10.03661224	1.34E-21	6.43E-20	38.24147569
JKAMP	0.394150162	4.826317979	10.04945659	1.21E-21	5.82E-20	38.2408195
EIF2AK2	0.518678217	6.26732775	10.06368236	1.07E-21	5.19E-20	38.22797657
USO1	0.402654901	6.422299743	10.06454287	1.06E-21	5.16E-20	38.22018987
SYNE1	1.048782064	3.729380204	10.03718819	1.34E-21	6.41E-20	38.21301154
MXD1	0.720921018	5.783819732	10.04872283	1.21E-21	5.85E-20	38.15072448
ARFRP1	-0.588557772	5.70269552	-10.04317206	1.27E-21	6.11E-20	38.12442908
TSEN54	-0.55949666	5.628419711	-10.04241956	1.28E-21	6.14E-20	38.12413969
PPP2R3B	-0.763193813	3.868545365	-10.02561363	1.47E-21	7.03E-20	38.11968045
ARF5	-0.633520697	7.17657917	-10.06071209	1.10E-21	5.31E-20	38.11900019
KRT23	-2.739771281	4.070454153	-10.02360561	1.50E-21	7.13E-20	38.11207208
PLXDC2	1.201879467	4.785773944	10.03121866	1.40E-21	6.71E-20	38.09007395
EPHA4	1.385255296	2.144279239	10.01113602	1.66E-21	7.88E-20	38.07353528
ZCCHC2	0.523716668	3.991023546	10.01971949	1.54E-21	7.36E-20	38.0549447
RP11-458F8.4	-0.930601451	2.564900024	-10.00962365	1.68E-21	7.97E-20	38.05319289
WDR83	-0.778652172	2.687724117	-10.00645929	1.72E-21	8.18E-20	38.02191509
GZMA	1.336760438	1.833890073	10.00307108	1.77E-21	8.38E-20	38.01714878
CCDC173	1.535125807	-3.016214604	10.00199819	1.79E-21	8.45E-20	37.99391781
RP11-674N23.4	1.392873204	-4.856019683	10.00447662	1.75E-21	8.29E-20	37.99306673
TSR2	-0.555106821	5.528813052	-10.02450373	1.48E-21	7.09E-20	37.98507958
NR2C2AP	-0.699715501	4.696382208	-10.01587034	1.59E-21	7.59E-20	37.98298866
AL133243.4	1.831612274	-4.154581605	9.994266894	1.91E-21	8.97E-20	37.96475955
SIGLEC1	1.283834624	2.263673915	9.996120024	1.88E-21	8.84E-20	37.94651646
BLOC1S3	-0.492064671	4.106731046	-10.00608929	1.73E-21	8.19E-20	37.94198343
DNAJB4	0.679951078	3.068425293	9.998603311	1.84E-21	8.67E-20	37.93343072
SLC2A4RG	-0.845294597	5.573200151	-10.01538322	1.60E-21	7.61E-20	37.90982623
STK17A	0.526069638	4.542522619	10.00589698	1.73E-21	8.20E-20	37.90297207
STIM2	0.493020401	4.848357231	10.00640693	1.73E-21	8.18E-20	37.88414875
BIN2	0.619906033	2.604159536	9.989640832	1.98E-21	9.32E-20	37.88151094
TRBV6-5	1.729459922	-2.807193323	9.982173151	2.11E-21	9.88E-20	37.83667089
RP11-222K16.2	1.845358305	-3.476900733	9.978382184	2.18E-21	1.02E-19	37.82772201
LINC00694	1.765489638	-3.784043823	9.977759453	2.19E-21	1.02E-19	37.82511826
RP11-274H2.2	1.583444988	-4.399754084	9.975962115	2.22E-21	1.04E-19	37.81060136
CD55	0.987200711	7.026175819	10.02303835	1.50E-21	7.16E-20	37.80852697
RP11-693N9.2	1.034343512	0.618107497	9.971793068	2.30E-21	1.07E-19	37.78200468
RNF144A	0.771441292	3.800439708	9.983737361	2.08E-21	9.76E-20	37.77046306
CLCN7	-0.576633267	5.877305221	-9.999949764	1.82E-21	8.59E-20	37.7520215
USP2-AS1	-1.18281857	0.254094878	-9.967547222	2.38E-21	1.11E-19	37.74622057
THEMIS2	0.790472738	3.805009573	9.980494045	2.14E-21	1.00E-19	37.74367947
ITGA1	0.704777466	5.950419658	9.998648301	1.84E-21	8.67E-20	37.72219271
RP3-393E18.2	1.571854506	-3.225458036	9.967539839	2.38E-21	1.11E-19	37.72025017
KLRG1	1.033964249	-1.00993049	9.964863579	2.44E-21	1.13E-19	37.70750977
DDX51	-0.50661949	4.854070187	-9.981177481	2.13E-21	9.96E-20	37.68437928
SHE	0.821838146	1.270813143	9.960649317	2.52E-21	1.17E-19	37.68419879
GTF2A1	0.533824656	5.17522447	9.984201784	2.08E-21	9.73E-20	37.67443789
RP4-694A7.2	1.752561891	-3.181390854	9.960112672	2.54E-21	1.17E-19	37.66294783
RPL31	-0.436764429	9.575671047	-10.04299222	1.27E-21	6.12E-20	37.65242852
MTMR10	0.478824524	4.356105509	9.970393654	2.33E-21	1.08E-19	37.62538913
POU5F1B	-1.796653698	2.09635532	-9.954452994	2.66E-21	1.23E-19	37.62235966
NFATC1	0.98623051	2.353140336	9.955240648	2.64E-21	1.22E-19	37.60941605
SULT1C2P1	1.733719417	-3.717396918	9.950794549	2.74E-21	1.26E-19	37.60281474
RP11-108L7.14	1.451729017	-4.448094445	9.947291463	2.82E-21	1.30E-19	37.57062501
KIAA1468	0.47964193	4.960077655	9.967693493	2.38E-21	1.11E-19	37.55735046
ANKRD33B	0.942254988	0.026199264	9.943542304	2.91E-21	1.34E-19	37.55124878
POR	-0.676841197	7.019311659	-9.986004385	2.04E-21	9.60E-20	37.52159956
C2orf54	-1.68869442	2.71636822	-9.944216066	2.89E-21	1.33E-19	37.51771757
LYST	0.735878385	3.747423804	9.949258688	2.77E-21	1.28E-19	37.49145656
PPFIBP1	0.593274386	5.234407243	9.962136551	2.49E-21	1.16E-19	37.48822829
RP11-295K2.3	1.444231263	-4.00308357	9.933059027	3.17E-21	1.45E-19	37.46519602
LRRC29	-0.835145523	0.594351764	-9.931753351	3.21E-21	1.47E-19	37.45688886
COMMD6	-0.61178132	6.17674673	-9.965508273	2.42E-21	1.13E-19	37.44000127
RP4-583P15.15	-1.229537834	-0.231429755	-9.930503069	3.24E-21	1.48E-19	37.43947992
NUGGC	1.44094631	-1.138835785	9.929491469	3.27E-21	1.49E-19	37.41948816
RP11-172H24.4	-0.964728148	1.733911195	-9.927770946	3.31E-21	1.51E-19	37.41072708
CD300LF	1.076603916	1.011972049	9.924180314	3.41E-21	1.55E-19	37.39113677
NDUFB2-AS1	-0.849495785	-0.026641537	-9.922240298	3.47E-21	1.57E-19	37.37606562
MUTYH	-0.618220259	4.169155309	-9.936630075	3.08E-21	1.41E-19	37.36971328
HIF1A-AS2	1.80859378	-2.81792284	9.92412979	3.42E-21	1.55E-19	37.36697774
TLCD1	-0.962633863	3.665724602	-9.93111098	3.22E-21	1.47E-19	37.35839084
RP11-277A4.4	1.503345984	-4.214879121	9.919453498	3.55E-21	1.61E-19	37.35598171
REXO4	-0.532856497	5.253251125	-9.943114931	2.92E-21	1.34E-19	37.34024474
WDR46	-0.51864382	5.878061099	-9.94741192	2.82E-21	1.30E-19	37.31938328
CSNK1G1	0.444408629	4.199776994	9.930098418	3.25E-21	1.48E-19	37.30656403
BASP1	0.974301801	3.43926943	9.922017114	3.48E-21	1.58E-19	37.28632374
PPP2R5E	0.456744607	5.450453119	9.938923107	3.02E-21	1.39E-19	37.27971891
CTBS	0.537321328	4.20994356	9.926430386	3.35E-21	1.53E-19	37.2752405
RGS2	0.969635821	3.887945397	9.923511029	3.43E-21	1.56E-19	37.27126985
KLRF1	1.659762577	-3.428416316	9.908435855	3.89E-21	1.75E-19	37.25750647
RP11-379F4.8	1.588604293	-3.718391173	9.907601591	3.92E-21	1.76E-19	37.25198992
ZC3HAV1	0.390491986	5.664314114	9.935920238	3.10E-21	1.42E-19	37.23630793
STAP1	1.39996122	-2.062948293	9.905984285	3.97E-21	1.78E-19	37.22186306
MYH7B	-1.353479761	1.261668791	-9.903263121	4.06E-21	1.82E-19	37.22158091
MORF4L1	0.434006389	7.153842255	9.952328775	2.70E-21	1.25E-19	37.21526288
ENTHD2	-0.558930655	3.580149595	-9.913192481	3.74E-21	1.69E-19	37.21414261
M1AP	1.64977805	-2.689065615	9.904579031	4.02E-21	1.80E-19	37.2100152
RP11-304L19.1	-1.031675531	3.19516816	-9.909568463	3.85E-21	1.74E-19	37.20866638
SFXN5	-0.592526148	3.934484304	-9.914659519	3.69E-21	1.67E-19	37.20525224
CCDC109B	0.737145069	3.812032165	9.913172149	3.74E-21	1.69E-19	37.19248181
AAMDC	-0.629677713	3.338909329	-9.905888051	3.97E-21	1.78E-19	37.16836232
TNFAIP2	0.948049285	5.123691164	9.921679239	3.49E-21	1.58E-19	37.16452153
RHBDL1	-1.341187472	1.854317977	-9.893501883	4.40E-21	1.96E-19	37.13071747
TLL1	1.635882832	-1.583286217	9.894225522	4.37E-21	1.95E-19	37.12958851
RP11-466H18.1	-0.923151715	3.353012351	-9.899193633	4.20E-21	1.87E-19	37.11480055
PABPC1L	-1.126035172	4.345050254	-9.901787754	4.11E-21	1.84E-19	37.07792642
ACAP2	0.544717967	5.521792649	9.913794066	3.72E-21	1.68E-19	37.06705176
RP11-73M18.6	1.541023796	-2.550335655	9.885625846	4.70E-21	2.09E-19	37.05000373
RP11-274H2.3	1.499092622	-3.819506056	9.879683468	4.93E-21	2.18E-19	37.02710186
ABHD3	0.614916797	4.898228593	9.901462908	4.12E-21	1.84E-19	37.01940181
JMJD4	-0.664810213	3.828309928	-9.88957241	4.55E-21	2.02E-19	37.00760379
IGKV3OR2-268	2.000126346	-3.013371223	9.877982939	5.00E-21	2.21E-19	37.00382721
TANC2	1.130107459	3.190301128	9.8851354	4.72E-21	2.09E-19	36.99895724
MMRN1	1.756759352	0.299805385	9.875112003	5.12E-21	2.26E-19	36.99788133
RP11-506B6.6	1.470434718	-3.865559376	9.873019756	5.21E-21	2.30E-19	36.97476539
RP11-23J18.1	1.444162371	-3.167394274	9.872139098	5.25E-21	2.31E-19	36.94740911
CDK14	1.054471533	2.312190767	9.87288702	5.22E-21	2.30E-19	36.9400507
RAB40C	-0.665694711	5.476740705	-9.895718764	4.32E-21	1.93E-19	36.93497524
OIP5-AS1	0.510998239	6.174341466	9.903524334	4.05E-21	1.81E-19	36.92083996
HPS5	0.406446229	4.104244733	9.88106602	4.88E-21	2.16E-19	36.91301007
CECR1	1.077766946	4.318157142	9.882881266	4.80E-21	2.13E-19	36.91013897
DNAJC5	-0.518600268	7.128995802	-9.909309885	3.86E-21	1.74E-19	36.87719673
SMAP2	0.437094493	5.341385711	9.887049292	4.64E-21	2.06E-19	36.86575702
RNF213	0.741086774	7.77174083	9.918077977	3.59E-21	1.62E-19	36.85796156
ABCA6	1.348989048	-0.625601095	9.856810509	5.96E-21	2.61E-19	36.84241366
LRRC75B	-0.926000824	2.967974521	-9.862651708	5.68E-21	2.49E-19	36.83717091
CCDC24	-0.803727999	3.446500725	-9.865120016	5.56E-21	2.45E-19	36.83186377
ZNF34	-0.626319764	2.013806554	-9.856439798	5.98E-21	2.62E-19	36.82226656
ARSB	0.584432916	3.77172668	9.861119759	5.75E-21	2.52E-19	36.77160875
RN7SL81P	1.466600681	-3.756982161	9.847988732	6.41E-21	2.80E-19	36.77020646
HLA-DMA	1.009871807	5.188274836	9.871656061	5.27E-21	2.32E-19	36.75015432
RP11-815J21.4	1.956699046	-4.250892385	9.84424803	6.61E-21	2.88E-19	36.74852458
CSTF1	-0.397590507	5.533986017	-9.872967466	5.21E-21	2.30E-19	36.74093147
FPR1	1.47230556	1.90090552	9.84369065	6.64E-21	2.89E-19	36.71732191
CRYBG3	0.906530994	3.349458487	9.850968858	6.25E-21	2.73E-19	36.71287529
NDUFA3	-0.684296526	5.526702164	-9.86335747	5.64E-21	2.48E-19	36.66678572
RP11-133N21.10	1.352552063	-4.095738825	9.832122663	7.30E-21	3.17E-19	36.65051325
IRF1	0.73770809	6.664374707	9.87547952	5.11E-21	2.26E-19	36.63900562
TRAV3	1.832382573	-3.479431501	9.831223785	7.36E-21	3.19E-19	36.63578549
CYP7B1	1.270099145	-0.539749787	9.830081778	7.43E-21	3.22E-19	36.62832943
SS18L2	-0.476621638	3.943690187	-9.843625281	6.64E-21	2.89E-19	36.62483498
VCL	0.525082787	7.331036812	9.882238102	4.83E-21	2.14E-19	36.6198415
OSBPL8	0.719860755	5.50018317	9.85667251	5.96E-21	2.61E-19	36.60150581
ITPR1	0.791216692	3.361048773	9.835334218	7.11E-21	3.09E-19	36.58577915
RP1-78O14.1	1.67873615	-3.146777299	9.824085861	7.80E-21	3.38E-19	36.56201501
LINC01176	-1.036130045	-0.230719579	-9.820995143	8.00E-21	3.46E-19	36.55592233
PROK2	2.09461468	-2.122286089	9.820485343	8.04E-21	3.47E-19	36.5352147
RP11-13N13.6	1.699838414	-4.204135882	9.813078188	8.54E-21	3.68E-19	36.49720989
METTL22	-0.464050551	3.607328619	-9.824340041	7.78E-21	3.37E-19	36.48929566
RPL27A	-0.494944667	9.783078818	-9.905009415	4.00E-21	1.79E-19	36.48574036
AGAP3	-0.470757802	6.371288449	-9.850925382	6.25E-21	2.73E-19	36.48166135
PPFIBP2	-0.43177791	5.356262352	-9.838539118	6.93E-21	3.01E-19	36.47659049
CMAHP	1.084675024	1.616140326	9.809704455	8.78E-21	3.77E-19	36.45123532
MYO1G	0.898728972	2.759545092	9.811691328	8.64E-21	3.72E-19	36.42520658
PLEKHJ1	-0.610585829	6.692725093	-9.846838237	6.47E-21	2.82E-19	36.41629951
RP11-248J18.3	1.402788757	-2.392412441	9.806048806	9.05E-21	3.87E-19	36.40999598
TRPC6	0.932719658	0.167849518	9.799883775	9.52E-21	4.06E-19	36.39094377
TMEM186	-0.607949866	3.715948672	-9.811566993	8.65E-21	3.72E-19	36.38005113
NAT10	-0.409408361	6.532267288	-9.835535143	7.10E-21	3.09E-19	36.33814868
RP1-257C22.2	1.940822781	-3.85315639	9.792506965	1.01E-20	4.30E-19	36.33094848
PSPH	-0.666782429	4.588528145	-9.810853341	8.70E-21	3.74E-19	36.31565439
HNF1A	-0.735476604	4.157963941	-9.805932809	9.06E-21	3.87E-19	36.30736716
KRAS	0.482254183	5.737701182	9.822647207	7.89E-21	3.41E-19	36.30408321
RP11-573M3.3	1.513722497	-4.339635295	9.788881487	1.04E-20	4.42E-19	36.29525822
OXLD1	-0.847173763	4.293847256	-9.804082473	9.19E-21	3.92E-19	36.28407704
PANK3	0.651458862	6.172630368	9.82279175	7.88E-21	3.41E-19	36.26146578
KLHDC4	-0.442969462	5.349958223	-9.808421316	8.87E-21	3.80E-19	36.23252373
ZDHHC4	-0.458442177	5.431890514	-9.805636147	9.08E-21	3.88E-19	36.20259981
CD93	0.826333169	5.272290978	9.804495021	9.16E-21	3.91E-19	36.19736557
FAM86C1	-0.517093073	2.700499545	-9.781312216	1.11E-20	4.69E-19	36.18783493
GJB1	-1.176947345	6.148114736	-9.810170041	8.75E-21	3.75E-19	36.18267615
MAPK6	0.519867167	5.652700426	9.806687872	9.00E-21	3.86E-19	36.18216676
AKAP8L	-0.414973108	5.038316192	-9.797244106	9.73E-21	4.14E-19	36.16782249
ORAOV1	-0.4050395	4.049076048	-9.78322327	1.09E-20	4.63E-19	36.1277232
RP11-334A14.8	-1.582347313	-3.602878309	-9.768323523	1.23E-20	5.19E-19	36.12643749
RP11-1275H24.2	-1.102504172	-1.483105971	-9.769871001	1.22E-20	5.13E-19	36.11940386
SHOC2	0.472868685	5.270485085	9.793913889	1.00E-20	4.25E-19	36.1133
ACAP2-IT1	1.676546593	-3.016429512	9.76794118	1.24E-20	5.20E-19	36.11167186
RP3-380B8.4	-1.555593576	-3.807665473	-9.764696083	1.27E-20	5.33E-19	36.10793247
EEF2KMT	-0.65836767	3.511503415	-9.775484048	1.16E-20	4.91E-19	36.10040684
MYOF	0.722140917	6.80907386	9.811110929	8.68E-21	3.73E-19	36.09852995
MCF2L2	0.736341946	-0.645754427	9.764203783	1.28E-20	5.35E-19	36.09695463
RP13-638C3.2	1.537361475	-3.699426439	9.763205443	1.29E-20	5.39E-19	36.08864238
SLFN12	0.998950292	0.242264901	9.762142307	1.30E-20	5.43E-19	36.08771889
MIR31HG	1.947043478	-3.830737687	9.757285659	1.35E-20	5.63E-19	36.04672788
CH17-340M24.3	-0.932919909	1.111478379	-9.757382379	1.35E-20	5.63E-19	36.04438636
G3BP2	0.398718838	7.321715466	9.810500758	8.72E-21	3.75E-19	36.03674473
DNASE1	-0.74176113	4.467343713	-9.774686326	1.17E-20	4.94E-19	36.03286288
METTL7B	-0.800745673	4.70077967	-9.776729749	1.15E-20	4.87E-19	36.03213662
WDR13	-0.59175263	6.408085478	-9.79533838	9.88E-21	4.20E-19	36.02747231
GATA6-AS1	-1.105471891	1.424227339	-9.753913489	1.39E-20	5.79E-19	36.01142121
AIM2	1.71816357	0.091210531	9.751733402	1.41E-20	5.88E-19	36.00421065
PFDN6	-0.68091088	5.137627761	-9.777656258	1.14E-20	4.83E-19	36.00305486
FOSL2	0.544846531	7.043572791	9.80229782	9.33E-21	3.98E-19	36.00173047
LANCL1-AS1	1.606307829	-3.533504298	9.751706452	1.41E-20	5.88E-19	35.99181298
IMPG2	1.433218112	-2.533108342	9.753485062	1.39E-20	5.80E-19	35.98901936
RNF148	1.679578036	-3.662624174	9.746889379	1.47E-20	6.11E-19	35.96052875
BCL7C	-0.570580618	5.464314089	-9.773869297	1.18E-20	4.97E-19	35.94342917
TCF7	-0.770535815	5.572524201	-9.772995106	1.19E-20	5.00E-19	35.92902839
CTSV	-1.225140021	3.444937963	-9.745813306	1.48E-20	6.16E-19	35.86881486
POLR2H	-0.419686857	6.044200583	-9.767473085	1.24E-20	5.22E-19	35.83548893
BMS1P2	1.453579538	-3.865372906	9.731161475	1.67E-20	6.92E-19	35.83523082
RNF114	-0.438537228	7.270117939	-9.781729948	1.10E-20	4.68E-19	35.81891983
LAP3	0.520233114	6.701466969	9.774768712	1.17E-20	4.94E-19	35.8164356
GRINA	-0.626375612	7.727521295	-9.784795531	1.08E-20	4.57E-19	35.79216633
CCDC167	-0.747695269	3.584298293	-9.737509855	1.59E-20	6.59E-19	35.79029306
FAM20A	1.053771524	1.591681294	9.725249224	1.75E-20	7.25E-19	35.77185682
WIPI2	-0.344401682	6.414609742	-9.760576164	1.31E-20	5.49E-19	35.74108028
RP11-504P24.8	-0.905958576	1.54306262	-9.719434231	1.84E-20	7.59E-19	35.73126757
RP11-88E10.5	-1.149243843	0.344889012	-9.715891932	1.89E-20	7.76E-19	35.71714842
ATG9B	-1.125645648	2.044365128	-9.718235485	1.86E-20	7.64E-19	35.70863841
CCL13	1.923657435	-0.281353891	9.714540004	1.91E-20	7.84E-19	35.70517778
DLX3	-2.510054815	-1.677373612	-9.717882116	1.86E-20	7.66E-19	35.70127911
RP11-370A5.1	1.653326884	-4.015595735	9.709839866	1.99E-20	8.12E-19	35.66851334
RP11-556E13.1	1.502460582	-3.856447127	9.708520395	2.01E-20	8.21E-19	35.6557479
CEP135	0.595877744	3.017422969	9.716059559	1.89E-20	7.76E-19	35.64112515
TCEB2	-0.791298125	7.442860783	-9.761063348	1.31E-20	5.47E-19	35.63720522
PIGN	0.468691535	4.677709688	9.727861187	1.72E-20	7.10E-19	35.62829705
CCDC61	-0.711113253	3.61152841	-9.717596557	1.87E-20	7.67E-19	35.62823695
AC145110.1	1.699199886	-3.601684981	9.704222165	2.08E-20	8.46E-19	35.61981802
ZNF271P	0.419614483	3.878150598	9.718634926	1.85E-20	7.63E-19	35.611813
CCDC22	-0.762012145	4.967066851	-9.724249842	1.77E-20	7.30E-19	35.58668001
UBE2D3	0.343173606	7.862979436	9.762135535	1.30E-20	5.43E-19	35.57790764
GNB1L	-0.896482552	3.196124445	-9.708029557	2.02E-20	8.23E-19	35.57584056
MED26	-0.400904467	3.013833958	-9.705765753	2.06E-20	8.38E-19	35.56365501
PRKCH	0.604181115	3.509023288	9.706415493	2.05E-20	8.34E-19	35.53609529
NOTUM	-2.808916705	3.203189084	-9.699381412	2.17E-20	8.79E-19	35.52427633
TTLL2	-1.299655916	-0.853308089	-9.692022132	2.30E-20	9.33E-19	35.51284449
GNAI3	0.344289792	6.698813635	9.737060152	1.59E-20	6.60E-19	35.51273601
DZIP1L	0.860193343	0.327123936	9.686523293	2.41E-20	9.73E-19	35.48215486
FITM2	-0.768672243	4.992008665	-9.711067713	1.97E-20	8.05E-19	35.47851829
CLNK	1.191802444	-2.009040661	9.687535451	2.39E-20	9.66E-19	35.47312706
PRRX1	1.303512255	3.629776533	9.69953787	2.16E-20	8.79E-19	35.47079502
FEM1B	0.426600754	5.643239001	9.717852488	1.86E-20	7.66E-19	35.46440695
PLXNB1	-0.584458987	6.948932698	-9.732896816	1.65E-20	6.82E-19	35.46271332
IQGAP1	0.472216005	8.22152753	9.753052338	1.40E-20	5.82E-19	35.45654256
RNASEH2C	-0.59302839	4.681558442	-9.70518384	2.07E-20	8.41E-19	35.45386002
GPR18	1.354498208	-1.086054789	9.683558419	2.47E-20	9.95E-19	35.44722119
CYP2W1	-2.687341303	3.33756007	-9.690190669	2.34E-20	9.46E-19	35.44267732
C6orf48	-0.584738849	6.408667027	-9.722812234	1.79E-20	7.38E-19	35.43912307
CDX2	-1.080442172	7.553558294	-9.737083183	1.59E-20	6.60E-19	35.43427465
COLEC12	1.26605814	1.902156886	9.678298703	2.57E-20	1.04E-18	35.38517463
OAS3	0.77469804	6.526152855	9.71860906	1.85E-20	7.63E-19	35.37911151
RNU6-1223P	1.260690033	-4.255075141	9.67295091	2.69E-20	1.08E-18	35.36917998
SUV39H1	-0.661671151	4.202445764	-9.689490761	2.35E-20	9.51E-19	35.36319178
GIT1	-0.552585494	6.661302966	-9.715692894	1.90E-20	7.77E-19	35.3544553
DGCR12	1.433593414	-3.870742901	9.667758071	2.80E-20	1.12E-18	35.32965623
SLC35E4	-0.956552962	4.075081529	-9.683865679	2.46E-20	9.93E-19	35.32962587
CLIC4	0.824860628	6.416096723	9.710786327	1.97E-20	8.07E-19	35.3273752
GS1-124K5.4	-0.972974731	-0.054136171	-9.665964326	2.85E-20	1.13E-18	35.31714219
RP11-304L19.13	-0.949689514	-0.492241325	-9.666446266	2.83E-20	1.13E-18	35.31615817
POU2AF1	1.566779212	2.236105836	9.671225239	2.73E-20	1.09E-18	35.31565981
PABPC5	1.450227634	-2.098976896	9.667520391	2.81E-20	1.12E-18	35.30965327
RP11-840I19.5	1.542472055	-4.400687515	9.666232754	2.84E-20	1.13E-18	35.30942125
TMCO6	-0.503679237	3.582501534	-9.677742385	2.59E-20	1.04E-18	35.30756638
CTB-147N14.6	-1.158115785	-1.005437185	-9.666381242	2.84E-20	1.13E-18	35.30611387
SRGAP2D	1.706520107	-4.229473616	9.661575816	2.95E-20	1.17E-18	35.28323413
NARFL	-0.592016716	4.847944121	-9.684243301	2.45E-20	9.91E-19	35.27219474
EIF2S2	-0.4699298	7.1606676	-9.712330093	1.95E-20	7.98E-19	35.26975146
MRPS24	-1.023794346	3.231412987	-9.66987657	2.76E-20	1.10E-18	35.26847111
NADK2-AS1	1.637665118	-3.096583053	9.658534301	3.02E-20	1.20E-18	35.23934016
TMEM26	0.806476708	0.346090598	9.65521995	3.11E-20	1.23E-18	35.23235081
LUCAT1	1.565200586	-1.79173686	9.656868923	3.06E-20	1.21E-18	35.23179972
RP11-67C2.2	1.545193068	-2.675836693	9.657211996	3.06E-20	1.21E-18	35.22399161
LHX4-AS1	-0.370875868	5.210906367	-9.68207646	2.50E-20	1.01E-18	35.22220916
CMTM6	0.447737691	7.015161505	9.70449873	2.08E-20	8.45E-19	35.2128045
AC009950.2	1.097859848	-1.597948439	9.65485646	3.11E-20	1.23E-18	35.21258431
FAM50A	-0.69059557	6.036692277	-9.682322044	2.49E-20	1.00E-18	35.15187882
CCL8	1.678181307	-0.411153588	9.645075174	3.37E-20	1.33E-18	35.15047807
UBASH3A	1.050271389	-0.019423955	9.642944161	3.43E-20	1.35E-18	35.13506637
SCAND1	-1.251742248	5.859312204	-9.673118697	2.68E-20	1.08E-18	35.10280772
RN7SL5P	1.874810128	-3.535301333	9.638129115	3.57E-20	1.40E-18	35.0898994
IREB2	0.485872444	5.624423498	9.670935482	2.73E-20	1.09E-18	35.08747973
CTU1	-1.131348569	2.522876274	-9.642759328	3.44E-20	1.35E-18	35.08617678
MLXIPL	-1.214117159	4.90651146	-9.660327537	2.98E-20	1.18E-18	35.08239499
HGH1	-0.788138346	5.540169985	-9.667765492	2.80E-20	1.12E-18	35.08235887
CENPT	-0.553385678	4.645640242	-9.65744065	3.05E-20	1.21E-18	35.07215479
KPNA6	0.349106215	6.094378555	9.674553642	2.65E-20	1.07E-18	35.07184486
NEK1	0.608196481	2.980234971	9.64440781	3.39E-20	1.34E-18	35.06791163
CLDN9	-1.643898343	-0.065065774	-9.633168989	3.71E-20	1.45E-18	35.05556336
C1QB	1.139547238	5.905709639	9.670495726	2.74E-20	1.10E-18	35.05365697
ITIH4	1.466757749	-3.326946006	9.634056027	3.69E-20	1.44E-18	35.04830136
DIO3OS	-1.732923516	2.912687023	-9.638906364	3.55E-20	1.39E-18	35.04229739
BAI3	1.703603441	-3.299426986	9.631745699	3.76E-20	1.47E-18	35.03657039
PIAS1	0.398841261	4.919208614	9.65601192	3.09E-20	1.22E-18	35.03076948
PRR7	-1.197186313	2.962460337	-9.636119061	3.63E-20	1.42E-18	35.0133969
FRMD6	0.994166697	3.234592015	9.638357112	3.56E-20	1.40E-18	35.00440139
MS4A1	2.078942421	-0.498232389	9.621744283	4.08E-20	1.58E-18	34.96479849
NPIPP1	-0.828138541	1.115289482	-9.622200267	4.06E-20	1.58E-18	34.96265929
TMEM177	-0.50682626	4.108227991	-9.638757836	3.55E-20	1.39E-18	34.96098275
VPS4A	-0.256921517	6.010133365	-9.658306463	3.03E-20	1.20E-18	34.95564494
CLMP	1.061342404	2.972214672	9.63006714	3.81E-20	1.49E-18	34.95238469
HCAR3	2.180063354	-1.998689926	9.620611125	4.11E-20	1.60E-18	34.94401548
PIGT	-0.538217454	7.840516405	-9.681289843	2.51E-20	1.01E-18	34.93896749
NRIR	1.682718437	-3.884074675	9.618314346	4.19E-20	1.62E-18	34.93844054
BNIP3P5	1.433684091	-3.639344662	9.618888687	4.17E-20	1.62E-18	34.93476846
OTUD5	-0.415289699	6.186543165	-9.656551745	3.07E-20	1.22E-18	34.92579648
C9orf114	-0.491262082	5.232741125	-9.644008808	3.40E-20	1.34E-18	34.91559795
MYO1F	0.732072081	3.781792929	9.628864994	3.85E-20	1.50E-18	34.89602307
C19orf45	-1.161172467	1.661383947	-9.614925665	4.31E-20	1.66E-18	34.89361401
DPP8	0.467307181	5.005883734	9.634194271	3.68E-20	1.44E-18	34.84767956
ABI3BP	1.170410356	1.950587083	9.60992599	4.49E-20	1.73E-18	34.83717501
TAF10	-0.458933533	5.96192786	-9.639086151	3.54E-20	1.39E-18	34.80844541
CXCL8	1.693489782	5.528901458	9.635561315	3.64E-20	1.43E-18	34.80725268
RRNAD1	-0.543917994	4.756600044	-9.62472932	3.98E-20	1.55E-18	34.80085812
RP11-713M15.2	-1.240802977	1.657344728	-9.599844669	4.87E-20	1.87E-18	34.77366069
FLJ22447	1.378297497	-2.97950277	9.599635151	4.88E-20	1.87E-18	34.77213171
C11orf1	-0.576643412	4.069915063	-9.614512225	4.32E-20	1.67E-18	34.76974342
NXT1	-0.764455502	4.672724714	-9.619097317	4.16E-20	1.61E-18	34.76454206
ZBED2	1.554497799	-0.975168372	9.597226233	4.97E-20	1.91E-18	34.76451102
CHCHD2	-0.515243246	8.037227024	-9.661668433	2.95E-20	1.17E-18	34.75478814
DPH7	-0.467871032	4.618901126	-9.617066656	4.23E-20	1.64E-18	34.74964833
ALPK2	1.125629622	0.064284479	9.593545078	5.12E-20	1.96E-18	34.74273997
ATP2B1	0.500064619	5.756578505	9.629176061	3.84E-20	1.50E-18	34.73916397
CHRFAM7A	1.758519691	-3.461644766	9.593250503	5.14E-20	1.96E-18	34.7355669
RAP1A	0.393815768	5.782937197	9.627940628	3.88E-20	1.51E-18	34.72753442
C10orf131	1.406882499	-3.380168822	9.593331741	5.13E-20	1.96E-18	34.72692359
RP11-370A5.2	1.578647966	-4.822134128	9.600011691	4.86E-20	1.87E-18	34.71574516
ZNF358	-0.884441357	5.140311577	-9.61704612	4.23E-20	1.64E-18	34.71168117
RNF43	-1.006415237	7.834176143	-9.651774708	3.19E-20	1.26E-18	34.71026475
TMEM176A	-1.094407385	7.261250213	-9.642863003	3.43E-20	1.35E-18	34.70909588
ENTPD7	0.524364631	3.685547169	9.6040405	4.71E-20	1.81E-18	34.70435193
MRPL57	-0.538162346	6.036633127	-9.626904047	3.91E-20	1.52E-18	34.70408477
AC078883.3	1.602843904	-2.504252882	9.585020618	5.49E-20	2.09E-18	34.6533635
SOCS3	0.867438745	5.539537631	9.615579201	4.29E-20	1.66E-18	34.64889452
IFI44L	1.548207337	2.613601893	9.586887103	5.41E-20	2.06E-18	34.62473484
RP11-689B22.2	1.639583461	-3.818635519	9.576468933	5.88E-20	2.23E-18	34.60614523
TMEM42	-0.586158305	3.291127231	-9.587506755	5.38E-20	2.05E-18	34.60285743
RBP2	-2.284532989	0.520095063	-9.574126826	6.00E-20	2.27E-18	34.58880687
POLR2I	-0.865182349	4.546225849	-9.595209462	5.05E-20	1.94E-18	34.58457988
PDZD11	-0.486474561	5.341252791	-9.602877684	4.75E-20	1.83E-18	34.57588936
RP11-840I19.3	1.635496182	-3.411555918	9.572338245	6.08E-20	2.31E-18	34.56520752
NUFIP1	-0.594450954	3.783621201	-9.583414365	5.56E-20	2.12E-18	34.54037214
HCN3	-0.687609364	3.217937917	-9.577600758	5.83E-20	2.22E-18	34.52876066
C10orf82	-2.424187241	-1.611867574	-9.569005361	6.25E-20	2.36E-18	34.52306688
GLOD5	-1.176944171	0.305156919	-9.563615389	6.53E-20	2.47E-18	34.50564511
RP11-613H2.2	1.84203067	-4.785634099	9.564406477	6.49E-20	2.45E-18	34.47168505
DMXL2	0.706992082	4.444386171	9.581622933	5.64E-20	2.15E-18	34.47083573
PGAP3	-0.737174638	5.521169115	-9.591332934	5.22E-20	1.99E-18	34.47070839
BIN1	-0.732684391	6.077735404	-9.59769765	4.95E-20	1.90E-18	34.46842814
STAM2	0.404875645	4.869537272	9.585272882	5.48E-20	2.09E-18	34.46778954
GPD2	0.399878322	5.890965908	9.596691934	4.99E-20	1.91E-18	34.46638079
MIR6739	1.044863096	-4.666305232	9.561406086	6.65E-20	2.51E-18	34.43306016
PDAP1	-0.398366588	6.941837756	-9.604805863	4.68E-20	1.80E-18	34.42868036
AC007392.3	1.315433868	-4.701137759	9.555940001	6.95E-20	2.61E-18	34.41164657
RP11-156K13.1	1.298322208	-4.612164644	9.558049865	6.83E-20	2.57E-18	34.40605738
CD300E	1.4788368	0.062986286	9.548655853	7.37E-20	2.76E-18	34.3872505
C17orf85	0.418243474	5.338953318	9.577863004	5.82E-20	2.21E-18	34.36806064
EEFSEC	-0.561922673	4.62099674	-9.566151085	6.40E-20	2.42E-18	34.34334865
PCGF1	-0.520488828	3.808795189	-9.558190927	6.82E-20	2.57E-18	34.33723475
AC079922.3	-0.697410241	0.439512048	-9.541301421	7.82E-20	2.93E-18	34.32847611
RP11-661A12.8	-0.883826996	0.252198474	-9.539510676	7.93E-20	2.97E-18	34.31507862
TPRN	-0.860798501	6.218296889	-9.576760047	5.87E-20	2.23E-18	34.28870323
SH2D1B	1.19678644	-2.012779397	9.537226193	8.08E-20	3.02E-18	34.28324762
NEK3	-0.754267531	5.04935227	-9.559074854	6.77E-20	2.55E-18	34.25410643
AC079767.4	1.730349181	-3.310013175	9.529467733	8.60E-20	3.20E-18	34.23266942
MS4A14	1.049394212	-1.003863685	9.528944904	8.64E-20	3.22E-18	34.22401066
RP11-596C23.2	1.339934664	-3.662112532	9.525813956	8.86E-20	3.29E-18	34.19977288
JAZF1	0.785208744	2.266334184	9.530970278	8.50E-20	3.17E-18	34.19734585
EIF2B4	-0.327661715	5.253873194	-9.553351072	7.09E-20	2.66E-18	34.18643195
EDEM2	-0.488722679	5.524011526	-9.5557661	6.96E-20	2.61E-18	34.18324942
TMEM198	-1.132216535	1.807429819	-9.524534075	8.95E-20	3.32E-18	34.17132259
SYNE3	0.76605112	2.314683611	9.527744465	8.72E-20	3.24E-18	34.16988613
UFSP1	-0.990886196	1.086411433	-9.521335029	9.18E-20	3.40E-18	34.16340111
B3GNT8	-1.136079299	4.052017946	-9.535410621	8.20E-20	3.06E-18	34.14572452
FAM35DP	1.420879497	-3.980849552	9.516907387	9.52E-20	3.52E-18	34.13651219
SLC2A13	0.668787791	3.527845324	9.531604894	8.45E-20	3.15E-18	34.13619683
STK25	-0.393067271	6.585000072	-9.56211437	6.61E-20	2.49E-18	34.12661997
PKP3	-0.738520626	7.478038497	-9.572248579	6.09E-20	2.31E-18	34.11046598
BIRC2	0.421658884	5.445167302	9.546549374	7.49E-20	2.81E-18	34.10800147
SURF2	-0.87074708	3.689622358	-9.525342211	8.89E-20	3.30E-18	34.08640417
WNK3	1.107093757	-2.142974622	9.509917573	1.01E-19	3.72E-18	34.06449404
PARP15	1.005799341	0.484896515	9.506424251	1.04E-19	3.82E-18	34.05125397
KIF12	-1.229667626	4.529865287	-9.527635644	8.73E-20	3.24E-18	34.05031207
PTAR1	0.685934267	4.877751956	9.532840333	8.37E-20	3.12E-18	34.04699756
RNA5SP219	1.496178011	-3.658454027	9.503871212	1.06E-19	3.90E-18	34.02919162
AP003774.1	-2.154937839	1.656737231	-9.502383837	1.07E-19	3.94E-18	34.00561297
OGG1	-0.393411072	4.470974728	-9.521797166	9.15E-20	3.39E-18	33.99997685
XPNPEP2	-2.247538257	2.124804252	-9.503194242	1.06E-19	3.92E-18	33.99878601
COMT	-0.638571914	6.964206129	-9.550741151	7.24E-20	2.72E-18	33.99755683
EBP	-0.684434823	6.74309052	-9.546476999	7.50E-20	2.81E-18	33.98825639
POLD2	-0.561761036	7.206271164	-9.547796125	7.42E-20	2.78E-18	33.94435991
MED25	-0.486428877	5.946858596	-9.524946255	8.92E-20	3.31E-18	33.89733218
CCDC102B	0.847782122	0.845146557	9.487508187	1.21E-19	4.41E-18	33.89700686
CCDC101	-0.742671442	3.738157326	-9.501726188	1.08E-19	3.95E-18	33.89480003
MEGF9	0.47429975	4.198958267	9.502261333	1.07E-19	3.94E-18	33.85837892
IL1B	1.412221533	3.736254115	9.498516223	1.10E-19	4.05E-18	33.85761006
SMG1P6	1.479038826	-3.444662499	9.48118514	1.27E-19	4.63E-18	33.84579909
BLOC1S4	-0.596717911	3.959987606	-9.496795713	1.12E-19	4.10E-18	33.83982726
FAM160B1	0.455253501	4.219007227	9.499406566	1.10E-19	4.02E-18	33.834266
PYCRL	-0.921350735	4.757215233	-9.501444071	1.08E-19	3.96E-18	33.82114817
DUSP15	-1.407215382	0.590328003	-9.476234262	1.32E-19	4.80E-18	33.81493569
XXYLT1-AS2	1.89146066	-3.482363734	9.475821146	1.32E-19	4.81E-18	33.81308771
CCDC183	-1.069539581	1.385625887	-9.477629561	1.31E-19	4.75E-18	33.81205994
AGPAT4	0.942402112	2.418622579	9.4798416	1.28E-19	4.67E-18	33.78540797
MSN	0.766368959	7.019112779	9.526059983	8.84E-20	3.28E-18	33.77845504
JAKMIP1	1.204159209	-1.084822477	9.469822808	1.39E-19	5.04E-18	33.7587349
PEX10	-0.563235248	4.234269457	-9.488555423	1.20E-19	4.37E-18	33.75495438
RP11-500G22.4	1.347580607	-4.000464183	9.468391966	1.41E-19	5.09E-18	33.75380832
CEP97	0.587497987	2.984440238	9.478334335	1.30E-19	4.73E-18	33.74580355
MYBPHL	-2.067445173	-3.392379629	-9.468248499	1.41E-19	5.10E-18	33.74541321
NSUN5P2	-1.06352107	0.410166508	-9.46689605	1.42E-19	5.14E-18	33.74228541
RP11-200K12.3	2.123124872	-4.44022646	9.467703439	1.41E-19	5.11E-18	33.73280061
CDC42	0.420529618	7.646924806	9.528090643	8.70E-20	3.24E-18	33.72102727
CDK18	-0.628916065	5.318117494	-9.495078566	1.13E-19	4.16E-18	33.72018137
MPST	-0.627650352	7.25460808	-9.519705847	9.30E-20	3.44E-18	33.71588716
EFNA1	-0.59886069	6.692426615	-9.507953539	1.02E-19	3.78E-18	33.68566101
LRRTM2	1.759781531	-1.8977598	9.458046923	1.53E-19	5.50E-18	33.66260777
SLC10A3	-0.666551572	5.302733899	-9.483355791	1.25E-19	4.55E-18	33.62877228
ZNF213-AS1	-0.523273796	2.44778606	-9.455406733	1.56E-19	5.61E-18	33.59692399
C1orf35	-0.756593185	4.187214504	-9.467032341	1.42E-19	5.14E-18	33.58955215
IFI44	1.035120177	3.127730546	9.459730013	1.51E-19	5.43E-18	33.58907582
TMED4	-0.337440284	7.017121161	-9.500826168	1.08E-19	3.98E-18	33.58837745
CDIPT	-0.42265844	6.330224221	-9.488836239	1.19E-19	4.36E-18	33.56989038
ADCK3	-0.539818793	6.401625279	-9.489414475	1.19E-19	4.35E-18	33.56838632
AFF1	0.557173329	5.935196768	9.484749654	1.23E-19	4.50E-18	33.56806666
OCIAD1-AS1	1.420603241	-3.568228775	9.445381975	1.69E-19	6.06E-18	33.56740092
ZNF692	-0.622039071	4.477527043	-9.466874836	1.42E-19	5.14E-18	33.56545026
NUDT1	-0.863095939	4.355492552	-9.464868816	1.45E-19	5.22E-18	33.56121211
MAPRE2	0.497351698	5.270606022	9.472796265	1.36E-19	4.93E-18	33.53696975
RPL8	-0.80007937	11.29658273	-9.569089668	6.25E-20	2.36E-18	33.52022037
SOS1	0.453039832	5.506549266	9.472300901	1.36E-19	4.94E-18	33.51141192
NUP50	0.387350903	5.877146741	9.476210367	1.32E-19	4.80E-18	33.50710681
C19orf81	-1.914049033	-4.115974563	-9.435961695	1.82E-19	6.52E-18	33.49402971
ALS2CR11	1.605174383	-3.542354883	9.435709167	1.83E-19	6.53E-18	33.49301511
UBE2D4	-0.353660089	3.994999516	-9.452140401	1.60E-19	5.75E-18	33.48147664
RP11-474P2.4	1.296157994	-4.654026482	9.437184021	1.81E-19	6.46E-18	33.47374973
NDUFB11	-0.62810106	6.623501188	-9.477485079	1.31E-19	4.75E-18	33.45082332
CTD-2303H24.2	2.048159379	-3.297686195	9.429883306	1.92E-19	6.83E-18	33.44840573
RABGAP1L	0.497757036	5.425023045	9.460440422	1.50E-19	5.40E-18	33.42463789
ENTPD1	0.560812134	5.31464789	9.453918149	1.58E-19	5.67E-18	33.38289668
LPIN1	0.567522893	5.240257952	9.451377934	1.61E-19	5.78E-18	33.36942104
EEPD1	-0.669273045	5.033080582	-9.445066922	1.70E-19	6.07E-18	33.34883294
INO80E	-0.413085137	5.398977864	-9.44882493	1.65E-19	5.90E-18	33.34359027
ANKRD13C	0.421421385	4.294494439	9.437906879	1.80E-19	6.42E-18	33.34163863
PECAM1	0.751719355	6.117186665	9.456867198	1.54E-19	5.55E-18	33.32720414
ZNF80	1.777462177	-4.214475245	9.413683551	2.18E-19	7.72E-18	33.32444757
ASGR1	-1.355145148	1.423734058	-9.415198465	2.15E-19	7.64E-18	33.32101862
COL6A6	1.676467129	-2.809268929	9.414063541	2.17E-19	7.71E-18	33.31717645
FOXD2-AS1	-0.908163038	3.198589482	-9.424139845	2.01E-19	7.13E-18	33.31485774
GRB7	-0.780859359	5.553447929	-9.446213824	1.68E-19	6.02E-18	33.31293184
LDHAL6A	1.432796642	-3.430508286	9.410137535	2.24E-19	7.93E-18	33.29127611
AC069363.1	2.000547705	-3.907726829	9.408720267	2.27E-19	8.01E-18	33.28632043
OSMR	0.916104184	3.831248147	9.426274381	1.97E-19	7.01E-18	33.28107499
SERPINB8	0.630314669	3.807408371	9.425661143	1.98E-19	7.04E-18	33.27896285
ZNF213	-0.618742704	4.454975313	-9.428454596	1.94E-19	6.90E-18	33.26358618
PNLIPRP2	-2.265208911	-0.417296128	-9.405813497	2.32E-19	8.19E-18	33.26120684
HOXC-AS1	1.693873679	-4.879146913	9.412036999	2.21E-19	7.81E-18	33.25890295
ANKRD36BP2	1.690817212	-0.364955208	9.404538339	2.35E-19	8.27E-18	33.2542178
MAPK13	-0.394715901	7.436801841	-9.464596875	1.45E-19	5.23E-18	33.2516372
LINC01311	-0.817634329	-0.0546736	-9.400506763	2.42E-19	8.52E-18	33.22277688
SPHK2	-0.614971411	4.665655655	-9.423576431	2.01E-19	7.15E-18	33.20868444
EXOSC7	-0.41553361	5.245011503	-9.429137606	1.93E-19	6.87E-18	33.20155282
RP11-324I22.3	1.360790159	-3.274567055	9.39783553	2.47E-19	8.68E-18	33.19202553
CTB-31N19.3	1.398871903	-2.393116565	9.398628438	2.46E-19	8.63E-18	33.1914901
SRGAP2C	1.014468296	0.401093652	9.396162986	2.51E-19	8.80E-18	33.18562684
NFKBIZ	0.859355122	5.16192815	9.417976704	2.11E-19	7.48E-18	33.11048458
RP11-7O11.3	-0.971265002	-1.339467397	-9.387553569	2.69E-19	9.40E-18	33.10746149
SNX10	0.821180999	3.398660318	9.400292595	2.43E-19	8.53E-18	33.10453159
METTL2B	-0.357640755	4.820773418	-9.40940849	2.26E-19	7.97E-18	33.08113113
WISP1	1.016939396	2.631690054	9.390902559	2.62E-19	9.16E-18	33.0737281
AIFM3	-1.425522354	4.369301569	-9.399271462	2.45E-19	8.60E-18	33.04875798
SP1	0.365992756	6.858134932	9.430018551	1.91E-19	6.83E-18	33.03637615
HSPA13	0.5244622	4.724643993	9.401973179	2.39E-19	8.43E-18	33.0232752
CCDC159	-0.617736671	2.864135778	-9.384967599	2.74E-19	9.58E-18	33.02269424
RP11-1008C21.1	1.555794019	-2.333940094	9.376324189	2.94E-19	1.02E-17	33.02198626
COA4	-0.403012657	5.736392051	-9.412037385	2.21E-19	7.81E-18	33.02051454
RP4-806M20.4	-1.61686722	-4.473721319	-9.385195655	2.74E-19	9.57E-18	33.01968871
SCRIB	-0.723406856	7.158992939	-9.428423227	1.94E-19	6.90E-18	33.00297195
SERTAD2	0.43293784	4.709742492	9.394215576	2.55E-19	8.93E-18	32.96403401
N4BP2	0.766743727	3.124958528	9.377856501	2.90E-19	1.01E-17	32.94472387
CD37	0.991063736	2.889123886	9.373298492	3.01E-19	1.04E-17	32.9220356
STOM	0.754777218	6.012854624	9.403377272	2.37E-19	8.34E-18	32.91428746
WASH2P	-0.847005855	1.139884404	-9.361131204	3.32E-19	1.14E-17	32.90241224
ISM2	-2.2707266	-1.052804912	-9.360371156	3.34E-19	1.15E-17	32.89952882
THRAP3	0.319974333	7.029550833	9.413396092	2.19E-19	7.74E-18	32.88537899
NTHL1	-0.981859872	4.944270387	-9.383290685	2.78E-19	9.70E-18	32.87218354
SAPCD2P3	-1.553626571	-4.800355875	-9.385428847	2.73E-19	9.56E-18	32.86848971
RP11-251M1.1	1.363496924	-4.018976193	9.354944092	3.49E-19	1.20E-17	32.86699774
GEMIN8	-0.514595862	4.090613515	-9.374081858	2.99E-19	1.04E-17	32.86048219
PLSCR4	0.645618437	3.667941298	9.371165232	3.06E-19	1.06E-17	32.85883192
EVL	0.751271411	4.079716191	9.374311388	2.99E-19	1.04E-17	32.85475985
DSC2	0.656390228	6.565781486	9.403208588	2.37E-19	8.35E-18	32.85474618
CYP2B6	-1.960413758	3.810257618	-9.368853701	3.12E-19	1.08E-17	32.8537961
ZNF174	-0.443386965	3.18316763	-9.365488925	3.20E-19	1.11E-17	32.8508259
EID3	0.759193077	-1.045855856	9.352994654	3.54E-19	1.21E-17	32.84640148
ARHGEF5	-0.513723095	4.561691888	-9.376586262	2.93E-19	1.02E-17	32.84488305
DAGLA	-0.765307682	4.375873277	-9.373684229	3.00E-19	1.04E-17	32.83894424
ST8SIA1	0.876514867	0.214347676	9.351246339	3.59E-19	1.23E-17	32.8366754
SLC41A2	0.738433373	3.986960187	9.368473214	3.13E-19	1.08E-17	32.81520416
RP1-71H19.2	1.285192926	-4.687376115	9.351857192	3.57E-19	1.22E-17	32.79917484
ERO1LB	0.930801089	2.027833642	9.351381903	3.59E-19	1.23E-17	32.79155977
MAMSTR	-0.772504705	0.460978777	-9.344875646	3.78E-19	1.29E-17	32.78638064
OMG	1.683429052	-2.329773325	9.345065939	3.77E-19	1.29E-17	32.77739742
TRGV7	1.643149091	-3.832322145	9.343122792	3.83E-19	1.31E-17	32.775185
DUSP4	1.477165884	4.699778109	9.369909064	3.09E-19	1.07E-17	32.76897125
PCDH17	0.783351573	2.543617009	9.349201077	3.65E-19	1.25E-17	32.75151985
TBC1D25	-0.440176237	4.089630144	-9.355655105	3.47E-19	1.19E-17	32.7152891
CCDC64B	-0.69649174	5.453718574	-9.368874717	3.12E-19	1.08E-17	32.71057617
DGKZ	-0.478816734	6.537726308	-9.380999518	2.83E-19	9.87E-18	32.69454934
UBE2C	-0.665200051	6.307619547	-9.377584187	2.91E-19	1.01E-17	32.6939641
BACH1-IT1	1.419389764	-3.072106743	9.333887381	4.12E-19	1.40E-17	32.69184801
BCAS4	-0.900211845	2.936120376	-9.341268114	3.89E-19	1.33E-17	32.67810791
KIF1B	0.484532371	5.870330775	9.371165145	3.06E-19	1.06E-17	32.67627015
RPUSD3	-0.434465348	5.021089475	-9.35901108	3.37E-19	1.16E-17	32.6681004
SPCS3	0.480509094	7.060076263	9.384657081	2.75E-19	9.60E-18	32.65314332
RP11-262A16.1	1.324800778	-3.305844781	9.327786926	4.33E-19	1.47E-17	32.64822377
SMG1P4	1.224827185	-4.601512152	9.332224871	4.18E-19	1.42E-17	32.64127178
C12orf79	1.240421111	-2.327897261	9.326792685	4.36E-19	1.48E-17	32.63497396
SLC35A2	-0.454441185	5.997911884	-9.361457071	3.31E-19	1.14E-17	32.59626217
SDCBP	0.496101541	7.396793578	9.382235664	2.80E-19	9.78E-18	32.59348215
NKD1	-1.760241296	5.318498513	-9.350156967	3.62E-19	1.24E-17	32.59064851
GPR143	-2.030664003	1.852715533	-9.320481141	4.58E-19	1.55E-17	32.57071174
SLC6A4	-2.158376483	0.232154985	-9.316127324	4.75E-19	1.60E-17	32.56512825
APOL2	0.699095184	5.025407836	9.346965006	3.71E-19	1.27E-17	32.56384529
RP11-109M17.2	-2.078918272	-3.337308111	-9.315955718	4.75E-19	1.60E-17	32.5587684
C8orf33	-0.679967348	6.530716455	-9.362313186	3.29E-19	1.13E-17	32.55039001
CYP2S1	-0.749702436	7.368338542	-9.372466694	3.03E-19	1.05E-17	32.53662558
RP11-180I4.4	-1.457908058	-3.436310077	-9.312759499	4.88E-19	1.64E-17	32.52816499
LRRN3	1.556318608	-1.446027099	9.311609309	4.92E-19	1.66E-17	32.52286712
NUMB	0.321861246	6.234789844	9.35449976	3.50E-19	1.20E-17	32.50899665
LINC00618	-1.260517162	-3.416115056	-9.307364204	5.09E-19	1.71E-17	32.48893102
MED30	-0.609247763	3.754748863	-9.322055862	4.53E-19	1.54E-17	32.4760264
RASGRP4	0.946069629	-0.057109071	9.302075792	5.31E-19	1.78E-17	32.45573234
CP	1.550294567	0.213496391	9.302298645	5.30E-19	1.77E-17	32.45523307
TTC24	1.843758038	-3.623012957	9.301902138	5.31E-19	1.78E-17	32.45483852
MKS1	-0.463277681	3.903346416	-9.319631904	4.62E-19	1.56E-17	32.44581623
CEP192	0.569228889	4.443092827	9.323455363	4.48E-19	1.52E-17	32.42839199
AC073130.1	1.456257627	-4.873693555	9.304402505	5.21E-19	1.75E-17	32.41346989
LEMD2	-0.320402057	5.742533567	-9.334155189	4.11E-19	1.40E-17	32.40546544
PPOX	-0.57997799	3.516109759	-9.310696088	4.96E-19	1.67E-17	32.40255005
LINC01134	-1.018566907	0.610419555	-9.29568245	5.58E-19	1.86E-17	32.40218534
PLEKHG6	-0.737202068	5.74439952	-9.332070686	4.18E-19	1.42E-17	32.39399793
ABHD12	-0.584437263	6.590249294	-9.341218452	3.89E-19	1.33E-17	32.37679073
RP11-71H17.8	1.565786354	-4.470377677	9.294555463	5.63E-19	1.88E-17	32.37498761
FGD6	0.609813661	4.377692614	9.315931308	4.75E-19	1.60E-17	32.37415564
RELL1	0.805910871	1.711580033	9.294642167	5.63E-19	1.88E-17	32.3613868
ERI1	0.587496785	4.142082351	9.311485984	4.92E-19	1.66E-17	32.35748128
TCTEX1D1	1.351531757	-2.108338114	9.290073483	5.84E-19	1.94E-17	32.35209195
CTD-2517M22.14	-0.982017353	0.632675388	-9.287455631	5.96E-19	1.98E-17	32.33795325
SPSB2	-0.75322345	3.347405102	-9.298401243	5.46E-19	1.83E-17	32.31801783
F3	0.860338543	5.283637551	9.316130283	4.75E-19	1.60E-17	32.29752595
RPS28	-0.67094815	8.312896491	-9.356673927	3.44E-19	1.18E-17	32.29106068
PHLDB3	-0.680837589	2.857092902	-9.289691804	5.85E-19	1.95E-17	32.27764493
YES1	0.528475412	5.851180597	9.319882983	4.61E-19	1.56E-17	32.27416672
SPOPL	0.462935878	4.7919415	9.306141247	5.14E-19	1.72E-17	32.26475562
CAMK2D	0.501488542	5.661949489	9.315919868	4.75E-19	1.60E-17	32.26220313
TOR1AIP1	0.414140547	5.38105608	9.30947732	5.00E-19	1.68E-17	32.23897658
PHLDB2	1.044989146	2.969265646	9.28562615	6.05E-19	2.01E-17	32.23076023
SPTLC2	0.45914161	6.687298597	9.324676346	4.43E-19	1.51E-17	32.22377161
RRP12	-0.465729331	5.9182695	-9.31083968	4.95E-19	1.67E-17	32.20663806
ZPR1	-0.312724677	5.823711303	-9.308092284	5.06E-19	1.70E-17	32.19264932
RP11-1275H24.3	-0.843452991	0.240882379	-9.267928296	6.96E-19	2.30E-17	32.1903108
PPP2R2B	1.137024613	-1.217813997	9.268081805	6.95E-19	2.30E-17	32.18726347
RAB31	1.045478754	5.302208455	9.302283726	5.30E-19	1.77E-17	32.18648987
RPL36	-0.606305888	9.238637718	-9.358755223	3.38E-19	1.16E-17	32.17607452
LSM7	-0.763121246	6.237177423	-9.310238491	4.97E-19	1.67E-17	32.17408367
TUSC8	-1.993230876	0.871656834	-9.264719316	7.14E-19	2.36E-17	32.16036957
CD3E	1.028074491	2.982220869	9.272053093	6.73E-19	2.23E-17	32.12441876
TVP23B	0.498644094	4.055276063	9.276745844	6.49E-19	2.15E-17	32.09258937
LINC01569	-0.825276676	1.499603794	-9.256070134	7.64E-19	2.52E-17	32.07406293
GPC2	-0.895391489	0.542635023	-9.253159625	7.82E-19	2.57E-17	32.07303971
SLC25A24	0.536390118	5.987374385	9.294720408	5.63E-19	1.88E-17	32.06303153
CCDC186	0.628336095	5.088361311	9.282633174	6.19E-19	2.05E-17	32.05382265
ABAT	-1.080989928	4.298767491	-9.27167211	6.75E-19	2.23E-17	32.04853085
EPN1	-0.546051104	7.675484303	-9.311709926	4.92E-19	1.66E-17	32.01763512
UBL4A	-0.466760673	6.00951355	-9.284253358	6.11E-19	2.03E-17	31.98927681
AC017074.2	-1.300707462	-0.004921164	-9.240281048	8.66E-19	2.83E-17	31.97773536
ZNF500	-0.419476556	3.619538151	-9.255258053	7.69E-19	2.53E-17	31.96178577
SWSAP1	-0.725744391	2.018287834	-9.243933836	8.41E-19	2.76E-17	31.96078972
AS3MT	-1.431996616	-4.068025331	-9.237270638	8.87E-19	2.90E-17	31.94774001
GAREM	0.547920758	3.791788572	9.254402364	7.74E-19	2.55E-17	31.93696083
FOXP4	-0.575469725	7.080829364	-9.290594394	5.81E-19	1.94E-17	31.9235695
TRAF4	-0.505870255	6.55062719	-9.282776787	6.18E-19	2.05E-17	31.92131829
AP1G1	0.338456101	6.591676785	9.284396564	6.11E-19	2.03E-17	31.91935798
RP11-351J23.2	-1.456385856	-1.297617363	-9.233676214	9.12E-19	2.98E-17	31.91672517
VPS13C	0.710174138	5.867944095	9.273953172	6.63E-19	2.20E-17	31.91156098
WDR44	0.525122575	3.953448049	9.252395429	7.87E-19	2.58E-17	31.90980428
RP11-382D8.3	1.323248299	-4.378424272	9.232552371	9.20E-19	3.00E-17	31.89600847
RRP9	-0.820736574	5.417855181	-9.264353917	7.16E-19	2.36E-17	31.89508126
ESRRA	-0.665317111	6.678186286	-9.279248766	6.36E-19	2.11E-17	31.88175597
MITF	0.991126585	2.198685755	9.234383005	9.07E-19	2.96E-17	31.87190368
RP11-775D22.3	1.430583813	-3.21139581	9.227688271	9.56E-19	3.11E-17	31.87182436
TAS2R19	1.557498095	-3.578698809	9.223210848	9.91E-19	3.22E-17	31.84448002
IL22RA1	-0.80819573	5.385387563	-9.255774255	7.66E-19	2.52E-17	31.83103361
FIS1	-0.641179154	6.476107441	-9.265880084	7.07E-19	2.34E-17	31.79934785
ZMYND19	-0.562998636	4.749799456	-9.2434094	8.45E-19	2.77E-17	31.78685483
RP11-637A17.2	1.404102603	-3.460206106	9.214978431	1.06E-18	3.43E-17	31.77892647
TDGF1	-1.770898305	3.920200193	-9.231792439	9.26E-19	3.02E-17	31.77240831
LRRC43	-1.256313663	-1.06546511	-9.213062503	1.07E-18	3.47E-17	31.761494
TNFAIP3	0.608199987	5.568677852	9.249723736	8.03E-19	2.63E-17	31.75269261
SLC7A11-AS1	1.813353802	-2.751456049	9.211529627	1.09E-18	3.51E-17	31.74753566
ALKBH4	-0.765447667	3.412425399	-9.225505616	9.73E-19	3.16E-17	31.74617588
UHMK1	0.578153496	6.536764347	9.260449843	7.38E-19	2.43E-17	31.73579064
RAB14	0.306617736	6.831604222	9.26402743	7.18E-19	2.37E-17	31.73308769
PEX5	-0.366350464	5.909750788	-9.250255852	8.00E-19	2.62E-17	31.7321701
RP4-635A23.6	1.194385807	-1.976833594	9.209228554	1.11E-18	3.57E-17	31.73085214
RNF19A	0.428379894	5.321886812	9.242344547	8.52E-19	2.79E-17	31.719454
ZNF513	-0.621182711	4.045102035	-9.226320437	9.67E-19	3.14E-17	31.70900351
RP11-89K11.1	1.508009018	-3.889760982	9.205381675	1.14E-18	3.67E-17	31.7086165
AC074117.10	-0.55885719	2.545613473	-9.213273555	1.07E-18	3.47E-17	31.69804046
LA16c-425C2.1	1.360601538	-4.017255402	9.20185318	1.17E-18	3.77E-17	31.68092322
CD3EAP	-0.665174353	3.065165903	-9.213411365	1.07E-18	3.47E-17	31.67201371
MIR573	1.448121504	-3.420457548	9.20027835	1.19E-18	3.81E-17	31.66449364
AXIN2	-1.193445315	6.7283757	-9.251021202	7.95E-19	2.61E-17	31.66421072
MTMR9	0.55780444	3.091041806	9.211858242	1.08E-18	3.50E-17	31.65123167
IFNAR1	0.366581583	5.972043119	9.240335326	8.65E-19	2.83E-17	31.64079973
MMAB	-0.562632033	5.189162037	-9.229352858	9.44E-19	3.07E-17	31.63970327
SETBP1	0.930492079	1.844902802	9.202301123	1.17E-18	3.75E-17	31.63874166
RORA	0.925229588	2.410207332	9.203935944	1.15E-18	3.71E-17	31.62577556
ZNF804A	1.452988846	-2.703156563	9.193914816	1.25E-18	3.99E-17	31.61557643
LY6G6F	-1.683256436	-3.165867704	-9.190321568	1.28E-18	4.10E-17	31.59017476
ZBTB1	0.364488522	4.829550225	9.217693508	1.03E-18	3.35E-17	31.57161504
CAPS	-1.068734558	3.507772969	-9.201503286	1.18E-18	3.77E-17	31.55684792
NOSIP	-0.661830128	5.925849803	-9.223321999	9.90E-19	3.22E-17	31.52490466
TMEM189	-0.381349193	5.616480535	-9.219679897	1.02E-18	3.30E-17	31.52255161
C6orf165	1.442313717	-2.028710805	9.176821314	1.43E-18	4.54E-17	31.48153636
C5AR1	0.909163418	3.199897331	9.189669314	1.29E-18	4.12E-17	31.47134229
GNRHR	1.403698746	-4.508447391	9.174463663	1.45E-18	4.62E-17	31.44036685
CPA3	1.490664165	2.023696559	9.175511895	1.44E-18	4.59E-17	31.42296449
BBS5	-0.795699463	1.807403615	-9.171165751	1.49E-18	4.74E-17	31.40617721
VGLL3	1.355969098	1.531835458	9.17056933	1.50E-18	4.76E-17	31.40468181
NKPD1	-1.270876305	-0.920643127	-9.165712181	1.56E-18	4.94E-17	31.39963185
TRIP11	0.466789675	4.898047819	9.191931669	1.27E-18	4.05E-17	31.36461403
PLCG1	-0.587296464	6.353309725	-9.208594552	1.11E-18	3.59E-17	31.36444659
PLA2G4F	-1.252537968	3.818433329	-9.178434847	1.41E-18	4.49E-17	31.3595582
RNY1P16	1.233677252	-4.505085455	9.164511886	1.57E-18	4.98E-17	31.35774928
SPG7	-0.356277094	6.185569901	-9.205857387	1.14E-18	3.66E-17	31.35772231
ZNF699	0.760634685	0.589556027	9.159400269	1.64E-18	5.18E-17	31.34561247
ARMC6	-0.631724234	5.439545144	-9.194269549	1.24E-18	3.98E-17	31.34477502
NPRL3	-0.474955809	5.634221409	-9.196271481	1.23E-18	3.93E-17	31.33990405
NOL4L	-0.582249439	6.294006193	-9.204208894	1.15E-18	3.71E-17	31.33661493
RP11-443C10.1	1.468822886	-3.731080194	9.15575722	1.69E-18	5.32E-17	31.32690305
VEPH1	1.239182377	-1.164254804	9.154711881	1.70E-18	5.36E-17	31.31610786
RP11-1094M14.8	1.124064667	-1.553987541	9.154321073	1.70E-18	5.37E-17	31.30920062
FBL	-0.545685	7.796928567	-9.221343923	1.01E-18	3.26E-17	31.29443968
FOXP1	0.560795476	6.001113198	9.195864734	1.23E-18	3.94E-17	31.28985898
ZNF281	0.496852156	4.130246233	9.170395164	1.50E-18	4.77E-17	31.25961354
UBAC2	-0.434750531	6.89640089	-9.202870958	1.16E-18	3.74E-17	31.25737526
CTD-2283N19.1	1.33287177	-3.818372603	9.145839523	1.82E-18	5.72E-17	31.25103819
ARRDC1	-0.604960401	6.443127409	-9.194511716	1.24E-18	3.98E-17	31.2452073
CUX1	-0.409815257	7.426369928	-9.208939574	1.11E-18	3.58E-17	31.24146592
RPRD1A	0.441083648	5.539771504	9.18006829	1.39E-18	4.43E-17	31.21390395
SCYL2	0.458796143	5.8678448	9.183552856	1.35E-18	4.32E-17	31.20817584
CABLES2	-0.641720947	4.162677649	-9.162244892	1.60E-18	5.07E-17	31.20320575
TRERF1	0.797134723	3.199518529	9.154930165	1.70E-18	5.35E-17	31.20281763
CTC-251I16.1	1.045948746	-0.740447083	9.138004472	1.94E-18	6.06E-17	31.19062333
ZNF446	-0.60197884	2.701685127	-9.14783069	1.79E-18	5.64E-17	31.18418909
CYCSP24	1.402560319	-4.461010885	9.138692473	1.93E-18	6.03E-17	31.16370465
PRSS8	-0.788562243	7.790144304	-9.203921343	1.15E-18	3.71E-17	31.16346433
SLC38A3	-2.046986287	-1.839152915	-9.135041122	1.98E-18	6.18E-17	31.15350487
TRAC	0.927879826	3.643930864	9.151329492	1.74E-18	5.49E-17	31.1454586
RPL23	-0.473102363	9.361118871	-9.229573297	9.42E-19	3.07E-17	31.13989731
LINC00265	-0.753843035	2.40534564	-9.13970209	1.91E-18	5.98E-17	31.13728825
RP11-872D17.8	1.468285795	-4.582633943	9.135089201	1.98E-18	6.18E-17	31.13463092
FUNDC2	-0.468349579	5.716712736	-9.16850415	1.52E-18	4.83E-17	31.11586438
FRS2	0.432834445	4.264099492	9.152413314	1.73E-18	5.45E-17	31.11054288
ARSJ	1.098754496	2.757741186	9.136783709	1.96E-18	6.11E-17	31.08765044
LINC00365	-1.289622363	-0.360665856	-9.123970616	2.16E-18	6.69E-17	31.08354609
ITFG2	-0.403216246	4.673067515	-9.151999908	1.74E-18	5.46E-17	31.08163224
RP11-284M14.1	1.246185438	-2.711427887	9.122504975	2.19E-18	6.76E-17	31.06106858
NELFA	-0.406494948	5.67073207	-9.159057927	1.64E-18	5.19E-17	31.04644071
THYN1	-0.436179315	4.932227484	-9.149424881	1.77E-18	5.57E-17	31.03973567
IGKV1-12	2.00332049	-2.364541331	9.118836695	2.25E-18	6.95E-17	31.03827179
UBE2L6	0.802160303	6.078693798	9.16367944	1.58E-18	5.01E-17	31.03009206
ESPN	-1.308983541	4.395891657	-9.140764392	1.90E-18	5.94E-17	31.02723882
AC091729.9	-0.761604661	1.70886521	-9.121065083	2.21E-18	6.84E-17	31.02355908
MLLT4-AS1	-0.85926461	0.504035326	-9.115212938	2.32E-18	7.15E-17	31.01074921
PLCG2	0.828889663	3.018121197	9.126651046	2.12E-18	6.57E-17	30.99555187
ZNF48	-0.626499582	3.989676729	-9.133392417	2.01E-18	6.26E-17	30.99247302
LYVE1	1.163967643	0.591349222	9.11278328	2.36E-18	7.28E-17	30.9870498
FEM1C	0.482162293	5.155518887	9.146174177	1.82E-18	5.70E-17	30.98668262
GSKIP	0.638411361	6.08586642	9.15738298	1.66E-18	5.25E-17	30.98140179
CTD-2358C21.5	1.393135262	-3.952013475	9.110698473	2.40E-18	7.40E-17	30.9786617
PKLR	-2.354013849	-0.429010678	-9.109497381	2.42E-18	7.45E-17	30.97234238
EIF2AK3	0.353710096	4.479895297	9.135770331	1.97E-18	6.16E-17	30.96519845
DYRK1B	-0.835243908	3.884485418	-9.125147129	2.14E-18	6.64E-17	30.93843705
RP11-98J23.2	1.246628067	-4.586672246	9.109987413	2.41E-18	7.44E-17	30.93019058
RALY-AS1	-0.762902181	0.658260122	-9.102208959	2.56E-18	7.88E-17	30.90827513
SMIM22	-0.893016994	5.765743598	-9.141407646	1.89E-18	5.91E-17	30.90666811
SLC9A8	-0.480978312	5.118505914	-9.132300282	2.03E-18	6.31E-17	30.89164709
CLASRP	-0.50129757	5.054842889	-9.126867742	2.11E-18	6.56E-17	30.85574065
FRMD6-AS1	1.426944215	-3.249768203	9.093647069	2.74E-18	8.41E-17	30.84923511
CTA-384D8.35	1.262489081	-1.655036939	9.09336369	2.75E-18	8.43E-17	30.84481082
FBXL6	-0.97809486	5.462632772	-9.128752515	2.08E-18	6.48E-17	30.83865879
GPX2	-0.886761695	9.059173211	-9.183313767	1.36E-18	4.33E-17	30.83227754
DPM2	-0.46191189	5.659677283	-9.131149024	2.04E-18	6.36E-17	30.83194469
TMEM101	-0.588473873	5.106568388	-9.124271325	2.16E-18	6.68E-17	30.83190382
PTPLAD2	0.800166126	2.080934937	9.095844247	2.70E-18	8.28E-17	30.80791419
NHLRC1	-1.468366621	0.579174027	-9.088365539	2.86E-18	8.75E-17	30.80550382
C19orf73	-0.945673819	0.273270446	-9.087803298	2.87E-18	8.79E-17	30.80413115
FLAD1	-0.473205459	5.564546064	-9.126312733	2.12E-18	6.58E-17	30.80396758
RN7SL738P	1.350574513	-3.828106282	9.086341733	2.90E-18	8.87E-17	30.79611037
RP11-727F15.9	-0.831612069	-1.126121785	-9.085933861	2.91E-18	8.90E-17	30.78852412
MEI1	0.921600834	0.903117066	9.08721171	2.88E-18	8.82E-17	30.78426819
AC016747.3	0.787408907	-0.312297297	9.083802648	2.96E-18	9.04E-17	30.77636213
ETF1P1	1.379705132	-4.743655321	9.093143117	2.75E-18	8.44E-17	30.75414214
11-Sep	0.466671591	6.817489973	9.137862218	1.94E-18	6.06E-17	30.75082105
SSR3	0.387245203	7.376041008	9.146261967	1.82E-18	5.70E-17	30.74991591
AF131217.1	1.42679287	-3.251794395	9.080595158	3.04E-18	9.21E-17	30.7494822
NAA60	-0.422832011	4.837176659	-9.1098027	2.42E-18	7.44E-17	30.7419502
KRTAP5-5	-1.647370052	-2.794265962	-9.080587297	3.04E-18	9.21E-17	30.73411168
ATP6V1F	-0.554683093	6.424024094	-9.128315534	2.09E-18	6.49E-17	30.73257114
RP11-535A19.1	-1.173677272	-4.267516091	-9.083243588	2.97E-18	9.07E-17	30.72592514
CERKL	0.687957915	2.209231537	9.085639858	2.92E-18	8.91E-17	30.72377691
RPUSD1	-0.84851637	5.23884741	-9.109708016	2.42E-18	7.45E-17	30.71073708
B3GNT2	0.382609283	5.111825878	9.10920544	2.43E-18	7.47E-17	30.70553775
RPL38	-0.448804651	8.543539653	-9.157786012	1.66E-18	5.24E-17	30.69807277
BLCAP	-0.417773323	6.678446943	-9.127275643	2.11E-18	6.54E-17	30.69462998
HLA-DQB1-AS1	1.337400223	-1.716954792	9.073413859	3.21E-18	9.71E-17	30.69348877
RPL32	-0.450893592	9.832466927	-9.181288686	1.38E-18	4.39E-17	30.69062851
ABCB6	-0.718935222	2.16487539	-9.079518729	3.06E-18	9.29E-17	30.68554258
RP11-1193F23.1	1.841623923	-4.103437333	9.072350017	3.24E-18	9.79E-17	30.68250835
TRAV16	1.688632237	-4.025200838	9.071166338	3.27E-18	9.87E-17	30.67733294
LYZ	1.629133933	7.839856982	9.144997776	1.83E-18	5.75E-17	30.67587791
ZNF593	-0.928188863	2.312039431	-9.078515825	3.09E-18	9.35E-17	30.67250259
RNPS1	-0.302116811	7.160715623	-9.131483492	2.04E-18	6.35E-17	30.66969551
KRTAP5-4	-1.569405907	-3.562306523	-9.069194536	3.32E-18	1.00E-16	30.66424029
APOL4	0.961019321	2.682087782	9.080679189	3.03E-18	9.21E-17	30.66044093
EPB41L3	1.141703097	3.337632581	9.080920944	3.03E-18	9.20E-17	30.62229747
DCAF4	-0.451038419	3.967611661	-9.08244567	2.99E-18	9.12E-17	30.59956295
ZNF414	-0.892475222	3.361273044	-9.07625115	3.14E-18	9.51E-17	30.59726115
IGSF8	-0.716928644	6.219942347	-9.103913235	2.53E-18	7.78E-17	30.56840454
HILPDA	-0.679967191	4.873256377	-9.081917481	3.00E-18	9.15E-17	30.52615054
PHKG2	-0.427409166	4.805009737	-9.081306895	3.02E-18	9.19E-17	30.52476473
PAFAH1B3	-0.874919836	5.37737573	-9.087173009	2.88E-18	8.82E-17	30.52456275
RPS3	-0.560845286	10.95349142	-9.183022111	1.36E-18	4.34E-17	30.52260766
CFAP61	1.24667355	-2.995160678	9.050511405	3.84E-18	1.15E-16	30.51759085
ARL4C	0.893947119	4.811994041	9.081210979	3.02E-18	9.19E-17	30.5133935
SAV1	0.503461015	4.525740884	9.076411711	3.14E-18	9.50E-17	30.50251318
PIAS2	0.603206631	3.911379425	9.069223225	3.32E-18	1.00E-16	30.49460259
ZBTB12	-0.791262535	3.072571795	-9.060291175	3.56E-18	1.07E-16	30.49136607
GALNT7	0.585969272	6.287263209	9.095267535	2.71E-18	8.31E-17	30.47932313
ZFAND2B	-0.52885297	4.902809061	-9.076088072	3.14E-18	9.52E-17	30.47735211
ALCAM	0.71272834	5.604108071	9.082034714	3.00E-18	9.15E-17	30.44702399
AC006978.6	-0.543508004	2.593449857	-9.0511092	3.82E-18	1.15E-16	30.44571647
ZNF783	-0.510322325	4.189506816	-9.062405048	3.50E-18	1.06E-16	30.42964003
INHBA-AS1	1.506197767	-3.389674244	9.036532354	4.28E-18	1.28E-16	30.41626258
SYT15	1.543667491	-3.961552329	9.035545651	4.31E-18	1.29E-16	30.40746751
AGL	0.5719166	4.607190006	9.061756655	3.52E-18	1.06E-16	30.38253711
RPL23A	-0.499937243	8.917164567	-9.123727071	2.17E-18	6.70E-17	30.38204446
CMPK2	0.89580247	3.119505209	9.047293735	3.94E-18	1.18E-16	30.37858834
SLC19A3	-1.695902747	2.241137311	-9.038954384	4.20E-18	1.26E-16	30.37837105
DPEP1	-2.065776707	6.658121131	-9.081639658	3.01E-18	9.17E-17	30.37624463
GRK1	-1.795793001	-2.561070804	-9.031983265	4.44E-18	1.32E-16	30.36446037
LIX1L	0.643514985	3.537778366	9.048028662	3.91E-18	1.17E-16	30.35812923
RP11-620J15.2	-1.355247159	-3.155081753	-9.029225159	4.53E-18	1.35E-16	30.35018604
ASPA	1.389003656	-1.822323418	9.027987034	4.58E-18	1.36E-16	30.34777045
ZNF251	-0.533897021	3.997799198	-9.049806616	3.86E-18	1.16E-16	30.34711327
ACAP1	0.763204956	2.778040372	9.038724775	4.21E-18	1.26E-16	30.33420851
RP11-583F2.6	1.496557205	-4.218414657	9.027344111	4.60E-18	1.37E-16	30.33066866
TRBV5-1	1.262285683	-2.153322781	9.025658837	4.66E-18	1.38E-16	30.32899361
AKNAD1	-1.320656118	-1.926261796	-9.025158971	4.68E-18	1.39E-16	30.31696229
RPL28	-0.585959209	9.862044573	-9.132353053	2.02E-18	6.31E-17	30.31029271
LILRA1	1.056247185	-1.151836013	9.021938664	4.80E-18	1.42E-16	30.30418144
C4orf3	0.427286428	6.340993256	9.071141008	3.27E-18	9.87E-17	30.28898915
USP21	-0.376869491	4.679179876	-9.047847717	3.92E-18	1.18E-16	30.27740715
SLC26A6	-0.57586328	5.958969436	-9.060521666	3.55E-18	1.07E-16	30.25886007
DNPH1	-0.722924551	5.709420418	-9.053478006	3.75E-18	1.13E-16	30.23145042
ANAPC7	-0.295244708	5.760949738	-9.052342246	3.78E-18	1.14E-16	30.21192547
RP5-1115A15.1	1.468309518	-3.273127359	9.00944956	5.28E-18	1.56E-16	30.20758455
FUT11	0.468203801	3.664997061	9.027879527	4.58E-18	1.36E-16	30.19583552
DENND4A	0.520141827	4.199608716	9.031288301	4.46E-18	1.33E-16	30.18190187
TMEM191A	-1.122493418	1.910021772	-9.011249333	5.21E-18	1.54E-16	30.17710128
ZNF341	-0.477687361	2.966821298	-9.01743339	4.97E-18	1.47E-16	30.16701969
TRIB3	-0.819573704	6.110016081	-9.047152929	3.94E-18	1.18E-16	30.1434078
RASGRF2-AS1	1.53375336	-4.327145495	9.003685322	5.53E-18	1.63E-16	30.14176219
LACTB	0.385541779	4.287353669	9.025911558	4.65E-18	1.38E-16	30.13466029
CEP250	-0.570111553	5.706583587	-9.038844471	4.20E-18	1.26E-16	30.1170399
CNOT6	0.355285932	5.500797273	9.036568438	4.28E-18	1.28E-16	30.10976894
RP11-715F3.2	1.337390201	-2.403793541	8.995382757	5.89E-18	1.73E-16	30.09776704
OLR1	1.494783889	1.484024781	8.998708129	5.74E-18	1.69E-16	30.0887102
SEC22B	0.336166123	5.303019326	9.030083754	4.50E-18	1.34E-16	30.07909098
UTP14A	-0.505957911	5.412544884	-9.030325268	4.49E-18	1.34E-16	30.07851445
RP11-70D24.2	1.380277486	-3.861057573	8.99172151	6.06E-18	1.78E-16	30.07656945
MOB1A	0.405645521	7.257732145	9.055707559	3.69E-18	1.11E-16	30.06406388
AC020594.5	1.23182978	-4.002098003	8.990002735	6.15E-18	1.80E-16	30.05663304
LYRM4	-0.438019103	4.732050482	-9.018729924	4.92E-18	1.46E-16	30.05020456
KCNK5	-0.760552574	5.29895329	-9.024493064	4.70E-18	1.39E-16	30.04829492
IL5RA	1.555122138	-3.168393325	8.986681618	6.31E-18	1.84E-16	30.03767848
AIMP2	-0.574202788	4.91654376	-9.017122263	4.98E-18	1.47E-16	30.023293
TIGD5	-0.79179868	3.968387722	-9.006797957	5.39E-18	1.59E-16	30.02254481
IL1RL1	1.187613736	-0.597315406	8.983977055	6.44E-18	1.88E-16	30.01821555
MAP2K1	0.312995865	5.683751782	9.023495696	4.74E-18	1.40E-16	29.99191768
TRAV8-2	1.597190117	-3.539548833	8.980055568	6.64E-18	1.94E-16	29.98843827
FCRL2	1.517237929	-1.493935505	8.97832353	6.73E-18	1.96E-16	29.97394399
KCNN3	0.75817499	1.410294781	8.980884226	6.60E-18	1.92E-16	29.95732699
FCGRT	-0.795540285	7.565219034	-9.044471854	4.02E-18	1.20E-16	29.95727098
ZNF3	-0.364646734	5.503268989	-9.015477401	5.04E-18	1.49E-16	29.95469865
RP11-647K16.1	1.353920643	-3.288765828	8.9759477	6.85E-18	1.99E-16	29.95356274
LCMT1-AS1	1.303733425	-3.645218235	8.974511215	6.93E-18	2.01E-16	29.94630606
RP11-427J23.1	1.382335952	-3.843971409	8.974276056	6.94E-18	2.01E-16	29.94473804
HDAC9	1.02401008	1.593994602	8.979810794	6.65E-18	1.94E-16	29.94141174
HRH2	1.281307989	-1.801392737	8.972602601	7.03E-18	2.04E-16	29.9309547
SLC19A1	-0.524495278	5.191230966	-9.006069602	5.43E-18	1.60E-16	29.91399737
ARAP2	0.640374332	4.022224601	8.993963056	5.96E-18	1.75E-16	29.90893844
RP11-295D4.1	-0.938978168	-0.357748785	-8.969242842	7.22E-18	2.09E-16	29.90674965
CCDC115	-0.351875113	5.289033302	-9.004902213	5.47E-18	1.61E-16	29.89381221
AC012358.7	1.343619712	-3.920883087	8.967616995	7.31E-18	2.12E-16	29.89370476
SLC2A3	0.98555631	4.484438814	8.995179191	5.90E-18	1.73E-16	29.88026652
GDPD5	-1.002880537	4.750225932	-8.995846805	5.87E-18	1.73E-16	29.87988302
[truncated: 56,388 more rows]
