# Supplementary material for: Establishment of a Necroptosis Related Genes Signature to Predict Prognosis and Therapeutic Response in Colon Cancer
Source: Front Cell Dev Biol. 2022 Jul 8;10:921320. doi: 10.3389/fcell.2022.921320 (PMC9305485; doi:10.3389/fcell.2022.921320)
Supplement: Supplementary file 2 [file Table3.csv]

	Mixture	B.cells.naive	B.cells.memory	Plasma.cells	T.cells.CD8	T.cells.CD4.naive	T.cells.CD4.memory.resting	T.cells.CD4.memory.activated	T.cells.follicular.helper	T.cells.regulatory..Tregs.	T.cells.gamma.delta	NK.cells.resting	NK.cells.activated	Monocytes	Macrophages.M0	Macrophages.M1	Macrophages.M2	Dendritic.cells.resting	Dendritic.cells.activated	Mast.cells.resting	Mast.cells.activated	Eosinophils	Neutrophils	P.value	Correlation	RMSE
1	TCGA-F4-6460-01A	0.115170376	0	0.01431739	0.043763014	0	0.222925032	0	0.047811871	0.084958192	0	0.003830404	0.015023247	0	0.210455261	0.104720952	0.09246944	0.043197642	0	0	0.001357179	0	0	0.019	0.208482213	1.005785026
2	TCGA-A6-3807-01A	0.020269895	0	0.001900993	0.033437649	0	0.132699965	0.068368249	0.069251175	0.00622516	0	0.011947182	0.014628366	0	0.145946123	0.094050992	0.193581865	0.02874357	0	0.032994224	0	0.043763624	0.102190971	0.562	0.006598802	1.080461607
3	TCGA-AA-A01C-01A	0.038889282	0	0	0.039426072	0	0.154435012	0.052018487	0.033367766	0.038724485	0	0.013246933	0.033457709	0	0.247578899	0.106607905	0.193397793	0.015091937	0	0.033757722	0	0	0	0.108	0.096088735	1.054895035
4	TCGA-A6-A566-01A	0	0	0.00140285	0.022115635	0	0.056334673	0.000345793	0.03716201	0.038990916	0	0.011590093	0	0	0.560442484	0.016209805	0.196601666	0.000655629	0	0	0.056261132	0	0.001887314	0	0.705599253	0.71337024
5	TCGA-AA-3870-01A	0.098676338	0	0.003634982	0.152216519	0	0.005117742	0	0.040836381	0.098659855	0	0	0.016634864	0	0.13299639	0.04861183	0.300837532	0.040442202	0	0	0.038149787	0.001905712	0.021279866	0.012	0.240780101	0.987632684
6	TCGA-AA-3715-01A	0.043549024	0	0	0.128423782	0	0.040599302	0.006390692	0.011243698	0.053636762	0	0.050094469	0.024402943	0	0.287113388	0.069993605	0.149085715	0.003930023	0	0	0.102247442	0	0.029289154	0.022	0.195199651	1.018442578
7	TCGA-AZ-6600-01A	0.226544126	0	0.02081497	0.00312615	0	0.10719027	0	0	0.047739881	0	0.06129723	0	0	0.258465024	0.06207444	0.145548446	0	0	0	0.062491162	0	0.004708302	0.005	0.269911731	0.981373759
8	TCGA-AA-3968-01A	0.046140331	0	0.016454336	0.078626162	0	0.158178204	0.02653349	0.073350729	0.047990052	0	0	0.019595784	0	0.175549016	0.048661352	0.208527793	0.023837598	0.018617406	0.033515473	0	0.015819455	0.008602821	0.076	0.117588423	1.036016465
9	TCGA-A6-2671-01A	0.016125111	0	0	0.065204401	0	0.067529244	0	0.022145776	0.047964237	0	0	0.036666987	0.009315107	0.301535521	0.055486238	0.270290619	0	0.01355144	0	0.058452479	0	0.035732841	0.019	0.204363478	1.021186901
10	TCGA-AY-A71X-01A	0.00842249	0.025274911	0	0.002856364	0	0.374118451	0	0.010704254	0.02476691	0	0.100960466	0.063300962	0.069663729	0.22296424	0	0	0.027712316	0	0	0.062599234	0.006655672	0	0.427	0.021171623	1.097455355
11	TCGA-AA-3532-01A	0.096827714	0	0.008481151	0.077169914	0	0.117945239	0.105575004	0.022614194	0.016697077	0	0.008343759	0.016941953	0	0.10365616	0.130471413	0.19782165	0.033649073	0	0.063805701	0	0	0	0.013	0.229243015	0.988584091
12	TCGA-A6-5662-01A	0.071003631	0	0	0.058207901	0	0.219634246	0.108898727	0	0.00779519	0	0.028944762	0.011883116	0.032155582	0.097143598	0	0.262997674	0.072805924	0	0.022675845	0	0	0.005853804	0.388	0.026090743	1.06706419
13	TCGA-AA-3696-01A	0.068711078	0	0.007741594	0	0	0.240871665	0.015207033	0.034312545	0.068746871	0	0.124611963	0	0.03375288	0.128661445	0.040929986	0.174018628	0	0.008954094	0	0.053480219	0	0	0.297	0.042719616	1.066256263
14	TCGA-CA-5254-01A	0	0.003353869	0.071781133	0.142822255	0	0.25981756	0	0.014359682	0.056734967	0	0	0.002424479	0	0.244691191	0.064814888	0.108129205	0	0	0.031070772	0	0	0	0.054	0.137239736	1.040203447
15	TCGA-AA-3858-01A	0.027534257	0	0.037414673	0.083309087	0	0.171801811	0	0.051078025	0.073760736	0	0.013695136	0.013170931	0	0.210972683	0.068775334	0.14908613	0.051459945	0	0.03504165	0.005485986	0	0.007413616	0.064	0.127971399	1.03421929
16	TCGA-A6-6782-01A	0.102544331	0	0.062384711	0.179564589	0	0.003740318	0.06299864	0	0.009016528	0.001489905	0.00450145	0	0.028627359	0.214854935	0.166621426	0.115626048	0.009149657	0	0	0.030294345	0	0.008585758	0.014	0.227810998	1.001727503
17	TCGA-D5-6537-01A	0.002320905	0.012996209	0	0.028376737	0	0.103319563	0.254818453	0	0.016526538	0.007663098	0.047799549	0	0.006816721	0.293333292	0.007918493	0	0.005149047	0.020961342	0	0.091638565	0	0.100361487	0.072	0.123752098	1.045324707
18	TCGA-A6-2685-01A	0.098074738	0	4.91E-05	0.065867769	0	0.064268049	0.00768622	0.014048831	0.072009839	0	0	0	0	0.172558028	0.014587992	0.318500741	0.059596758	0	0	0.065843216	0.017396439	0.029512284	0.021	0.200133125	1.008951135
19	TCGA-AA-3680-01A	0.052250707	0.016231884	0	0.024907345	0	0.449855074	0	0	0.000926461	0	0.033578605	0	0.032430045	0.111293698	0.058767974	0.164677677	0.00544991	0	0	0.049630619	0	0	0.106	0.098170539	1.052936484
20	TCGA-AZ-6605-01A	0.106042307	0	0.019376215	0.031049797	0	0.136008625	0.005586547	0.028990675	0.070002058	0	0	0	0	0.376440468	0.080567469	0.100787698	0	0	0.025087929	0.020060213	0	0	0.025	0.186550012	1.025429565
21	TCGA-AA-A02O-01A	0.016767208	0.012052419	0	0.111139156	0	0.099626575	0.195592142	0	0.105269535	0	0.041782456	0	0.004060208	0.192607137	0.034967658	0.055655552	0.044792415	0	0	0.085687538	0	0	0.143	0.082087814	1.053238845
22	TCGA-CA-6716-01A	0.08718187	0	0.011318361	0.034181279	0	0.108409203	0.124169578	0.018142003	0.02465798	0	0.080835032	0	0.01561784	0.336054927	0	0.078195621	0.016068636	0	0	0.06516767	0	0	0.075	0.118418722	1.047199964
23	TCGA-AA-3534-01A	0.026466744	0	0	0.061745025	0	0.15831259	0.127300194	0	0.003880646	0	0.093579493	0	0	0.202519386	0.007831939	0.111641618	0.030653166	0	0	0.163457368	0.012611833	0	0.125	0.089572499	1.058207064
24	TCGA-AA-A00F-01A	0.125637391	0	0.006995335	0	0	0.188973382	0	0	0.041179167	0	0.122257041	0	0	0.186297024	0.077326614	0.101406416	0.005531928	0	0	0.144395702	0	0	0.043	0.159457873	1.026342981
25	TCGA-AA-3860-01A	0.082480611	0	0.015307661	0.070322951	0	0.171745565	0.022723007	0.076242723	0.039044967	0	0.041048494	0	0	0.208009208	0.05915496	0.077898097	0	0.004479157	0	0.130233931	0	0.001308667	0.035	0.17269105	1.019323347
26	TCGA-NH-A50U-01A	0.00712343	0.015985241	0	0.039318581	0	0	0	0.005197683	0.069656737	0	0.090065027	0	0	0.453836447	0.014369005	0.105090367	0	0	0	0.199357481	0	0	0.047	0.150789836	1.076882185
27	TCGA-F4-6809-01A	0.154858937	0	0	0.122567188	0	0.107742543	0	0.039423119	0.104905846	0	0	0	0	0.160283575	0.117120645	0.095233172	0.030928796	0	0	0.066936179	0	0	0.004	0.278072442	0.973887314
28	TCGA-AA-3516-01A	0.006966857	0	0.005372067	0.260536223	0	0	0.185144436	0.035896818	0	0	0.018493456	0	0.007808323	0.110042265	0.114923534	0.098192027	0.014622623	0.101514351	0.022961107	0	0	0.017525914	0.048	0.146532631	1.032993194
29	TCGA-AA-3975-01A	0.039738648	0	0.011869267	0.050046285	0	0.12140191	0.017116398	0.018321344	0.070034986	0	0.025287636	0	0	0.336607956	0.069197567	0.196673565	0.006974277	0	0.023884859	0	0	0.012845303	0.078	0.115470656	1.056403475
30	TCGA-G4-6315-01A	0.255514842	0	0.034984941	0.049208169	0	0.253615754	0.041064479	0.030094777	0	0	0	0.064652883	0.00296596	0.078112256	0.026412475	0.06698255	0	0.021556933	0.07483398	0	0	0	0.1	0.102998097	1.056516109
31	TCGA-CK-4951-01A	0	0	0.004446392	0.084266721	0	0.052309739	0.068943021	0.071175488	0.064454533	0	0.006408969	0.02707529	0	0.246083002	0.16311026	0.145177824	0.001631517	0.004858929	0	0.019427516	0	0.040630799	0.001	0.313622947	0.963576176
32	TCGA-AA-3548-01A	0.052152406	0	0	0.22287403	0	0.105920775	0.012951086	0.022465998	0.137084805	0	0	0.026607131	0.014496506	0.099393782	0.080946457	0.18176734	0.019412803	0	0	0.02392688	0	0	0.091	0.109649599	1.049952459
33	TCGA-AA-A00R-01A	0.035110326	0	0.002941407	0.240099395	0	0	0.169167734	0.070974656	0.023233118	0	0.030249251	0.031282717	0	0.13541663	0.099226896	0.089651283	0.01381711	0	0.045080975	0	0	0.013748502	0.027	0.181774331	1.01492183
34	TCGA-G4-6317-01A	0.02369261	0	0	0.384886233	0	0	0.306314099	0.033434022	0	0	0.005091274	0	0.010036786	0.143406933	0.020579166	0	0.01710562	0	0	0.048510099	0.006943159	0	0.213	0.060413264	1.083672979
35	TCGA-F4-6704-01A	0	0.004511906	0.024186017	0.087575063	0	0.155594097	0.060507299	0.002133187	0.016399239	0	0.006670716	0	0	0.385795724	0.056893512	0.13770051	0.004993516	0	0.057039215	0	0	0	0.294	0.043402356	1.091587104
36	TCGA-DM-A1D8-01A	0.047653967	0	0	0.306881134	0	0.115303987	0	0.01778286	0.08485704	0	0	0.05940586	0	0.190804572	0.058553364	0.085413854	0.033343361	0	0	0	0	0	0.217	0.059735255	1.08677133
37	TCGA-D5-5537-01A	0	0	0.083273796	0.050214106	0	0.3363598	0.068260852	0.011160287	0.049007471	0	0	0	0	0.102115594	0.035807944	0.140325664	0.10085155	0	0.002350097	0.020272838	0	0	0.056	0.136727284	1.029056929
38	TCGA-AU-6004-01A	0.075760551	0	0	0.066420719	0	0.104920947	0.049147752	0	0.049968563	0	0.054235756	0	0	0.372921928	0.064805145	0.115869928	0.012294974	0	0	0.0286473	0	0.005006438	0.016	0.218053059	1.009978142
39	TCGA-A6-2681-01A	0.045474296	0	0	0.065483944	0	0.016637888	0	0.017285755	0.087390238	0	0.026723048	0	0	0.44747	0.068725737	0.096144966	0.019045511	0	0	0.109618616	0	0	0	0.390590668	0.931769896
40	TCGA-AA-A01R-01A	0.010680215	0	0	0.246484365	0	0	0.015073164	0.05471987	0.167522336	0	0	0.112862711	0	0.244458677	0.069798459	0.045030086	0.006593695	0	0.026776423	0	0	0	0.001	0.329671209	0.958958453
41	TCGA-G4-6314-01A	0.079361848	0	0.005907959	0.072003886	0	0.162813888	0	0.00997894	0.01396236	0	0.017003718	0	0	0.251759663	0.118424391	0.199914629	0.009883637	0	0	0.058985082	0	0	0.025	0.188320497	1.019695416
42	TCGA-AA-3664-01A	0.08427119	0	0	0.054348164	0	0.318345522	0	0.038979385	0.011162945	0	0	0.041989071	0.013969594	0.202212825	0.06131497	0.045182381	0	0.012541187	0	0.106058617	0.009624149	0	0.106	0.097923002	1.056178854
43	TCGA-AA-3989-01A	0	0.003180725	0.041421835	0.16237243	0	0.173156103	0.076299188	0.077250615	0.035758647	0	0.011365955	0	0	0.127712211	0.096671785	0.186464379	0	0	0	0	0	0.008346128	0.099	0.103430384	1.05026101
44	TCGA-AA-3812-01A	0.0024505	0.004280045	0.006915501	0.020913452	0	0	0	0.00378886	0.091700852	0	0.00788667	0	0	0.70420425	0.01802541	0.059754094	0.007511257	0	0	0.07256911	0	0	0	0.557699983	0.842586574
45	TCGA-CK-5914-01A	0.031611976	0	0.001685078	0.196867279	0	0.055848871	0.103396606	0.067762632	0	0	0	0.052837811	0	0.174239846	0.11480583	0.11826958	0.007132849	0	0	0.075541643	0	0	0.089	0.111970625	1.050817633
46	TCGA-AA-A00Z-01A	0.054510007	0	0.000478747	0.048132822	0	0.104762773	0.170670937	0.010396334	0.039583617	0	0.009880661	0	0	0.246688331	0.12135943	0.141679227	0.003280039	0	0.048577074	0	0	0	0.169	0.074090973	1.05869272
47	TCGA-NH-A8F7-01A	0	0.003150705	0	0	0.046346096	0.000754334	0.112768511	0	0	0.00033155	0.124512758	0	0	0.274759669	0.031062124	0.152349909	0	0	0	0.202509528	0	0.051454817	0.223	0.05780512	1.09599845
48	TCGA-CM-6164-01A	0.059526176	0	0.006746584	0.135944557	0	0	0.046427133	0.073645562	0.022940195	0	0.007635888	0.009804948	0	0.374140194	0.107892765	0.086212676	0.000857784	0	0	0.06822554	0	0	0.053	0.137644728	1.052078985
49	TCGA-AD-6901-01A	0.001006007	0.001005662	0.000201828	0.103571287	0	0.095843583	0.019542614	0.015999627	0.03388781	0	0	0.023267211	0	0.386305263	0.120542318	0.134014732	0.018510608	0	0.04630145	0	0	0	0.002	0.292202222	0.980637964
50	TCGA-AA-A01Q-01A	0.001577414	0	0.025061251	0.160216909	0	0.029246531	0.066967963	0.127261024	0.111652538	0	0	0.066969856	0	0.077630005	0.067001597	0.158734847	0.084928526	0	0.022751538	0	0	0	0.074	0.119355408	1.03969307
51	TCGA-AA-3862-01A	0.031646405	0	0	0.166722591	0	0.18047801	0.121028529	0.050376772	0.057155017	0	0	0	0	0.0855567	0.095983862	0.107633984	0.013486459	0.008182685	0.053655972	0	0.016138161	0.011954853	0.142	0.082588359	1.05501706
52	TCGA-CM-6162-01A	0.066575107	0	0.008712337	0.087550329	0	0.210743389	0.043356124	0	0.007631265	0	0.041126908	0	0.014473425	0.191524176	0.089516607	0.131122808	0.002477542	0	0.036533938	0.019926321	0.004324494	0.044405231	0.018	0.212328264	0.99804609
53	TCGA-DM-A28K-01A	0	0.005723833	0.000477669	0.000761454	0	0.161825599	0	0.004806076	0.021417136	0	0.006850468	0.007044922	0	0.524153787	0.058734871	0.138423656	0.001204299	0	0	0.06857623	0	0	0.061	0.133055996	1.092766259
54	TCGA-AA-3521-01A	0.018150349	0	0.012705408	0.09711477	0	0.180445822	0	0.011840006	0.076472796	0	0	0.00688943	0	0.172750486	0.064122696	0.230613805	0.055315867	0	0	0.038398815	0	0.035179751	0.141	0.083424682	1.055798403
55	TCGA-AZ-5407-01A	0.034016913	0	0.029080165	0.218366399	0	0.351412401	0	0.02964136	0.046495312	0	0	0.007019974	0.011016456	0.082935363	0.046004454	0.1051928	0.011814627	0	0.022027156	0.004976619	0	0	0.091	0.110364469	1.065345879
56	TCGA-AA-3525-01A	0.240063288	0	0.170820731	0	0	0.098435358	0	0	0	0.008950511	0	0.007662376	0	0.214222641	0.06483216	0.123048046	0	0	0.013957678	0.037164111	0	0.020843102	0	0.461588941	0.889449548
57	TCGA-QG-A5YW-01A	0.147789019	0	0.157386569	0.045754805	0	0.220397146	0.004667402	0.024747142	0.017681218	0	0.025528974	0	0	0.139963541	0.023078319	0.099563463	0	0.002536058	0	0.090906345	0	0	0	0.381991048	0.927760119
58	TCGA-AY-A69D-01A	0.163804403	0	0	0.024043324	0	0.22687295	0.031963317	0.069904311	0.033731137	0	0.004000513	0.00595224	0	0.118693205	0.049701819	0.108029372	0.004249057	0.033837442	0	0.125216909	0	0	0.042	0.162199254	1.021441857
59	TCGA-CM-5862-01A	0.069433362	0	0.015094314	0.036993367	0	0.192415936	0.129650502	0.011680504	0	0	0.037974412	0.03980575	0.005978588	0.293011996	0.02014703	0.098554654	0.004114789	0.007064788	0.027741733	0	0.010338275	0	0.223	0.05760744	1.066589184
60	TCGA-CM-5341-01A	0.033069057	0	0.003187864	0.00536932	0	0.125944054	0.040334065	0.025029551	0.002233242	0.009389564	0	0	0	0.230940736	0.083300369	0.332303111	0.033392668	0	0	0.038711881	0.016851988	0.019942528	0	0.470007902	0.882266196
61	TCGA-A6-6781-01A	0.031005173	0	0.003129635	0.082014141	0	0.043614335	0.030284164	0.023041715	0.003606778	0	0.011826854	0.009547145	0	0.496475437	0.070364341	0.121842504	0	0	0	0.042378623	0	0.030869156	0.008	0.257093049	1.014309064
62	TCGA-A6-6781-01B	0.048822321	0	0.003238591	0	0	0.154975335	0	0	0	0	0.003266357	0	0	0.133256116	0	0.097901376	0	0.042046164	0	0.217529459	0.025653651	0.273310631	0.022	0.195260915	1.039062622
63	TCGA-CM-5344-01A	0.071952269	0	0.031258845	0.038410808	0	0.061295886	0	0	0.062254442	0	0	0.007476707	0	0.581243058	0.050615393	0.06319986	0.00167076	0	0.030621972	0	0	0	0.017	0.217755705	1.044573987
64	TCGA-A6-6653-01A	0.067597974	0	0.009297213	0	0	0.157329191	0	0	0.032270296	0.001132324	0	0.059568945	0	0.382236124	0.050416222	0.055522604	0.020117337	0	0	0.153075706	0	0.011436064	0.018	0.209662423	1.022965421
65	TCGA-AA-A02F-01A	0.125258477	0	0.004348723	0.009506849	0	0.087427182	0.087378741	0.017647822	0.027543076	0	0.081986849	0	0.010126198	0.255281936	0.020439287	0.086900721	0.020032808	0	0	0.159960276	0.006161053	0	0.507	0.01195289	1.090094514
66	TCGA-AA-3856-01A	0.107327898	0	0.009136158	0.067304543	0	0.17826879	0.010223216	0.03005555	0.072548819	0	0	0.003466037	0	0.191516949	0.111771765	0.150109033	0.04342176	0	0.024849483	0	0	0	0.027	0.180558755	1.01468585
67	TCGA-AA-A01X-01A	0.221060903	0	0	0.108922061	0	0.100397154	0	0	0.181083651	0	0	0	0	0.173667513	0.038539853	0.051581735	0.034520075	0	0	0.090227055	0	0	0.073	0.120138342	1.046459832
68	TCGA-AA-3818-01A	0.064715764	0	0.000867541	0.05220702	0	0.242960912	0	0	0.051479628	0	0	0.032575156	0	0.306091949	0.036429246	0.096856246	0.056607515	0.018520369	0	0.040688654	0	0	0.105	0.099251397	1.057967674
69	TCGA-DM-A1DA-01A	0.079982069	0	0.016458277	0.127868845	0	0.091724486	0.004273775	0.030866852	0.054592976	0	0	0.077345638	0	0.179357186	0.076210254	0.225170036	0.006966236	0	0.029183371	0	0	0	0.067	0.126408954	1.038485396
70	TCGA-RU-A8FL-01A	0	0.047229851	0	0.025822503	0.089568227	0.001864409	0.247587081	0	0	0	0.031285992	0	0.009010925	0.354447499	0.035099892	0.118361795	0.039721825	0	0	0	0	0	0.194	0.065978879	1.072832163
71	TCGA-A6-2682-01A	0.035542467	0	0.004087719	0	0	0	0.048438237	0.013162435	0.027438691	0.018319482	0.032176585	0	0	0.36800463	0	0.027216029	0	0	0	0.390501497	0	0.035112229	0.039	0.165213408	1.09772833
72	TCGA-G4-6303-01A	0.03928817	0	0.001949729	0.057525027	0	0.133609408	0.045694956	0.02665501	0.027239331	0	0.022266359	0	0	0.394759907	0.029563983	0.080002426	0.041942228	0.033704672	0	0.058600871	0	0.007197921	0.067	0.12635158	1.055821691
73	TCGA-A6-6654-01A	0.031975958	0	0.001278911	0.07340114	0	0.104248419	0.017935989	0.027487894	0.046525144	0	0.02241119	0	0	0.379959011	0.095745113	0.121561012	0.015555774	0	0	0.049075225	0	0.01283922	0.001	0.328462004	0.959459016
74	TCGA-A6-5667-01A	0.061644637	0	0	0.09206181	0	0.106774982	0.058811043	0.049820419	0.028805833	0	0.033288492	0	0	0.2644045	0.046143555	0.130655107	0.006348958	0.050619041	0.029098659	0.013530994	0	0.02799197	0.09	0.110543548	1.043164272
75	TCGA-CM-4746-01A	0.005717632	0.016070481	0	0.307423745	0	0	0	0.009067596	0.171348853	0	0	0.032602297	0	0.310034512	0.050808206	0.035669958	0	0.00766837	0	0.05358835	0	0	0.141	0.08363037	1.079484755
76	TCGA-AD-A5EK-01A	0.03052566	0	0	0	0	0.357196612	0.001842081	0.012114279	0.011447958	0	0.089581668	0	0.014309159	0.27303101	0.0225506	0.050388259	0	0.035805796	0	0.101206919	0	0	0.222	0.058144531	1.076948076
77	TCGA-G4-6627-01A	0.131540976	0	0.032208864	0.152141494	0	0.171063493	0.084098564	0.02161928	0.020353633	0	0	0	0	0.049942696	0.120869942	0.104652774	0.034595282	0.011818684	0.062304572	0	0	0.002789746	0.004	0.273249457	0.972925369
78	TCGA-AA-3955-01A	0.051091815	0	0	0	0.012563487	0.167061389	0.176044686	0	0	0	0	0.059665208	0.006007087	0.162367996	0.035640763	0.136889478	0.061150988	0	0.064736491	0.03558888	0	0.031191731	0.159	0.078841646	1.044989352
79	TCGA-AA-3538-01A	0.046390609	0	0.020722742	0	0	0.196335451	0	0.031076864	0.021839246	0	0.010577854	0	0	0.24269928	0.04742009	0.200571566	0.093046821	0	0	0.048189686	0	0.041129792	0.073	0.121122568	1.043503823
80	TCGA-CK-5912-01A	0.141387864	0	0.014817417	0.008170355	0	0.141749541	0.121087892	0	0	0	0.087694521	0	0	0.391054768	0	0.003474782	0.015276721	0.007110461	0	0.068175678	0	0	0.033	0.175969703	1.028594175
81	TCGA-CM-4750-01A	0.141476197	0	0	0.151029171	0	0.012894301	0.002137547	0.084946533	0.095257617	0	0	0.046407173	0.010862908	0.237611851	0.121350223	0.042681677	0.045804739	0	0	0.007540062	0	0	0.246	0.053250077	1.077123916
82	TCGA-AU-3779-01A	0.013075155	0	0.010139009	0.026105674	0	0.205845355	0	0.027534047	0.116733203	0	0.014090878	0	0	0.310799085	0.035412906	0.081163941	0.022425905	0.000494666	0	0.121652657	0	0.01452752	0.126	0.089456029	1.066411366
83	TCGA-AA-3519-01A	0.022819031	0	0.081509328	0.02799202	0	0.252760203	0.020489034	0.031232588	0.005646238	0.004348549	0	0.024788848	0.006264028	0.113855756	0.055320151	0.178077289	0	0.03627362	0	0.099316247	0	0.039307068	0.038	0.16881725	1.014246457
84	TCGA-AA-A00D-01A	0.071431001	0	0.020510801	0.142157297	0	0.106869197	0.049267494	0.041761181	0.078488245	0	0	0.059829852	0	0.075006078	0.12109432	0.116232118	0.057323407	0	0.060029007	0	0	0	0.038	0.169381297	1.017107091
85	TCGA-D5-6932-01A	0.032929845	0	0.002611813	0.057818339	0	0.081198484	0.045290973	0.052307729	0.038014433	0	0	0.040259124	0	0.366091382	0.048967263	0.121736863	0.005345767	0	0	0.107427985	0	0	0.027	0.180604785	1.032156608
86	TCGA-G4-6321-01A	0.134857007	0	0.052663993	0.275179652	0	0.148638806	0.032599974	0.030722202	0.034143518	0	0.019893188	0.02464736	0	0.066855693	0.019850975	0.060526692	0.014033395	0.025431716	0.059955829	0	0	0	0.025	0.187936964	1.020962314
87	TCGA-DM-A1DB-01A	0.006903749	0	0	0.227936257	0	0.143332612	0.089836464	0.099826203	0.050562015	0	0	0.056812786	0	0.155017371	0.040636657	0.093555352	0.011542753	0.007850716	0.016187066	0	0	0	0.115	0.093103254	1.067572596
88	TCGA-AA-3672-01A	0.065656751	0	0.005781469	0.294742943	0	0	0.132451273	0.021503363	0.063002444	0	0.066178854	0.006377284	0	0.132655353	0.078966693	0.083487277	0.013766091	0	0	0.009597496	0	0.025832709	0.004	0.280467087	0.974438218
89	TCGA-F4-6806-01A	0.255858861	0	0.038902762	0.12079834	0	0.186348825	0	0.042328158	0.066379378	0	0	0	0.009487989	0.097806412	0.030557462	0.021911534	0.037181187	0.003192701	0	0.08812529	0.001121101	0	0.001	0.345530239	0.946891631
90	TCGA-AD-6899-01A	0.078352168	0	0.006231151	0.069341521	0	0.215900204	0.003504492	0	0.037143307	0	0	0	0	0.305424227	0.114426834	0.159594997	0.004337432	0	0	0.005743666	0	0	0.045	0.154140548	1.040136152
91	TCGA-CM-6167-01A	0.150648945	0	0	0.074261955	0	0.235277632	0.004848103	0	0.063883489	0	0	0.002879343	0.003647398	0.020019053	0.0949633	0.142033531	0.067439123	0	0.140098129	0	0	0	0.012	0.24021593	0.984289774
92	TCGA-AA-3950-01A	0.011371245	0	0.0021698	0.076616616	0	0.152402954	0.045331016	0.000110779	0.002041686	0	0.029066711	0.00284723	0.007910481	0.282530844	0.044846966	0.159022778	0.004862719	0.00994249	0	0.123048205	0.000620028	0.045257452	0.001	0.356774757	0.940545678
93	TCGA-F4-6570-01A	0.034373624	0	0.002505726	0.212621737	0	0.074632162	0.017840817	0.067353452	0.056406111	0	0.031533621	0.021851672	0.006774618	0.187644175	0.104610314	0.153403185	0.016524447	0	0.011476569	0	0	0.00044777	0.076	0.117361264	1.048423086
94	TCGA-DM-A28C-01A	0.001749743	0.040718441	0.005461005	0.098137167	0	0.204722653	0	0.013299074	0.015249896	0	0.04436875	0.003607534	0.028576231	0.39459459	0.081836951	0	0.035870289	0	0.031807675	0	0	0	0.409	0.023331964	1.100789746
95	TCGA-A6-2675-01A	0.098623351	0	0.007710658	0.011426279	0	0.072609702	0	0.028113364	0.085472106	0	0.03941309	0	0	0.325243854	0.071413051	0.200328621	0.001293497	0	0	0.056891108	0.00146132	0	0.014	0.226470779	1.005350475
96	TCGA-AA-3518-01A	0.055867442	0	0.057477127	0.10179841	0	0.113704255	0.046150391	0.041657119	0.056943472	0	0.072444722	0.002576183	0	0.212876333	0.060975057	0.136447955	0	0	0	0.03833518	0	0.002746353	0.016	0.219771521	0.996350942
97	TCGA-AA-3517-01A	0	0	0.005154233	0.028480041	0	0.173912841	0.044987468	0.029988756	0.025695953	0	0.053137077	0	0	0.349684854	0.035238291	0.113281768	0	0	0	0.133814195	0	0.006624525	0.214	0.060352582	1.087507805
98	TCGA-AY-A8YK-01A	0.139116025	0	0.007491096	0	0.024119947	0.119538979	0.15124546	0	0.02524151	0	0.083173454	0	0.004178827	0.248408884	0.027683643	0.106918587	0	0	0	0.062883586	0	0	0.034	0.173973816	1.015196612
99	TCGA-AY-5543-01A	0.06606091	0	0	0.106122654	0	0.095250336	0.099021397	0.124334668	0.028619645	0	0	0.003295506	0	0.227440053	0.084606159	0.095840744	0	0.023347439	0	0.046060491	0	0	0.053	0.138574002	1.033662367
100	TCGA-D5-6531-01A	0.020377845	0	0.019864263	0.174134863	0	0.035110423	0.11023212	0.05639048	0.060971838	0	0.020249095	0.021192692	0.001886685	0.133055611	0.143204581	0.104582655	0.019162854	0.006670575	0.072913419	0	0	0	0.018	0.213107984	1.000264432
101	TCGA-AA-A00E-01A	0.098082128	0	0.015852265	0.042958172	0	0.086382297	0.073870987	0.045261313	0.042676843	0	0.028702637	0.015068025	0	0.219272428	0.118314391	0.133568364	0.039590607	0	0.040399543	0	0	0	0.002	0.297283226	0.962095462
102	TCGA-AA-3688-01A	0.058619079	0	0.010743857	0.121276314	0	0.127631655	0.159262689	0.02188506	0.036504857	0	0.054883952	0	0.009232929	0.107725825	0.056203959	0.159932496	0.052512513	0	0.011773286	0.011443461	0	0.000368068	0.076	0.117645882	1.031416808
103	TCGA-A6-6652-01A	0	0	0	0.052205761	0	0.0969124	0.072361916	0.023129679	0.042697931	0	0.020128694	0	0	0.595708254	0	0.019138782	0	0.011456112	0	0.066260471	0	0	0.104	0.100273329	1.114800505
104	TCGA-CM-4743-01A	0	0.024873343	0.002868779	0.070090963	0	0	0.204278608	0.030168788	0	0.003070656	0	0.166808866	0.008921639	0.039510051	0.164832719	0.080598683	0.003782621	0.045570796	0.154623489	0	0	0	0.012	0.238000267	1.006137652
105	TCGA-CA-5796-01A	0.049634133	0	0.124781296	0.094879835	0	0.383856531	0.018860125	0.006332799	0.029520065	0	0	0	0	0.093239629	0.027711742	0.078053761	0.073766445	0.006493229	0.01287041	0	0	0	0.009	0.252834648	0.988499752
106	TCGA-AZ-4615-01A	0.04807861	0	0.009679511	0.265483258	0	0.158393517	0.135337302	0.026879134	0.002498984	0	0.042742945	0	0	0.095926792	0.092833503	0.096507376	0.008678081	0	0.016960987	0	0	0	0.001	0.331677234	0.951730267
107	TCGA-AZ-6599-01A	0.118131419	0	0	0.181370141	0	0.257452074	0	0.023911203	0.07636279	0	0.080169498	0	0.019367222	0	0	0.076801327	0	0.027998683	0	0.138435642	0	0	0.071	0.124722047	1.057607744
108	TCGA-3L-AA1B-01A	0.120991821	0	0.003743377	0.06511709	0	0.21474208	0.01455835	0.010198074	0.103780244	0	0.059221614	0	0.015642355	0.146123255	0.021876159	0.113072631	0.021484869	0	0.03000306	0.05944502	0	0	0.044	0.15634367	1.021382331
109	TCGA-CK-5915-01A	0.027034313	0	0	0.089764641	0	0.30287418	0.246720689	0	0	0	0.11241148	0	0.042545096	0.071485047	0	0.018643531	0.029084597	0.022213925	0	0.037222501	0	0	0.124	0.089948173	1.063809397
110	TCGA-F4-6854-01A	0.032714619	0	0.003359792	0.109230628	0	0.145995388	0.12780522	0.003069693	0.021018111	0	0.026688295	0	0	0.321744945	0.077485483	0.093277918	0	0	0	0.037609908	0	0	0.064	0.12785197	1.045831332
111	TCGA-AZ-4315-01A	0.018310661	0	0.012242316	0.116549644	0	0.058395034	0.067509336	0.098412778	0.017782244	0	0.016584895	0.014549238	0	0.157075398	0.186610132	0.169330528	0.042451815	0	0.021354872	0	0	0.002841109	0.053	0.138606448	1.04196547
112	TCGA-AA-A017-01A	0.160841572	0	0.083535758	0.050042702	0	0.141027321	0.03127878	0.020554129	0.083432696	0	0	0.018452485	0	0.259716013	0.023710108	0.047522772	0	0.006280638	0	0.052916726	0	0.020688299	0.002	0.292825353	0.968955095
113	TCGA-AZ-4684-01A	0.062005656	0	0.034075952	0.057687527	0	0.184991763	0.031186629	0.006899342	0.073195815	0	0.040851089	0	0	0.22492313	0.021058988	0.087826698	0.011751109	0.021644206	0	0.11658433	0	0.025317767	0.044	0.158027904	1.022907113
114	TCGA-AA-A02H-01A	0.024452431	0.046971532	0.006231635	0.132063733	0	0.189407128	0	0.033075189	0.000668129	0	0	0.004445279	0.02579978	0.211394278	0.07384404	0.152157563	0.052490671	0	0	0.039273749	0.007724861	0	0.168	0.075246857	1.058712685
115	TCGA-CM-6676-01A	0.037552699	0	0.006583028	0.028944285	0	0.15335419	0.123727595	0.00956498	0.038822806	0	0.014432599	0	0	0.41071069	0.032937954	0.128049449	0	0	0.011789818	0.003529908	0	0	0.011	0.244969974	1.00079814
116	TCGA-AA-A03F-01A	0	0.049140677	0.085245405	0.061148113	0	0.126818852	0	0	0.148458718	0	0.023649828	0	0	0.299995309	0	0.026040146	0.034869488	0	0	0.144633464	0	0	0.018	0.213281542	1.007844511
117	TCGA-A6-5657-01A	0.333641797	0	0.076224243	0.096259484	0	0.088594892	0	0.066742823	0.076839249	0	0	0.023637491	0	0.087533146	0.057801632	0.025042267	0.025098446	0.022971415	0.016168647	0.003444469	0	0	0.07	0.125196082	1.070765966
118	TCGA-A6-A567-01A	0.185468445	0	0.007655122	0.073535943	0	0.240006256	0.036355302	0.035030841	0	0	0.026018782	0	0	0.163219664	0.056765347	0.118293463	0.040390516	0.001616378	0	0.01564394	0	0	0.222	0.058284837	1.065559085
119	TCGA-A6-2684-01A	0	0	0.002880738	0.049943222	0	0.091813388	0.032498704	0.031371491	0.033934601	0	0	0.018400917	0.009030628	0.368044687	0.070490826	0.153620323	0.09668308	0	0	0.041287394	0	0	0.05	0.142195661	1.053137285
120	TCGA-A6-2684-01C	0.021348076	0	0.00408218	0	0	0.197597161	0	0.032133599	0.001398676	0	0.043495262	0	0	0.045531011	0.167633273	0.317825153	0	0.03025384	0	0.103594754	0.020308822	0.014798193	0.048	0.146462796	1.040222909
121	TCGA-AA-3509-01A	0.031969127	0	0.003589222	0.086948382	0	0.144207472	0.109666129	0.046580096	0.009509194	0	0.015426871	0	0.010932289	0.131381401	0.071794573	0.170259833	0.04873259	0	0.061873422	0	0.024516262	0.032613136	0.135	0.085153717	1.04015653
122	TCGA-AA-3506-01A	0.032525266	0	0.003240761	0.132268702	0	0.03784877	0	0.031020443	0.079389519	0	0.037059206	0	0	0.260826531	0.080771618	0.193045017	0.021478814	0	0	0.085258969	0.005266383	0	0.126	0.089252014	1.062154787
123	TCGA-AD-6895-01A	0.001652991	0	0.004566429	0.238084967	0	0	0.200880444	0.052299251	0	0	0.070903645	0.027378177	0	0.066569032	0.0972192	0.093828479	0.022961778	0.025696331	0.095901809	0	0	0.002057468	0.013	0.233805201	0.99316529
124	TCGA-CM-5868-01A	0.040192635	0.015849533	0	0.04678014	0	0.119256542	0	0.018916624	0.098278369	0	0	0.01175372	0	0.439247077	0.034840108	0.138030855	0.003288186	0	0	0.033566213	0	0	0.12	0.091340201	1.085762267
125	TCGA-D5-5541-01A	0.045905544	0	0.042565421	0.085572896	0	0.088942858	0.030063195	0.024133464	0.016899945	0	0	0.008101389	0	0.464586962	0.06951892	0.115862608	0.002935429	0	0.000601586	0.004309784	0	0	0.004	0.276079502	0.994220718
126	TCGA-AA-A00O-01A	0.02151078	0	0.004180414	0.049599865	0	0.073816637	0.007865757	0.019335767	0.08650654	0	0.043451469	0	0	0.522455292	0.061340514	0.100282953	0	0	0	0.009654012	0	0	0.038	0.170430192	1.061833835
127	TCGA-AZ-4616-01A	0.057972635	0	0.0066253	0.341802561	0	0	0.129222624	0.036128138	0	0	0.003586917	0.043935683	4.99E-05	0.072512169	0.165811214	0.087595104	0.011350979	0	0.043406823	0	0	0	0.005	0.267574661	0.987752142
128	TCGA-AA-3561-01A	0.082948358	0	0.007162093	0.023678109	0	0.256524364	0.130713092	0.018164719	0	0	0.011447126	0	0	0.043149705	0.097383043	0.237063695	0.035815418	0	0.020889608	0	0	0.035060671	0.096	0.107369372	1.035414484
129	TCGA-AZ-4313-01A	0.009478779	0	0.004695561	0.176002466	0	0.175314256	0.004983001	0.019245819	0.016954231	0	0.024209174	0.003965694	0	0.293743565	0.053952572	0.001054355	0.034307859	0.004025088	0	0.178067578	0	0	0.077	0.117296866	1.061241294
130	TCGA-D5-6530-01A	0.056258956	0	0.006819779	0.055900458	0	0.19893547	0.072898477	0.021603811	0.010316447	0	0	0.020924503	0	0.264224119	0.093518653	0.130085254	0.000651635	0	0	0.067862439	0	0	0.042	0.162290654	1.027263236
131	TCGA-DM-A282-01A	0.032690274	0	0.012799513	0.056239238	0	0.164108868	0	0.033688819	0.080963534	0	0	0.077036215	0	0.227253051	0.088044061	0.174147864	0.021246798	0	0.031781765	0	0	0	0.458	0.01748846	1.086898186
132	TCGA-CA-6715-01A	0.047630742	0	0.004561278	0.078303248	0	0.073134985	0	0.049967357	0.069559804	0	0.019387141	0.002591514	0	0.440484547	0.029394258	0.037272951	0	0	0	0.143663396	0	0.004048778	0.128	0.088174473	1.087994807
133	TCGA-AD-6889-01A	0.012371422	0	0.014535531	0.010727088	0	0.160442352	0.005837533	0.06873672	0.054985012	0	0.063558702	0	0	0.228287095	0.032082592	0.113118471	0.000766671	0.040555331	0	0.165434238	0	0.02856124	0.092	0.108991612	1.050436907
134	TCGA-CK-5916-01A	0.055678983	0	0.006702951	0.134294911	0	0.050906126	0.082764687	0.051912915	0.02627987	0.030933214	0	0.044044091	0	0.157035663	0.105664064	0.118004615	0.044136966	0	0.076192327	0	0	0.015448616	0.038	0.170254993	1.013312638
135	TCGA-AA-A01I-01A	0.054900684	0	0.02081409	0.059583407	0	0.177412182	0.154357447	0.078273818	0.012411739	0.027250156	0	0	0.002921401	0.140163982	0.105093358	0.124245097	0.030383332	0	0	0.012189306	0	0	0.097	0.106134577	1.041130514
136	TCGA-A6-3808-01A	0.136290357	0	0.013824987	0.027128355	0	0.109310515	0.020069389	0.046326509	0.035926916	0	0	0.021696263	0	0.234839125	0.068878362	0.142093278	0.006496768	0	0.009787269	0.100577393	0	0.026754514	0.002	0.29524623	0.965574525
137	TCGA-A6-6780-01A	0.017308859	0	0.001940617	0.096739421	0	0.030372371	0.199792492	0.040869668	0	0.001667921	0	0.050080635	0	0.226088776	0.090694076	0.213246914	0.017954308	0	0	0	0.003988189	0.009255753	0.023	0.191361924	1.013543515
138	TCGA-A6-6780-01B	0.037383504	0	0.002971248	0.010736596	0	0.282520409	0.059262157	0	0	0	0	0.027732948	0	0.172171393	0.075072019	0.148831154	0	0.015496512	0	0.101899665	0.019267884	0.046654512	0.044	0.156754926	1.02428174
139	TCGA-DM-A1D6-01A	0	0	0.022716861	0.082641953	0	0.366026398	0.006488062	0	0.013280306	0	0.007846408	0	0.006492711	0.246691442	0.028013964	0.123767785	0.006643005	0.063782205	0	0.0256089	0	0	0.447	0.018524829	1.095098476
140	TCGA-AA-3811-01A	0.053823897	0	0.097347003	0.083041015	0	0.241038484	0.005337726	0.036222133	0.010397356	0	0	0.003906878	0	0.092988504	0.077024382	0.188878309	0.015030044	0	0	0.047479272	0.029008407	0.01847659	0.008	0.255303924	0.979408075
141	TCGA-AA-3494-01A	0.018471108	0	0.006965427	0.039864938	0	0.214917555	0.149843061	0.081895477	0.014334844	0	0.030264448	0	0.00450948	0.202077791	0.031503642	0.131875251	0.031288744	0.006232289	0.002328047	0	0	0.0336279	0.072	0.123559534	1.036148941
142	TCGA-CK-6748-01A	0.015428875	0	0	0.021313718	0	0.082042326	0.034902579	0	0.028834852	0	0.002960086	0	0	0.614905585	0.00477743	0.085930483	0.004675104	0.006977175	0	0.088351828	0	0.008899957	0.003	0.28883721	1.020949478
143	TCGA-AA-A01V-01A	0.048988481	0	0.018656659	0.00365583	0	0.280372286	0.173441682	0.071243902	0.093559546	0	0.034628109	0	0	0.215274208	0.004932724	0	0.004543703	0.001259637	0	0.049443234	0	0	0.062	0.128823749	1.04428363
144	TCGA-AA-3994-01A	0.026934194	0	0.00836944	0.046482311	0	0.293929971	0.001856928	0.024979215	0.050306376	0	0	0.020657296	0.003315227	0.14485433	0.034632331	0.196409446	0.015333601	0.010760485	0.058387456	0.009841723	0.031890438	0.021059233	0.048	0.147178881	1.024676718
145	TCGA-D5-6929-01A	0	0.015504982	0.185532248	0.126868627	0	0.006740967	0.08743187	0.049995945	0.021524458	0	0	0.001728559	0	0.336418362	0.052080417	0.090536481	0	0	0	0.025637083	0	0	0.004	0.27235939	0.98597369
146	TCGA-CM-6674-01A	0.057367819	0	0.006079042	0.080143761	0	0.22258336	0.032295167	0.005815746	0.002390607	0	0	0.060093507	0	0.231922625	0.124166098	0.100940742	0.01057217	0	0.065629357	0	0	0	0.004	0.272480943	0.976979228
147	TCGA-A6-3810-01A	0.050754747	0	0.005045829	0.059306004	0	0.061850325	0.062869779	0.023153853	0	0	0	0	0	0.396072623	0.075197119	0.110039445	0	0	0	0.10979484	0.005609426	0.04030601	0.047	0.150398696	1.053043306
148	TCGA-A6-3810-01B	0.045984132	0	0.00532809	0	0	0.173749017	0.056547803	0	0	0.000889654	0.037354834	0	0	0.081084937	0.080595743	0.28004564	0	0	0.010929795	0	0.223626636	0.003863721	0.329	0.0369045	1.070188583
149	TCGA-CK-5913-01A	0.021698969	0	0.002001625	0.04980232	0	0.10372828	0.04133111	0.084060393	0.056751172	0	0.072803716	0	0	0.207419529	0.06322286	0.063391967	0.041337659	0.01406091	0	0.13449242	0	0.04389707	0.024	0.189465582	1.011295567
150	TCGA-G4-6625-01A	0.092794146	0	0.002269725	0.099015199	0	0.046185045	0.096630523	0.052635527	0.025747222	0	0	0.044171797	0	0.258689928	0.070366486	0.086229931	0.01161353	0.010550527	0.103100413	0	0	0	0.038	0.169276019	1.014919083
151	TCGA-A6-2679-01A	0	0.005822347	0.054997819	0.221653464	0	0.132865676	0	0.04964984	0.151892614	0	0.023548973	0.044124144	0	0.183428885	0.04080203	0.060679807	0.011392213	0	0.019142188	0	0	0	0.099	0.103470253	1.062872456
152	TCGA-AA-A02E-01A	0.074037857	0	0.014359169	0.034189996	0	0.262629359	0	0	0.127701837	0	0	0.0312289	0.01639931	0.28996517	0	0.043193222	0.025455782	0	0	0.05482115	0.026018247	0	0.313	0.03939934	1.08308456
153	TCGA-F4-6461-01A	0.413475726	0	0.017434592	0.02564627	0	0.125882662	0	0.0208952	0.055467638	0	0	0.025116501	0	0.183045938	0.03462195	0.069417905	0	0	0.028995619	0	0	0	0	0.55358025	0.832107046
154	TCGA-AA-3662-01A	0.034838524	0.009110451	0	0.085450068	0.000807487	0	0.082652904	0	0	0	0.066587462	0.003012012	0	0.286938302	0.119369385	0.149095168	0.001926056	0	0	0.109167678	0.022685334	0.028359169	0.227	0.056765265	1.086444995
155	TCGA-AA-3973-01A	0.060838497	0	0	0.065665403	0	0.224536444	0	0.019493099	0.047232995	0	0	0.034698026	0	0.343989433	0.050780449	0.124059951	0.004576305	0	0	0.024129397	0	0	0.077	0.116466566	1.057994789
156	TCGA-A6-6651-01A	0.122803121	0	0.083132386	0.062837941	0	0.062906323	0.055013896	0.001643798	0.051733182	0	0.008610904	0	0	0.353821641	0.037386848	0.102848692	0.004728627	0	0.049202289	0	0	0.003330352	0.002	0.296211782	0.969608353
157	TCGA-CA-6718-01A	0.073945435	0	0.066319647	0.082495154	0	0.059986073	0.089316049	0.056635878	0.000904248	0.06359843	0.065082008	0.02803701	0	0.081052621	0.186208898	0.085913167	0.025136489	0	0.02826098	0	0	0.007107915	0	0.404857017	0.915916417
158	TCGA-AA-A010-01A	0.10982897	0	0.016962193	0.14702911	0	0.112963128	0.055405165	0.094933477	0.029721727	0	0	0.054061805	0	0.168044071	0.070086168	0.114476952	0	0	0.026487233	0	0	0	0.021	0.201197745	1.006318873
159	TCGA-AA-3821-01A	0.038786704	0	0.004729349	0.051335261	0	0.187722469	0.055428583	0.037265104	0	0	0.037323836	0	0	0.239867221	0.069764867	0.215729166	0.009373042	0	0.041300901	0	0.003608088	0.00776541	0.054	0.137471157	1.033417417
160	TCGA-QG-A5YV-01A	0.021571952	0.060242038	0	0.028955208	0	0.211682839	0.172203272	0	0	0	0.062773101	0	0.010379755	0.273352773	0.091283943	0.013126251	0.049020128	0	0	0.00540874	0	0	0.1	0.103300726	1.046848807
161	TCGA-CM-6169-01A	0.019490526	0	0.00079332	0.077309803	0	0.084837061	0.115207088	0.022944741	0.040672549	0	0.01110945	0	0	0.350915623	0.065542256	0.163929762	0	0	0	0.042993816	0	0.004254006	0.092	0.109002724	1.060781628
162	TCGA-5M-AAT6-01A	0.04406901	0	0.038672712	0.146185192	0	0.046600935	0.105595626	0.052241162	0.032842973	0	0	0	0	0.184335394	0.145060687	0.151365187	0.015018233	0	0.038012889	0	0	0	0.034	0.174726785	1.01688011
163	TCGA-AA-A01G-01A	0.020260343	0.040191104	0	0.030790094	0	0.285680215	0	0.03724342	0.000920733	0	0	0.126137419	0.006910256	0.313442876	0.039786685	0.0298456	0.020641997	0.025558655	0	0.009491805	0.013098797	0	0.168	0.075567091	1.076768641
164	TCGA-AY-4070-01A	0.038934439	0	0.085427647	0.091694694	0	0.214095015	0.055404535	0.143927049	0.111713599	0	0.01752015	0	0.001749612	0.082131976	0.060816281	0.040483925	0.048544374	0.003156485	0.004400219	0	0	0	0.025	0.186748533	1.020821333
165	TCGA-AA-3655-01A	0.029275831	0	0.00723152	0.021736057	0	0.270491337	0	0	0.097426699	0	0.033549152	0	0	0.221742049	0.082771816	0.172356826	0.011142636	0.014859483	0.002377358	0.035039237	0	0	0.182	0.069290007	1.066540565
166	TCGA-AA-A00Q-01A	0.078672305	0	0.021153463	0.117481063	0	0.168595479	0.042879719	0.041741559	0.098044555	0	0	0.011628427	0	0.136738453	0.098367297	0.097487851	0.033206061	0	0.054003767	0	0	0	0.047	0.148359624	1.025251818
167	TCGA-DM-A28E-01A	0.076500436	0	0.026289808	0.014005886	0	0.317222727	0.104054578	0.098951433	0.017382314	0	0.0178109	0	0.005642671	0.082827893	0.110040674	0.094682354	0.004243146	0.013274116	0.017071064	0	0	0	0.443	0.019342174	1.084713236
168	TCGA-CM-6171-01A	0.066642154	0	0.006395735	0.028992086	0	0.277347179	0.043614319	0.006878327	0	0	0.004576376	0.004071382	0	0.132023015	0.076534711	0.150670715	0.014503058	0.003855533	0	0.07133413	0	0.11256128	0.143	0.081904439	1.053065302
169	TCGA-CM-6163-01A	0.071462688	0	0.03658623	0.155584221	0	0.18049741	0.046413296	0.027998285	0.053975849	0	0.00891155	0	0	0.100466545	0.058876678	0.122488969	0.083905179	0.004039461	0.009196494	0	0.008608917	0.030988228	0.022	0.197996447	1.00228287
170	TCGA-AZ-6598-01A	0.033571572	0	0.003781398	0.059032295	0	0.1869688	0.022272374	0.008325277	0	0	0.061445507	0.059693493	0	0.18370265	0.094202885	0.180611035	0.039309198	0	0.067083515	0	0	0	0.009	0.254179464	0.982603595
171	TCGA-AA-A00W-01A	0.026382921	0.014073563	0.001608631	0.156693419	0	0.061899565	0.234358666	0.119180873	0	0	0.048159956	0	0	0.170515405	0.046186106	0.066562979	0	0.045057737	0	0	0	0.00932018	0.291	0.043841034	1.071694884
172	TCGA-DM-A0XF-01A	0.044172159	0	0.011671008	0.039550281	0	0.144167589	0.137965693	0.050914682	0.025502841	0	0.027772112	0.010440124	0.010041943	0.197392709	0.124232846	0.087646718	0.038537547	0	0.049991747	0	0	0	0.056	0.136926205	1.027804591
173	TCGA-DM-A28G-01A	0.030761417	0	0.019710054	0.122331209	0	0.308035587	0.019677784	0.024368911	0.050093574	0	0	0.000251676	0	0.262221531	0.021134799	0.129067497	0.006751508	0	0	0.005594452	0	0	0.135	0.085268074	1.070375981
174	TCGA-AA-A01F-01A	0	0	0.012462634	0.041278075	0	0.291255387	0.206493156	0.034599223	0.060663108	0	0	0.00532255	0	0.179866572	0.054678649	0.109814679	0	0	0	0.003565966	0	0	0.466	0.016116785	1.088348637
175	TCGA-AA-3681-01A	0.057601281	0	0	0.103094694	0	0.214254695	0.070651378	0.092814063	0.028950597	0	0.017745689	0.005640101	0	0.088574893	0.053119013	0.18352836	0.00759308	0.005881382	0	0.025662396	0.024338868	0.020549509	0.112	0.094063714	1.048015337
176	TCGA-AA-3489-01A	0.183537283	0	0.065290542	0.0953007	0	0.078541862	0.031886255	0.029059998	0.041679903	0	0.03790107	0	0.00758577	0.193191039	0.078180529	0.104585956	0	0	0.007698664	0.027912571	0	0.017647858	0.001	0.319760207	0.954176618
177	TCGA-AA-3841-01A	0.159985781	0	0.008944725	0.1491989	0	0	0.032173504	0.001908253	0.109426446	0	0.041822207	0	0	0.267400099	0.078928377	0.094583216	0.013689178	0	0	0.029816619	0	0.012122695	0.004	0.276161287	0.975524891
178	TCGA-AM-5820-01A	0.036709981	0	0	0.140547296	0	0.142513347	0	0	0.046103654	0	0	0	0.021137925	0.185436301	0.04931489	0.231966314	0.045377276	0	0	0.097745005	0.00314801	0	0.235	0.055053811	1.069349413
179	TCGA-AZ-6608-01A	0.164729476	0	0.028353614	0	0	0.235251773	0.183764854	0.013509532	0.014409091	0	0.031288925	0	0	0.235251925	0.027490992	0.064411273	0	0.001538546	0	0	0	0	0.212	0.060621317	1.063604344
180	TCGA-AA-3555-01A	0.03842122	0	0.005725455	0	0	0.158119952	0	0.00454181	0.001322791	0	0.013067332	0.012720373	0	0.202160168	0.103284218	0.133592654	0	0.024700378	0	0.147493607	0.002766971	0.152083071	0.01	0.247304658	0.997943022
181	TCGA-DM-A0XD-01A	0	0.035880598	0.01242187	0.106183444	0	0	0	0.006810674	0.025613697	0.008238361	0.031068865	0.065181401	0	0.374826803	0.033112143	0.141956991	0.014106398	0.04788072	0.058165448	0.017858387	0.005484998	0.015209203	0.331	0.036473404	1.098527855
182	TCGA-CA-5255-01A	0.223174766	0	0.038076404	0.141518719	0	0.130533177	0	0	0.0538225	0	0	0	0	0.081931603	0.088604042	0.050653199	0.110894559	0.03194234	0.002477436	0.046371255	0	0	0.092	0.108787073	1.048866305
183	TCGA-AA-3939-01A	0.052968327	0	0	0.073593878	0	0.260571246	0.036814544	0.026327628	0.01413024	0	0	0	0.019704428	0.090375627	0.095421538	0.146595289	0.052310354	0	0	0.129041111	0.002145791	0	0.11	0.094821118	1.047982059
184	TCGA-AA-3814-01A	0.047232213	0	0.002223165	0.08295612	0	0.172619352	0.02155926	0.039064252	0.025660646	0	0	0.009227676	0	0.254219908	0.062079357	0.158782552	0.049506217	0	0.01853344	0	0.024714146	0.031621697	0.047	0.15139259	1.028817562
185	TCGA-DM-A28M-01A	0	0	0	0.042389021	0	0.466815993	0.067537018	0.02095772	0.066131002	0	0.036678574	0	0.023651937	0.039458858	0.034609025	0.04699075	0.017074967	0.023949242	0	0.113755893	0	0	0.389	0.026075219	1.102288246
186	TCGA-D5-7000-01A	0.139429518	0	0.004633815	0.011982287	0	0.182563589	0	0.006967297	0.026712355	0	0.017083834	0	0	0.317803711	0.036190793	0.10787	0	0.008998638	0	0.085745386	0.022690966	0.03132781	0.014	0.227244758	1.001645833
187	TCGA-CM-4747-01A	0.019594638	0.010891933	0.002038846	0.056390242	0.072666549	0	0	0	0.161730332	0	0.001564161	0	0	0.442404398	0.024536055	0.044248682	0.002832586	0	0	0.161101577	0	0	0.031	0.17744761	1.048074832
188	TCGA-AA-3819-01A	0.056434101	0	0	0.034466898	0	0.183462735	0.058278464	0.057863876	0.050275755	0	0.011293333	0	0	0.06959056	0.012500696	0.181995687	0.155425615	0.052762898	0.050560269	0	0.009337646	0.015751466	0.143	0.082271359	1.040096841
189	TCGA-AA-3514-01A	0.037685609	0	0	0.083265367	0	0.103815412	0	0	0.123565445	0	0	0.027485359	0	0.35568262	0.037398491	0.127505055	0.085538685	0	0	0.016435441	0.001622517	0	0	0.448965937	0.893924583
190	TCGA-4T-AA8H-01A	0	0.006675268	0.193245015	0.12845179	0	0.332402664	0.009495146	0	0.048128507	0	0.007199988	0	0.005104675	0.077545702	0	0.078735236	0.063507773	0.032602014	0	0.015963728	0.000942495	0	0.008	0.257318576	0.991206935
191	TCGA-AA-A02R-01A	0.01642735	0	0.00218386	0.187699736	0	0	0.166305927	0.059826953	0.016381322	0	0	0.035489598	0	0.122837497	0.192075252	0.099939483	0.029827219	0	0.071005804	0	0	0	0	0.378006383	0.928993554
192	TCGA-D5-5538-01A	0.038810356	0	0.026108633	0.048792344	0	0.083790642	0.009338529	0.025638327	0.035819531	0	0.004849714	0	0	0.449752183	0.07515331	0.143190252	0.006766729	0	0	0.037453036	0.000989967	0.013546448	0.104	0.099900873	1.08615712
193	TCGA-CM-5860-01A	0.026138202	0	0.005229777	0.055971985	0	0.124262287	0.041345715	0.018584735	0.040746658	0	0.010010738	0	0	0.371515784	0.098296963	0.132911096	0.01420719	0	0.049492435	0.011286435	0	0	0.019	0.206138845	1.01737735
194	TCGA-AA-3979-01A	0.040238854	0	0.003739735	0	0	0.126979741	0.117329027	0.046926452	0	0	0.03074624	0.001863622	0	0.187050125	0.029594945	0.166441623	0	0.020912234	0	0.14619992	0.008244063	0.073733419	0.25	0.052448162	1.067903066
195	TCGA-DM-A0X9-01A	0.015459069	0	0.005666154	0.267257004	0	0.115481443	0.099976735	0.17391907	0.038927919	0	0	0.015150917	0.000499925	0.063550368	0.062243928	0.080844282	0.059728692	0	0.001294494	0	0	0	0.123	0.090217839	1.07313665
196	TCGA-AA-3855-01A	0.006661148	0	0.104502016	0.081149736	0	0.237894513	0.001598324	0.037502264	0.068094813	0	0	0.040521511	0.008371753	0.112039364	0.039047355	0.131227348	0.039644954	0	0.071337618	0	0.017666561	0.00274072	0.021	0.199698389	1.001204277
197	TCGA-F4-6805-01A	0.026244019	0.017496316	0	0.063701719	0	0.217486369	0.001560785	0.002207622	0.104507548	0	0	0.025896395	0.019027046	0.088934949	0.03812926	0.217678532	0.111472963	0.00714931	0.000173382	0.033152323	0	0.025181461	0.046	0.153537068	1.02079856
198	TCGA-NH-A6GA-01A	0.037727505	0	0.001171681	0.134036531	0	0.205412716	0.114731283	0	0.039275227	0	0.015731853	0	0	0.154146526	0.050648244	0.093337548	0.10796012	0.00893606	0.036884707	0	0	0	0.558	0.00722624	1.077005636
199	TCGA-D5-6529-01A	0	0.007035675	0.073064816	0.082410049	0	0.182510821	0.01818147	0.048968938	0.079683421	0	0.020036011	0	0	0.225206852	0.081445615	0.116465581	0.005901955	0	0	0.030181963	0	0.028906833	0.049	0.143684872	1.031394119
200	TCGA-D5-6922-01A	0.031804685	0	0.004576486	0.074653511	0	0.077744276	0	0.018314267	0.078186442	0	0.026398228	0	0	0.355248953	0.109402255	0.159639684	0	0	0.004060301	0.058852955	0	0.001117956	0.026	0.185448068	1.031217247
201	TCGA-CA-5256-01A	0.05613222	0	0.007217795	0.246509349	0	0.177039746	0.144539865	0.017412913	0	0.007040795	0	0	0.0061183	0.086767196	0.067393149	0.06916719	0.110428209	0	0.004233273	0	0	0	0.061	0.131378596	1.036627887
202	TCGA-AA-3685-01A	0.055122451	0	0.025733988	0.124515223	0	0.134519519	0.080728653	0.071332718	0.012920713	0	0	0.030692663	0.00478912	0.067751299	0.138747524	0.19725374	0.014473496	0.005920941	0.010429315	0	0.023525673	0.001542964	0.023	0.191546163	1.009449773
203	TCGA-AA-3495-01A	0.03973814	0	0.100217866	0.11407666	0	0.163290397	0.091251423	0.055462021	0.004771482	0	0.015316575	0	0	0.072650119	0.068062812	0.186127832	0.043833951	0.014086754	0.015320984	0.002979404	0	0.01281358	0.013	0.232120337	0.986602028
204	TCGA-5M-AAT4-01A	0.014880674	0.013017119	0.010946468	0.236866379	0	0	0.019076548	0.055042316	0.049499598	0	0.023476742	0.017205187	0	0.214397853	0.061048884	0.151711413	0	0	0	0.094344575	0.003749299	0.034736946	0.458	0.017497077	1.088313502
205	TCGA-A6-5665-01A	0.134307098	0	0	0.201098741	0	0.14009747	0.164756006	0.005568648	0	0	0.048456894	0	0	0.094827818	0.043798589	0.074772225	0	0.02319516	0	0.069121351	0	0	0.021	0.199932667	1.007205376
206	TCGA-A6-5665-01B	0.05178307	0	0.010199622	0	0	0.237092394	0.048601351	0.009927878	0	0	0.103832916	0	0	0.223752215	0.043556431	0.107523376	0	0	0	0.094552346	0.029434092	0.03974431	0.182	0.069618951	1.05973484
207	TCGA-CM-6675-01A	0	0.00331134	0.009418421	0.089035219	0	0.148690919	0.098132329	0.072156497	0.081035131	0	0.07809872	0	0	0.051929439	0.101782942	0.186283766	0.051815749	0.002166903	0.01840953	0.007733094	0	0	0.347	0.033622847	1.073180448
208	TCGA-AA-3510-01A	0.066136864	0	0.003125132	0.013443927	0	0.122028764	0.05640494	0	0.022356064	0.009016351	0	0.018404639	0	0.203008285	0.158148081	0.258410504	0.02025347	0	0	0.029434398	0	0.019828581	0.075	0.118215947	1.054533891
209	TCGA-AA-3554-01A	0.021475173	0	0	0.046154544	0	0.053323724	0	0.02517402	0.048715273	0	0	0.012903356	0	0.423701421	0.034967213	0.09985658	0.005567077	0	0	0.182597478	0.011519166	0.034044976	0.045	0.155341548	1.065248049
210	TCGA-D5-6536-01A	0.001938698	0	0.001138565	0	0.024003236	0.041836458	0	0.004977311	0.032380267	0	0.136240497	0	0	0.425189659	0	0.052268504	0	0	0	0.259988401	0	0.020038403	0.017	0.214528121	1.047794837
211	TCGA-AA-3866-01A	0.047899054	0	0.0076997	0.060058244	0	0.082066895	0.089003555	0.026435047	0.06679704	0	0.001170924	0.008527687	0	0.270492029	0.055063106	0.178250262	0.026816745	0.03011367	0.011992664	0	0	0.037613379	0.019	0.203461306	1.006481776
212	TCGA-A6-6142-01A	0.076493872	0	0.013467368	0.005702837	0	0.060078847	0	0.005458855	0.041448245	0	0	0.02514833	0	0.502726728	0.065276061	0.061525049	0	0	0	0.122818288	0	0.019855521	0.002	0.296483924	0.993834595
213	TCGA-AA-3952-01A	0.083029516	0	0.006918761	0.056583854	0	0.167380091	0	0.015598576	0.009574601	0	0.008137801	0	0	0.21778953	0.108028015	0.249597424	0	0	0.03445258	0	0	0.04290925	0.078	0.115511215	1.047995334
214	TCGA-AA-3875-01A	0.073600967	0	0.001663213	0.092342584	0	0.109892013	0	0.088824435	0.04359342	0	0	0.031349842	0	0.079726943	0.0711557	0.137328075	0.055933289	0.017783231	0.008700951	0.042629558	0.011420285	0.134055492	0.072	0.122903988	1.034369457
215	TCGA-CM-6680-01A	0.01782096	0	0.001008529	0.074378536	0	0.255841002	0.002189207	0	0.094570505	0	0.028198642	0	0	0.26846179	0.039403314	0.157822363	0	0	0	0.060305151	0	0	0.182	0.069146952	1.073578582
216	TCGA-A6-4105-01A	0.041266815	0	0.007935367	0.177250614	0	0.089120908	0.140646328	0.043544595	0.042900247	0	0.057533128	0	0.001075462	0.121487457	0.074528384	0.155566781	0.001054655	0.004718597	0	0.017745001	0.010841444	0.012784216	0.047	0.149340698	1.025563597
217	TCGA-AA-A01Z-01A	0.048907248	0	0.006333639	0.023291772	0	0.269015941	0	0.111286248	0.068369705	0	0.000160451	0	0.00077291	0.210087552	0.028060381	0.057938009	0.029012463	0	0	0.146763683	0	0	0.295	0.043173271	1.081559266
218	TCGA-AZ-6607-01A	0.036816461	0	0.005432221	0.127541432	0	0.27495203	0.071352748	0	0.008021008	0	0.056984837	0	0.012025285	0.097593345	0.071500271	0.11345195	0.037330331	0.005464517	0	0.066335621	0.010770808	0.004427135	0.053	0.139007409	1.031172863
219	TCGA-AA-3675-01A	0.039834413	0	0.011264575	0.04954395	0	0.211300894	0.101500503	0.004699343	0.005911481	0	0.020980793	0	0.002063528	0.139194483	0.044147077	0.179374518	0.027131688	0.050192081	0	0.072555085	0.021911397	0.018394191	0.096	0.106704992	1.035987046
220	TCGA-AA-A02J-01A	0.00457794	0.042996511	0.00479701	0.057475647	0.103168819	0	0.206641255	0	0	0	0.094220776	0	0.039894303	0.311078932	0.032086332	0	0.013806237	0	0	0.085075943	0.004180293	0	0.316	0.038694179	1.07757854
221	TCGA-G4-6298-01A	0.021166328	0.040745421	0	0.044984674	0	0.059636723	0.022065057	0.053994343	0.030807253	0	0.061283467	0	0.004048464	0.308043175	0.034140692	0.083256073	0.00565869	0	0	0.230169641	0	0	0.434	0.0204306	1.110095757
222	TCGA-AA-A01T-01A	0.043581651	0	0.040964049	0.118655294	0.009875905	0.024478292	0	0	0.221840762	0	0	0.043452934	0	0.227250376	0.164296906	0.036582243	0	0.009665162	0	0.059356426	0	0	0.305	0.040613818	1.092755288
223	TCGA-G4-6309-01A	0.015315635	0.020639522	0.001578372	0.024603075	0	0.29960498	0.078723201	0	0.055247811	0.007215504	0	0.01134657	0.001246485	0.161165308	0.031731384	0.145919694	0.003918174	0.069863211	0	0.060618341	0.011262734	0	0.159	0.07862204	1.054502097
224	TCGA-CM-6679-01A	0.020719593	0	0.031098158	0.042430944	0	0.193894971	0	0.061046353	0.069726657	0	0.001877997	0	0	0.386344419	0.072342554	0.087405277	0.02333019	0	0	0.009782888	0	0	0.188	0.067849611	1.084689591
225	TCGA-AA-A03J-01A	0.012834579	0.013810947	0	0.191126219	0	0	0.141067185	0.032602535	0.064923376	0	0	0.049083807	0	0.222347701	0.067663849	0.155299858	0.03637741	0	0.012862534	0	0	0	0.048	0.143969236	1.03185485
226	TCGA-CA-6717-01A	0.08307921	0	0.029285628	0.070099895	0	0.056736461	0	0.050975685	0.086455129	0	0	0.023521204	0	0.271027889	0.073366225	0.135267387	0.05693523	0	0.02090917	0.042340887	0	0	0.027	0.180633035	1.016090881
227	TCGA-CK-6751-01A	0.019592956	0	0.000644943	0.129390775	0	0.109837424	0.029408886	0.097866462	0.074799035	0	0.032988832	0	0	0.230989085	0.040485473	0.103343681	0.003087448	0.037705469	0	0.08985953	0	0	0.096	0.10649341	1.05083303
228	TCGA-QL-A97D-01A	0.036682398	0.010729677	0.018857105	0.188690001	0	0.267802184	0.011971986	0.063796223	0.005698822	0	0.071955977	0	0.015439644	0.009007847	0.061730588	0.081141899	0	0.033816851	0	0.122678799	0	0	0.096	0.10709068	1.060977313
229	TCGA-CM-6161-01A	0.054250055	0	0.009609601	0.098464911	0	0.174974681	0.1485321	0.031231739	0.028837629	0	0.003808267	0	0	0.192997774	0.021499686	0.151503228	0.043811305	0.00650436	0.030866534	0	0.003108129	0	0.026	0.184280606	1.007856704
230	TCGA-AA-3850-01A	0	0.011988017	0.140961903	0.058703045	0	0.158913212	0.058807956	0.07006441	0.059937652	0	0.037643974	0	0	0.197367655	0.025470383	0.145083002	0	0	0	0.022486911	0	0.01257188	0.008	0.256460176	0.982049204
231	TCGA-AA-3666-01A	0.065024606	0	0.051300906	0.0398466	0	0.145213564	0.091209281	0.059683966	0.017484235	0	0.02300123	0	0.002647471	0.153292167	0.091740379	0.159505691	0.009925067	0.002082205	0	0.055726573	0	0.032316059	0.018	0.214074379	0.994573385
232	TCGA-AA-3488-01A	0.060798813	0	0	0.022063826	0.009642285	0.054288209	0.135444639	0	0	0	0.053249762	0	0	0.261938077	0.033686711	0.180066296	0.002074798	0	0	0.186746585	0	0	0.108	0.095844478	1.066612453
233	TCGA-A6-5666-01A	0.055019489	0	0	0	0	0.057330252	0.029446044	0.000664206	0.082515518	0	0.089829702	0	0	0.417970009	0.027815636	0.075293442	0	0	0	0.107458227	0.011690974	0.044966501	0.269	0.048924152	1.10103075
234	TCGA-AA-A02K-01A	0.071409376	0	0.007498284	0.203348964	0	0	0.030314233	0.016648206	0.069619359	0	0.018696273	0	0	0.242528938	0.013515013	0.214730617	0	0.008215067	0	0.012913797	0	0.090561873	0.361	0.030342533	1.085333536
235	TCGA-5M-AATE-01A	0.07732252	0	0.005472628	0.069826045	0	0.189074612	0.044316505	0.05257247	0.031641548	0	0.066777364	0	0	0.255781822	0.042114566	0.114490707	0.030979206	0	0	0.019630007	0	0	0.103	0.101033217	1.049810659
236	TCGA-CM-6168-01A	0.056998853	0	0	0.059387852	0	0.142453414	0.006552691	0.00713372	0.062025721	0	0.036603268	0	0	0.273508312	0.068364563	0.176659046	0.010823397	0	0	0.065176137	0.018568183	0.015744841	0.019	0.208277318	1.007448065
237	TCGA-A6-2686-01A	0.077104622	0	0.010640507	0.19315784	0	0.078375437	0.139244066	0.037291476	0.051927459	0	0.041890082	0	0	0.120525411	0.060774162	0.106515495	0.059599462	0	0	0.011803365	0.006834582	0.004316033	0.002	0.29863773	0.960748318
238	TCGA-AA-3861-01A	0.224321668	0	0.238820216	0.114704044	0	0.182686898	0.00753049	0.013040644	0.024722212	0	0	0.008122395	0.013722326	0.037254652	0.058642926	0.03093697	0.031567951	0	0	0.013926609	0	0	0	0.523656811	0.853787716
239	TCGA-CK-6747-01A	0.109893994	0	0.109164948	0.098660348	0	0.187022958	0.068555711	0.026296882	0.060366449	0	0.001880785	0	0.003878561	0.083007545	0.079213792	0.084907787	0.07297753	0	0.013216596	0	0	0.000956112	0.001	0.356802491	0.936141969
240	TCGA-G4-6626-01A	0.061369628	0.018838227	0	0.022831497	0	0.196472557	0.21426808	0	0	0	0.012179911	0	0	0.236262199	0.067295771	0.054401604	0.005152373	0.049213824	0	0.035494114	0.026220216	0	0.164	0.077086045	1.052704227
241	TCGA-QG-A5YX-01A	0.017982031	0.02204265	0.003500481	0.045377149	0	0.175680761	0.014775952	0.022015867	0.044451519	0	0.057288262	0	0	0.213081088	0	0.114703909	0.044022784	0.05550602	0	0.148569968	0.021001558	0	0.342	0.034971671	1.076245714
242	TCGA-AA-3977-01A	0.030862597	0	0.012364404	0.107178132	0	0.071866236	0.096671274	0.128448661	0	0.023094968	0.018314737	0	0	0.148520387	0.063051108	0.197958163	0.041833184	0.001455218	0	0.056087103	0	0.002293829	0.038	0.169065985	1.014626689
243	TCGA-AA-3560-01A	0.040527154	0	0.014740451	0.057917943	0	0.244661855	0.112561287	0.002047463	0.020610211	0	0.037885723	0	0.009052706	0.098167209	0.054125939	0.14465314	0.121710109	0	0.026901572	0	0.001242488	0.01319475	0.073	0.121585227	1.027123463
244	TCGA-AA-3972-01A	0.034271859	0	0.006532644	0.066133417	0	0.220882155	0	0.005250629	0.01195455	0	0	0.003434213	0.038383145	0.23151468	0.010522938	0.154124312	0.032104487	0.011798354	0	0.107804375	0.000960715	0.064327526	0.126	0.089523918	1.058003516
245	TCGA-CK-4950-01A	0.026165629	0	0.105394475	0.13517155	0	0.091863448	0.054230149	0.060407177	0.033004839	0	0.010739627	0	0	0.196996651	0.044940299	0.149459934	0.014262155	0	0	0.048019297	0.018521589	0.010823181	0.011	0.245647458	0.984142
246	TCGA-AA-3877-01A	0.05016116	0	0.006720187	0.057038608	0	0.189997124	0.076018982	0.062457792	0.001982633	0	0.025447749	0	0	0.132990889	0.108021849	0.132964144	0.013582968	0	0	0	0.005396044	0.13721987	0.019	0.204435614	1.004905186
247	TCGA-4N-A93T-01A	0.066324764	0.08055824	0.048373537	0.272529004	0	0	0	0.169128812	0.010789309	0	0.061244971	0	0.018122862	0.100607047	0	0	0	0.007554022	0	0.161172696	0.003594736	0	0.018	0.212525352	1.014559825
248	TCGA-AA-A00K-01A	0.014769658	0.025741192	0.006409272	0.01291023	0	0.124877803	0.191194049	0	0.027482623	0	0.108049246	0	0	0.285925461	0	0.086455279	0.003284186	0	0	0.112901	0	0	0.084	0.112967801	1.050319645
249	TCGA-AA-3947-01A	0.044471879	0	0.004721387	0.004505954	0	0.27930589	0.037363959	0	0	0.010694503	0	0.016214736	0	0.049036768	0.109630062	0.221012148	0.028778798	0.003114468	0	0.079238226	0.023315524	0.088595697	0.018	0.210218326	0.999379683
250	TCGA-CM-5864-01A	0.034613826	0	0.00652263	0.108585471	0	0.310593886	0.133593534	0.054028933	0	0	0.014488138	0	0	0.125423009	0.067637771	0.10362917	0.020587646	0	0.020295987	0	0	0	0.168	0.075103888	1.062792548
251	TCGA-DM-A1HA-01A	0.002183341	0	0	0.343113034	0	0	0.085144858	0.123880776	0.006791485	0	0	0.090067654	0.018067567	0.037994837	0.14043415	0.094061374	0	0	0.058260925	0	0	0	0.225	0.057245746	1.097683489
252	TCGA-G4-6304-01A	0.003292197	0	0	0.207102969	0	0	0.166117216	0	0	0	0.005022104	0.038442664	0	0.22491779	0.115958441	0.190123348	0.019358268	0	0.02555257	0	0	0.004112432	0.038	0.170270519	1.025667064
253	TCGA-DM-A28A-01A	0.042711108	0	0.003202831	0.120545577	0	0.064674522	0	0.096650049	0.008356038	0	0.008620837	0.030643226	0	0.207285874	0.153609838	0.244764559	0.006633241	0	0.012302299	0	0	0	0.167	0.076078809	1.073532039
254	TCGA-AA-A01K-01A	0.029737715	0.009220663	0	0.062768582	0	0.018026544	0	0.018397598	0.151121785	0.002600486	0	0.034039391	0	0.379361438	0.093988609	0.191187203	0.007440744	0	0.000851795	0.001257446	0	0	0.072	0.123526051	1.065963221
255	TCGA-D5-6533-01A	0.032527512	0	0.001837838	0.0486018	0	0.154669841	0.034690562	0.041771473	0.034532764	0	0.005998961	0	0	0.2809867	0.112247243	0.144280637	0.000254216	0.012425763	0	0.092750612	0	0.00242408	0.29	0.044288824	1.085772362
256	TCGA-A6-2683-01A	0.100483215	0	0	0.047263764	0	0.106957273	0.039028555	0.020290004	0.101096937	0	0.101714132	0	0	0.175609979	0.011502871	0.170451827	0.016889289	0	0	0.108712155	0	0	0.549	0.008416778	1.083092088
257	TCGA-G4-6588-01A	0.02174604	0	0.007128095	0.055634637	0	0.110553102	0.02541776	0.029062065	0.038537386	0	0.029952624	0.019353102	0	0.237462289	0.066628763	0.133320672	0	0.000671973	0	0.191089461	0	0.033442031	0.009	0.249565753	0.993584147
258	TCGA-AA-3846-01A	0.055748769	0	0.009647533	0.022038901	0	0.228344264	0.176769436	0.062936368	0	0	0.018957078	0	0	0.13139731	0.012107872	0.172620602	0.015142932	0.035172593	0.041275083	0	0.013609691	0.004231569	0.092	0.108635435	1.033144902
259	TCGA-AM-5821-01A	0.01956869	0	0.043825442	0.218747599	0	0.046231178	0.128965195	0.015335714	0	0	0.105041376	0	0.001839591	0.090946525	0.195029494	0.106395992	0.008066299	0	0	0.001344122	0	0.018662782	0.082	0.113911985	1.062208443
260	TCGA-AA-3684-01A	0.049727028	0	0.047180283	0.140042288	0	0.142654967	0	0.019807888	0.083815374	0	0.009139258	0.024868341	0.002960569	0.245402178	0.028997579	0.142882259	0.022197648	0	0.019381551	0.001422601	0.000351019	0.019169168	0.005	0.270042556	0.977056083
261	TCGA-A6-5656-01A	0.00253244	0.007279599	0	0.017312035	0.002760376	0	0.06977736	0	0.004331492	0	0.085738773	0	0	0.652167881	0.025412509	0.003745426	0	0	0	0.128942109	0	0	0.061	0.132051585	1.124561988
262	TCGA-A6-5656-01B	0.031308285	0	0.006912712	0	0	0.326604529	0.065514861	0.01300564	0	0	0.036478411	0	0	0.27268892	0.004197158	0.155785779	0	0.042751986	0	0.02247518	0.017871572	0.004404968	0.187	0.068072467	1.068096123
263	TCGA-AA-A01S-01A	0.022218408	0.006557224	0.001506266	0.050528027	0.021114855	0.071175827	0.038286828	0	0.109119403	0	0.069950881	0	0.026085468	0.24410373	0.068036599	0.137251939	0.044988556	0	0	0.089075988	0	0	0.736	-0.009557591	1.09420307
264	TCGA-AA-3851-01A	0.052292414	0	0	0.048187785	0	0.218784955	0.002447647	0.004735553	0.069099896	0	0	0.017084589	0.013299391	0.125507583	0.144279946	0.206183348	0.059167662	0	0.019487671	0.01944156	0	0	0.104	0.100000092	1.050796484
265	TCGA-AA-3971-01A	0.226920316	0	0.159819857	0.09809843	0	0.058205808	0.064943349	0	0.029983956	0	0.01175633	0.011488983	0	0.094879499	0.042435713	0.126560376	0.009454256	0	0.065453128	0	0	0	0	0.559274192	0.831162639
266	TCGA-AA-3844-01A	0.020992182	0	0.000901276	0	0	0.312261274	0.092503478	0.052764264	0.030717799	0.028423982	0.047734423	0	0	0.125996046	0.029671872	0.092302434	0.026803784	0.028127041	0	0.110800146	0	0	0.171	0.073575308	1.059238707
267	TCGA-AA-3982-01A	0.042138844	0	0	0.146572823	0	0.183027105	0.028256336	0.026347	0.08099353	0	0	0	0	0.080479507	0.072831247	0.21926089	0.098456134	0	0.005663286	0.015973299	0	0	0.018	0.213292049	0.998799047
268	TCGA-AA-3693-01A	0.038612923	0	0.003851013	0.108181637	0	0.184279918	0.075538594	0	0	0	0.024163888	0.004738543	0	0.173109576	0.037725426	0.196250831	0.072697407	0	0.075059644	0	0.0057906	0	0.15	0.080632761	1.046926713
269	TCGA-D5-6930-01A	0.111184994	0	0.028571207	0.138494838	0	0.182055637	0.024425429	0.043314341	0.027305266	0	0.013921604	0.035002275	0	0.179187876	0.122881578	0.069822827	0.008844771	0	0	0.014987356	0	0	0.025	0.188040488	1.017683208
270	TCGA-DM-A280-01A	0.007672582	0.015531165	0	0.045855677	0.050876043	0	0	0.007242443	0.079510206	0	0.053326483	0	0.023286488	0.328915506	0	0.059668947	0	0.010538295	0	0.288131802	0	0.029444366	0.202	0.062709419	1.110613796
271	TCGA-A6-4107-01A	0.004928786	0.00737886	0.067275537	0.023764032	0	0.192257375	0.002703735	0.046851688	0.087034799	0	0	0.001010622	0	0.176586439	0.067098723	0.145507966	0.151210089	0	0.010272287	0.016119061	0	0	0.061	0.132462208	1.030322491
272	TCGA-AA-A022-01A	0	0	0.00556667	0.429781071	0	0	0.202769433	0.058059167	0.011529021	0	0.067824534	0	0.00227797	0.044934553	0.079944021	0.053967988	0.005135519	0	0.038210051	0	0	0	0.047	0.151770104	1.054805532
273	TCGA-AA-3667-01A	0.029209098	0	0	0.067023316	0	0.259529868	0	0.049996102	0.056141883	0	0.076835243	0	0	0.204687821	0.053356342	0.113059224	0.024396595	0	0	0.031930621	0	0.033833887	0.133	0.086323696	1.058893554
274	TCGA-AA-3864-01A	0.075290016	0	0	0.109105862	0	0.209348865	0.038554772	0.053314828	0	0	0.035880625	0.000338159	0	0.207155608	0.068526434	0.164434102	0	0	0	0.000114766	0	0.037935964	0.078	0.115609318	1.044580408
275	TCGA-A6-6137-01A	0	0.020451836	0.028161547	0.040857231	0	0.249614497	0.015897836	0.009605603	0.183716955	0	0	0.023322492	0	0.188124993	0.030245935	0.095189826	0.016749417	0.075581219	0.022480613	0	0	0	0.111	0.094316794	1.054215948
276	TCGA-A6-6648-01A	0.032052362	0	0.125043447	0.076090523	0	0.248560076	0.074747928	0	0	0	0	0.009377253	0	0.090378292	0.043102283	0.086554481	0.07244187	0.003258189	0.138393296	0	0	0	0.005	0.26537609	0.972013941
277	TCGA-DM-A1D0-01A	0	0.029792336	0	0	0.053773787	0.00084116	0	0.016731919	0	0.032714376	0.045503572	0	0	0.59791158	0.005221745	0.111337488	0	0	0	0.106172036	0	0	0.005	0.265264452	1.03504091
278	TCGA-AA-3678-01A	0.049403421	0	0.017403098	0.003474257	0	0.276219003	0.172369614	0	0.003900347	0	0.053793035	0	7.93E-05	0.229186373	0.041655173	0.084582503	0	0.03047955	0	0.035199545	0	0.002254756	0.096	0.107168217	1.042036796
279	TCGA-AZ-6606-01A	0.09273957	0	0	0.02343191	0	0.22273575	0.005259546	0.081562817	0.07244833	0	0	0.03571693	0	0.204999444	0.03977725	0.16984843	0	0.030221741	0	0.02125828	0	0	0.262	0.050351432	1.071473289
280	TCGA-D5-6920-01A	0	0.003716851	0.08015929	0.056926174	0	0.139399573	0.11956775	0.027090366	0.05453861	0	0.054709171	0	0	0.158982178	0.018685684	0.110958187	0	0.023852499	0	0.124106005	0.002435153	0.024872509	0.038	0.169558067	1.013978889
281	TCGA-AA-3549-01A	0.025381926	0	0.005443392	0.06418284	0	0.033857758	0.056414606	0.060707809	0.060321232	0	0.045311788	0	0	0.266449624	0.037225677	0.037372173	0	0.018167428	0	0.26285698	0	0.026306767	0.062	0.130465245	1.059505723
282	TCGA-AA-3872-01A	0.063146609	0	0	0.050706886	0	0.080761594	0	0.043367878	0.04766979	0	0	0	0	0.413182365	0.074145825	0.147057506	0.017386534	0	0	0.0617206	0	0.00085441	0.002	0.294210334	0.981542707
283	TCGA-D5-6535-01A	0.013809065	0	0.023858761	0.062118479	0	0.192558764	0.047914377	0.063193736	0.054510786	0	0.036484823	0	0	0.263895176	0.087478722	0.114041829	0	0.003332555	0	0.034678725	0	0.002124202	0.145	0.081240793	1.062245119
284	TCGA-D5-6540-01A	0.016148105	0	0.001231641	0.152984403	0	0.058097898	0.010603229	0.051156931	0.027041688	0	0	0.05173301	0	0.29221849	0.086262823	0.075236586	0	0	0	0.124159043	0	0.053126153	0.004	0.27739303	0.982323641
285	TCGA-DM-A1HB-01A	0.018960298	0	0.006164356	0	0	0.152518021	0	0	0.084725819	0	0.060505039	0	0	0.22648284	0.008628217	0.038914642	0	0.003141081	0	0.394836347	0	0.00512334	0.059	0.133977852	1.090061157
286	TCGA-G4-6307-01A	0.219570239	0	0	0.017644976	0.180605757	0	0.098233476	0	0.033815203	0	0.092417599	0	0.006725874	0.231867827	0.066378418	0	0.015240017	0	0	0.037500614	0	0	0.06	0.13343982	1.038339013
287	TCGA-D5-5540-01A	0	0	0.004407386	0.190203628	0	0	0.155035022	0.095837863	0	0	0	0	0	0.095646787	0.139021127	0.18560604	0.013940457	0	0	0.109972924	0	0.010328766	0.016	0.218070495	1.001574844
288	TCGA-CM-6166-01A	0.018274815	0.000181362	0.002522933	0	0	0.039519645	0.095552594	0.014500786	0.057976408	0	0.102992027	0	0	0.560932788	0.011302804	0.020061225	0.005321063	0	0	0.070861551	0	0	0.038	0.170356246	1.066521538
289	TCGA-DM-A1D9-01A	0.0045103	0	0.013118838	0.035742638	0	0.287709523	0.124057475	0.006086643	0	0	0.067466725	0	0	0.138544109	0.076500184	0.155168926	0.06374158	0	0	0.027353057	0	0	0.399	0.024810353	1.073731653
290	TCGA-D5-6923-01A	0.010542557	0.006150238	0	0	0	0.131662653	0.01334444	0.026274975	0.030273764	0	0.089901605	0	0	0.45578035	0.012404108	0.058853124	0	0.024032382	0	0.140779806	0	0	0.001	0.330651428	0.967018252
291	TCGA-AA-3526-01A	0.023604038	0	0.001665729	0.147179046	0	0.009550659	0.149567204	0.061628768	0.00802848	0	0.013789776	0.005977455	0	0.145343047	0.146121715	0.202654319	0.010266898	0	0	0.059020635	0	0.015602231	0.003	0.286130316	0.970463951
292	TCGA-G4-6294-01A	0.04920796	0	0.009045494	0.032502429	0	0.252998055	0.113041368	0.023137404	0	0	0.039820801	0	0	0.205493918	0.040122046	0.122873622	0.09879425	0	0	0.012962652	0	0	0.272	0.048363967	1.063289077
293	TCGA-AA-3930-01A	0.080966567	0	0.042171091	0.083232955	0	0.122407305	0.032551856	0.028007424	0.027545146	0	0.002765644	0.017150043	0.010469782	0.136130917	0.064515122	0.173440056	0.039777706	0.00330158	0.034414138	0	0.004624159	0.096528508	0.068	0.126234705	1.02884703
294	TCGA-AA-3854-01A	0.051842263	0	0.009908446	0.071975176	0	0.254881752	0.034398349	0	0.03540262	0	0.003644131	0.021753946	0.004479503	0.126958528	0.045404621	0.221927538	0.053719036	0.003838689	0.012356911	0.02562519	0	0.021883303	0.091	0.109796151	1.038781614
295	TCGA-SS-A7HO-01A	0.028209053	0	0.00694988	0.107994044	0	0.123458029	0.136649585	0.022617748	0.01162143	0	0.117994137	0.003639679	0.11779099	0.046177451	0.008933344	0.098864363	0.01088731	0	0	0.13171243	0.006071088	0.020429438	0.555	0.007799847	1.082296634
296	TCGA-AD-5900-01A	0.10306672	0	0.017394737	0.175379419	0	0.0769624	0.027037568	0.050781947	0.043949958	0	0.008708651	0.030981791	0	0.168834912	0.080934309	0.158010792	0	0	0.057956796	0	0	0	0.01	0.248507345	0.983257489
297	TCGA-A6-6138-01A	0.067996773	0	0.00498159	0.088085313	0	0.161117948	0.010097977	0.035017578	0.048392224	0	0.02870604	0	0	0.285226213	0.100643346	0.14350405	0.020242077	0	0.000729226	0.005259642	0	0	0.042	0.162151761	1.030755611
298	TCGA-CM-6170-01A	0.053936815	0	0.000688167	0.05026975	0	0.141601573	0.005153883	0.068872366	0.051332411	0	0.01863159	0	0	0.309545456	0.084413617	0.127787316	0	0	0	0.071999204	0	0.015767854	0.098	0.104606111	1.057967255
299	TCGA-F4-6807-01A	0.07474817	0	0.00168196	0.209058918	0	0.058898705	0.090951746	0.031661147	0.049439616	0	0.020673684	0	0	0.180003892	0.112340307	0.121227434	0.020119122	0	0.023432421	0	0	0.005762876	0.06	0.133808852	1.034614731
300	TCGA-G4-6311-01A	0.206353083	0	0	0.022901302	0	0.022815398	0.005910276	0.044054708	0.042300448	0	0.010860594	0	0	0.50168406	0.027327226	0.071160137	0	0	0	0.03517174	0.004032644	0.005428384	0.001	0.335074988	0.968086275
301	TCGA-AA-3522-01A	0.222729351	0	0.066518681	0.100099239	0	0.323454057	0	0.002409255	0.038620145	0.003680262	0	0	0.000914659	0.020176762	0.0248551	0.092931318	0.007382583	0.026590291	0	0.069638297	0	0	0.001	0.3352862	0.953563939
302	TCGA-AZ-4614-01A	0	0	0	0.421937217	0	0	0.13248003	0.082909378	0	0	0.024380611	0.054615211	0.020681106	0.063945535	0.106284064	0.086278083	0.001360928	0.00220512	0	0	0	0.002922717	0.074	0.118737999	1.074294735
303	TCGA-AA-3553-01A	0.010751579	0	0.031967099	0.125127931	0	0.122234776	0.097875403	0.062377975	0.024987458	0	0.009375839	0.022572373	0.005259074	0.126001222	0.071557118	0.111739553	0.080590448	0.028578666	0.049297972	0	0	0.019705516	0.533	0.010368952	1.070052997
304	TCGA-G4-6297-01A	0.061146037	0	0.010930351	0.122521325	0	0.105543335	0.027033147	0.039978994	0.00620683	0	0.017112258	0.011564481	0	0.23106907	0.079373661	0.164815106	0.047528852	0.005350362	0.048511799	0	0	0.021314393	0.019	0.205626666	1.002174773
305	TCGA-AA-3502-01A	0.002841134	0.008914423	0	0.197949682	0	0.241435909	0.007035725	0.056176195	0.061955535	0	0.032778925	0	0	0	0.036258131	0.221360571	0.06295378	0	0	0.070339989	0	0	0.184	0.068404112	1.071184764
306	TCGA-CM-4744-01A	0.028481981	0	0	0.401795304	0	0	0.20910414	0.072775081	0.065131241	0	0.005514588	0.001782965	0	0.024332927	0.05494566	0.082409493	0.031877785	0.008764394	0.013084443	0	0	0	0.019	0.207683765	1.020187986
307	TCGA-AZ-6601-01A	0.093111778	0	0	0.085702807	0	0.114499827	0.01652846	0.025091062	0.071030633	0	0.005739432	0.017707907	0	0.336514482	0.098901366	0.121449611	0.008660634	0	0	0.005062001	0	0	0.013	0.232207121	1.002615697
308	TCGA-D5-6928-01A	0.002912866	0.03630701	0.004135609	0.281999381	0	0	0.092055487	0.074621901	0.066918758	0	0.06652611	0	0	0.160699529	0.087881492	0.084031306	0.000949476	0	0.025970106	0	0	0.014990969	0.118	0.092413036	1.05945338
309	TCGA-AA-A02Y-01A	0	0	0.00060783	0.271763844	0	0.130451863	0.185868929	0.058549181	0.012865377	0	0	0.038436825	0.003003847	0.057628249	0.132672808	0.041954095	0.007138629	0.010004113	0.049054411	0	0	0	0.073	0.120482348	1.061357944
310	TCGA-G4-6310-01A	0.000894565	0.056530857	0	0.02662203	0	0.153180288	0.019859052	0	0	0	0.066711226	0	0	0.402816785	0.055187833	0.159000834	0	0	0	0.05631437	0.002882162	0	0.304	0.04098423	1.103563118
311	TCGA-AA-3867-01A	0.109167196	0	0	0	0	0.236565281	0.063721375	0	0.014286404	0	0.012298703	0.014530683	0	0.143818876	0.082895817	0.220932114	0.065003317	0	0.036067334	0	0	0.0007129	0.027	0.182173658	1.007910251
312	TCGA-DM-A1D7-01A	0.085706123	0	0.022349465	0.032274454	0	0.191683843	0	0.019147978	0.027793385	0	0.033761146	0	0.01467014	0.194858982	0.087797418	0.15349969	0.042858455	0	0	0.078006999	0.015591922	0	0.079	0.115234217	1.038675107
313	TCGA-AZ-5403-01A	0.023404949	0.00447158	0	0.008391723	0.00997744	0.073210378	0.009664739	0	0.060701099	0	0.041042191	0	0	0.42981884	0.027723926	0.177663261	0.039022367	0	0	0.068720968	0	0.026186539	0.008	0.257025166	1.006764108
314	TCGA-NH-A6GB-01A	0	0	0.065533366	0.049981279	0	0.105182835	0.182494093	0.073340292	0.027158708	0	0.058499637	0	0	0.233651429	0.046429251	0.095367624	0.000976109	0	0.026362896	0	0	0.03502248	0.43	0.020711144	1.07218144
315	TCGA-AA-3837-01A	0.084119525	0	0.008051554	0.105147868	0	0.262722428	0.150859393	0	0.033415012	0	0	0	0.025799516	0.035698538	0.096172325	0.12130367	0.059812392	0	0.01362204	0.003275739	0	0	0.052	0.139686962	1.027983992
316	TCGA-CM-6165-01A	0.046029899	0	0.011570257	0.053732701	0	0.141632083	0.042047782	0.013449997	0.023068753	0	0.007133434	0	0	0.3946146	0.066730708	0.118152599	0.022890741	0	0.058946446	0	0	0	0.058	0.134492529	1.050212776
317	TCGA-QG-A5Z2-01A	0.228645995	0	0.022912987	0.154378002	0	0.220555994	0.012904192	0.114206282	0.074582304	0	0	0.005093906	0	0.062929483	0.043598428	0.050243264	0	0.005479797	0	0.004469367	0	0	0.002	0.297156704	0.979061368
318	TCGA-CM-5348-01A	0.024202346	0	0	0.010764455	0	0.030803537	0.00168744	0	0.024345022	0	0.007692823	0.000693624	0	0.744437598	0.019433713	0.063766104	0.025749285	0.003304709	0.043119344	0	0	0	0	0.675466547	0.74026922
319	TCGA-AD-6963-01A	0.05915972	0	0.01622598	0.262068545	0	0.073204669	0.170535845	0.05923867	0	0	0.022916926	0	0	0.127363054	0.083176731	0.063353353	0.010317544	0	0	0.005620168	0	0.046818793	0.026	0.186084756	1.014600551
320	TCGA-AA-3511-01A	0.085360922	0	0.004166062	0.090904461	0	0.108563254	0.076008183	0.033309467	0.067579548	0	0.011737134	0.000184185	0	0.225675546	0.061024179	0.170589087	0	0.007408421	0.041903141	0	0	0.015586411	0.202	0.063011088	1.058716135
321	TCGA-D5-6532-01A	0	0.050015695	0.034614485	0.107207298	0	0.184538462	0.091522548	0.021704472	0.010972127	0	0.064676991	0	0.015183611	0.132061339	0.141696663	0.109800619	0.005935064	0	0.030070626	0	0	0	0.098	0.104269318	1.046407225
322	TCGA-DM-A28F-01A	0.066893767	0.023423044	0	0.10809835	0	0.176283087	0	0.135486555	0.06387578	0	0	0.045040601	0	0.171879413	0.134011373	0.067103557	0.007904474	0	0	0	0	0	0.18	0.070996024	1.076678715
323	TCGA-A6-5661-01A	0.046827211	0	0.056301811	0.095908703	0	0.23278774	0.098979629	0.090597951	0	0.006003213	0.01556036	0	0	0.13630389	0.066557976	0.115362461	0.014438055	0.014511416	0.004931576	0	0.004928008	0	0.046	0.152954696	1.024547993
324	TCGA-A6-5661-01B	0.063479698	0	0.001441366	0.062993725	0	0.305157066	0.008484336	0.070625645	0.00631098	0	0.027316579	0	0.00709276	0.021437202	0	0.067420753	0	0.070921203	0	0.234079513	0.023284674	0.0299545	0.105	0.099685109	1.060673062
325	TCGA-AZ-4308-01A	0.024415751	0	0.004213139	0.105925214	0	0.134783855	0.002753607	0.006448725	0.098183729	0	0.003514512	0.004539972	0	0.426329318	0.053139121	0.087495431	0.00881399	0	0	0.033920776	0	0.005522859	0.012	0.235415106	1.011106355
326	TCGA-G4-6586-01A	0.057506809	0	0.008166118	0.381721765	0	0	0.13922087	0.09646574	0.023538138	0	0.086562452	0	0.000600223	0.08220498	0.042520876	0.04086083	0.018976131	0.013964407	0	0.007690661	0	0	0.013	0.229537475	1.011705266
327	TCGA-AA-3845-01A	0.054345314	0	0.055367841	0.11922775	0	0.070295418	0.150800912	0.048801298	0.017879466	0	0.034483186	0.014645968	0	0.136858541	0.07373824	0.143385565	0.001739528	0.030644982	0.003092689	0.001642232	0.017435438	0.025615633	0.02	0.202017774	0.998680431
328	TCGA-AA-A01P-01A	0.067338498	0	0.079945143	0.224775791	0	0.024554431	0.133363469	0.026667699	0.041931319	0	0.011289825	0.030985599	0	0.128315961	0.098793361	0.107986819	0	0	0.002329181	0	0	0.021722905	0.011	0.242849316	0.988044474
329	TCGA-AZ-4682-01B	0.13732694	0	0.090977584	0.108130223	0	0.215761732	0.095232486	0.000531011	0	0	0.039350138	0.023609389	0.015795542	0.068885613	0.032053887	0.13459427	0	0.006040212	0.031710972	0	0	0	0.002	0.291731613	0.965609521
330	TCGA-D5-6927-01A	0.045078943	0	0.004864463	0.142031993	0	0.113254108	0.081496784	0.055983128	0.023912357	0	0.065029824	0	0	0.167157584	0.083869803	0.096074851	0.000564274	0	0	0.074352828	0.006299707	0.040029352	0.031	0.177820004	1.014986439
331	TCGA-F4-6569-01A	0.120293045	0	0.009154781	0.011240348	0	0.067997117	0	0.029366412	0.075516556	0	0.00393216	0.004445843	0	0.475092719	0.043788768	0.120548666	0.001052465	0	0.025392125	0.012178996	0	0	0.002	0.298170278	0.983516317
332	TCGA-AA-3949-01A	0.048110015	0	0.006257267	0.179136957	0	0.056151504	0.162943414	0.041421726	0.0012889	0	0.000194649	0.02982125	0	0.100994215	0.086201452	0.205132614	0.011135411	0.00375613	0.015365724	0	0	0.052088773	0.022	0.198393743	1.002330634
333	TCGA-AD-A5EJ-01A	0.031521698	0	0.013767464	0.023235735	0	0.131708602	0.030753426	0.06582616	0.006939042	0	0.095801289	0.008070854	0	0.243066234	0.042574942	0.113481242	0	0	0	0.178348876	0	0.014904437	0.1	0.102615214	1.057831122
334	TCGA-A6-2672-01A	0.031030693	0	0.002630119	0.155488152	0	0.049459463	0.101064331	0.050974018	0.038347806	0	0.084816687	0	0	0.262638372	0.057004313	0.071775256	0.001127496	0.011407486	0	0.066804895	0	0.015430913	0.014	0.228155979	0.997496064
335	TCGA-A6-2672-01B	0.018293764	0	0.002622819	0	0.003329079	0.246254433	0.082400042	0	0	0	0.090756449	0	0	0.324189364	0.127920647	0.02895598	0.00399885	0	0	0.061488742	0.003435521	0.006354309	0.223	0.058084232	1.083546055
336	TCGA-F4-6463-01A	0.148766832	0	0.005248148	0	0.017494432	0.021966806	0.103108719	0.017621831	0	0.154237626	0	0.044427553	0	0.13516586	0.084505789	0.169830364	0.002441733	0	0.095184306	0	0	0	0.017	0.215124625	0.996128551
337	TCGA-AY-A54L-01A	0.059190525	0	0.084738396	0.017320339	0	0.315131658	0.055489754	0.038202933	0.018066173	0	0.026715181	0	0.018042425	0.121995545	0.00038631	0	0.060678289	0.018115943	0	0.152368939	0.013557591	0	0.062	0.129372964	1.035328477
338	TCGA-CM-6678-01A	0.04724493	0	0	0.021655628	0	0.160110149	0	0.013866809	0.092281015	0	0.036496804	0	0	0.500472793	0.019063335	0.012204393	0	0.010476843	0	0.086127301	0	0	0.046	0.153090707	1.062215203
339	TCGA-D5-6898-01A	0.052070999	0	0	0.03852059	0	0.083440022	0.056641585	0.020568456	0.046698417	0	0.030734531	0	0	0.452790941	0.037918295	0.093448083	0.011728336	0.006916486	0	0.048728712	0	0.019794547	0.004	0.27947463	0.98947746
340	TCGA-NH-A8F8-01A	0.144221435	0	0.016062923	0.115795669	0	0	0	0.032342018	0.006591291	0.011565404	0.002128979	0	0	0.314648629	0.082448235	0.190372879	0.001696467	0	0	0.082126069	0	0	0.044	0.156778026	1.041095695
341	TCGA-A6-6140-01A	0.055095409	0	0.007244398	0.17108303	0	0.131789735	0.064020517	0.059562337	0.043556292	0	0.078320742	0	0	0.12227629	0.022124439	0.073760018	0	0.03859572	0	0.112336827	0	0.020234246	0.112	0.093917642	1.053423822
342	TCGA-CK-4952-01A	0.033150965	0	0.017516252	0	0	0.234135647	0.010492365	0	0	0	0.01183286	0.001036463	0	0.273278572	0.052552064	0.124602505	8.01E-05	0.02101412	0	0.045747002	0.016307274	0.158253809	0.047	0.151199832	1.040516111
343	TCGA-AD-6548-01A	0.114150006	0	0.020361354	0.097596044	0	0.077295677	0.059005152	0.055234787	0	0	0	0.033435888	0	0.295094096	0.100414231	0.095069903	0.000849763	0	0	0.038952138	0	0.012540962	0.003	0.284714967	0.973034855
344	TCGA-G4-6320-01A	0.290145083	0	0	0.103365635	0	0.243941497	0	0	0.019053085	0	0	0.033593364	0.005487711	0.140454889	0.095576176	0.022777945	0.024787433	0	0.020817182	0	0	0	0.095	0.108329047	1.064424921
345	TCGA-AA-A00J-01A	0.033601208	0	0.002499496	0.019449699	0	0.250810314	0.00449552	0	0.062296741	0	0.015150726	0.016466943	0	0.306066952	0.056088442	0.179156275	0.016331592	0	0	0.035051506	0	0.002534586	0.044	0.156558453	1.036405106
346	TCGA-AA-3496-01A	0.023508212	0	0.001934174	0.102237032	0	0.110621481	0.146783407	0.017157271	0.007797991	0	0.016211278	0	0	0.223058969	0.082333536	0.166810319	0.040687718	0	0.041836965	0	0	0.019021647	0.077	0.116700351	1.037463534
347	TCGA-F4-6459-01A	0.072721424	0	0	0.083420358	0	0.093270493	0.05713642	0.006326098	0.038193493	0	0.027722894	0	0	0.352645744	0.05859935	0.137566844	0.031848376	0	0.040548505	0	0	0	0.116	0.092528641	1.062223809
348	TCGA-CM-5861-01A	0.063923682	0	0.005733291	0.266543971	0	0	0	0.073442841	0.03995553	0	0	0.086240776	0	0.221670499	0.150409107	0.052624085	0.001317733	0	0	0.027638	0	0.010500486	0.143	0.082059738	1.080546256
349	TCGA-CK-6746-01A	0.033081567	0	0.003619282	0.224664259	0	0	0.172832261	0.031975012	0.001819651	0.003922835	0.043995776	0	0	0.00959412	0.200512662	0.226558544	0.011341667	0	0.036082365	0	0	0	0.002	0.304681437	0.966934784
350	TCGA-AY-4071-01A	0.051926908	0	0.041836205	0.134076107	0	0.094645513	0.052350031	0.084199257	0.124975411	0	0.032464145	0.001309477	0.000994864	0.126624552	0.062864283	0.132369843	0.037770124	0	0.021593281	0	0	0	0.042	0.162315373	1.019204422
351	TCGA-A6-6649-01A	0.122771662	0	0.060741336	0.064121088	0	0.198968547	0.000662309	0	0.104755554	0	0	0.004033952	0.011025936	0.205873258	0.064193062	0.083676871	0.005266394	0	0.073823285	0	8.67E-05	0	0.005	0.268136623	0.97517442
352	TCGA-NH-A50T-01A	0.027475333	0	0	0.009256705	0	0.076834766	0.099464152	0	0.057538913	0	0.070971601	0	0	0.280303641	0.019593488	0.086919283	0	0.03157651	0	0.17710628	0.018450288	0.044509039	0.46	0.01704615	1.097675499
353	TCGA-DM-A285-01A	0.038623111	0	0.000927571	0.020704156	0	0.147430487	0	0	0.068834284	0	0	0.024066625	0	0.377600451	0.054852147	0.209453849	0.019066756	0	0.021065687	0	0.017374877	0	0.294	0.043590116	1.100017901
354	TCGA-AA-A00U-01A	0.02396245	0	0	0.069262023	0	0.272257659	0.014330264	0.108123062	0.006324182	0	0.095695047	0	0.016104735	0.069940592	0.012885576	0.013544351	0.003265679	0.057102421	0	0.237201959	0	0	0.127	0.088724795	1.0754372
355	TCGA-AA-3970-01A	0.091371726	0	0.078929108	0.040801206	0	0.212710237	0.043514223	0.058228521	0.007858375	0	0	0.010492836	0	0.141038579	0.039961996	0.198846664	0.050928027	0	0.022871354	0	0.002447148	0	0.002	0.300057438	0.959666834
356	TCGA-AA-A01D-01A	0.012011544	0	0	0	0	0.095619504	0	0.018775428	0.052822012	0	0	0.015905928	0	0.631657992	0.025103299	0.116664348	0	0	0	0.031439945	0	0	0	0.526451681	0.859961513
357	TCGA-AA-3542-01A	0.021999236	0	0.040061758	0.075320072	0	0.008145427	0	0.018903904	0.083401789	0	0	0.019660709	0	0.387176747	0.058688091	0.13447584	0	0	0	0.152166427	0	0	0.024	0.189886631	1.036100792
358	TCGA-AA-A00N-01A	0.032224148	0	0.004123751	0.019382989	0	0.099099939	0	0.016268372	0.039903654	0	0	0.028333691	0	0.510248909	0.046743915	0.132176534	0	0	0	0.052290636	0	0.01920346	0.002	0.298647938	0.993454287
359	TCGA-D5-6534-01A	0.028825484	0	0.003588836	0.0578256	0	0.110510119	0	0.047711479	0.094740282	0	0	0.015679378	0	0.282835289	0.096758408	0.119098623	0.089801098	0	0.052625404	0	0	0	0.104	0.09999283	1.053338847
360	TCGA-AA-3852-01A	0.020785052	0	0.003857077	0.1213378	0	0.10094923	0	0	0.085724846	0	0.064973274	0	0	0.26164338	0.016451582	0.143141614	0.031689642	0.001090298	0	0.135809223	0.012546983	0	0.133	0.086409475	1.064357299
361	TCGA-AA-3530-01A	0.018496678	0.07492417	0	0.091082617	0	0.272317939	0.043365417	0.063337756	0.015691703	0	0.00416974	0	6.52E-05	0.040988361	0.063728539	0.18571819	0.061477519	0	0.064636128	0	0	0	0.052	0.139352315	1.026066233
362	TCGA-G4-6293-01A	0	0.023339434	0.061897323	0.134049106	0	0.22102288	0.138179111	0.006487968	0.072004592	0	0.02651388	0	0	0.168391472	0.059984196	0.059240119	0	0	0.016254638	0.012635281	0	0	0.04	0.164287544	1.022551786
363	TCGA-AA-A024-01A	0.009242449	0	0.005950013	0.011761638	0	0.25804697	0	0.056912207	0.094490743	0	0	0.121973163	0.002170087	0.203741691	0.033721038	0.093897257	0.007672781	0	0	0.100419963	0	0	0.339	0.035273404	1.093024145
364	TCGA-D5-5539-01A	0.056499095	0	0.00279968	0.006480271	0	0.112403917	0	0.022994556	0.026306671	0	0.016398881	0	0	0.472893146	0.056202679	0.119319714	0.002621886	0	0	0.092358031	0.000668968	0.012052506	0.004	0.282374289	0.99654983
365	TCGA-AD-6890-01A	0.083795263	0	0.013561193	0.011071667	0	0.14582169	0.190562271	0	0	0	0.045609886	0	0	0.284372862	0.106875107	0.096438062	0.020664279	0	0	0.00122772	0	0	0.037	0.170610021	1.020600802
366	TCGA-A6-A5ZU-01A	0.091629031	0	0	0	0	0.000583854	0.068011852	0.000139531	0.008374057	0.001549611	0.04543893	0	0	0.482228161	0.123415285	0.148722286	0	0	0.029907401	0	0	0	0.047	0.149479647	1.074083907
367	TCGA-A6-2678-01A	0.067554188	0	0.007938466	0.124756284	0	0.153987999	0.091975216	0.022463768	0	0	0.004802061	0.026371125	0	0.200346723	0.080714776	0.151972402	0.020726541	0.004612835	0.040520994	0	0	0.001256622	0.033	0.175605286	1.013420023
368	TCGA-AA-3710-01A	0.011254055	0	0.004257238	0.188313766	0	0.097671467	0.136821862	0.065045184	0.023280088	0	0.009147165	0	0	0.001744244	0.083518685	0.180097224	0.026810245	0.010788662	0	0.042963494	0	0.118286621	0.025	0.187563661	1.009745477
369	TCGA-AY-6196-01A	0.096081945	0	0.030120792	0.076732642	0	0.188862415	0.02267215	0.051359001	0.046912665	0.019816464	0	0.001857141	0.006635298	0.178094883	0.099543447	0.170083267	0.003824266	0	0.002639624	0.001385566	0	0.003378433	0.024	0.189665473	1.011413834
370	TCGA-AA-3697-01A	0.09805074	0	0.037652055	0.008631165	0	0.144762261	0.114076592	0	0	0.019978512	0.001437878	0	0	0.265924661	0.050106443	0.157575427	0.026724374	0.008177034	0.009088908	0.057813949	0	0	0.023	0.190662557	1.010042225
371	TCGA-CM-6172-01A	0.039977842	0	0.026926623	0.036607496	0	0.19620384	0.043625526	0.002490513	0.0231295	0	0.018199527	0	0	0.326542125	0.024158652	0.128603155	0.018043072	0	0.101166962	0	0.001735775	0.012589394	0.102	0.101393563	1.051463188
372	TCGA-T9-A92H-01A	0	0.080240063	0.003757869	0.118624432	0	0.180744584	0.002827472	0.13741352	0.000349114	0	0	0.047591469	0	0.162096779	0.069893001	0.11410804	0.041668428	0	0	0.012250522	0.028434708	0	0.236	0.054620516	1.068958169
373	TCGA-AD-6965-01A	0.061498798	0	0.00210004	0.171580447	0	0.058351277	0.074374347	0.04862052	0.017420953	0	0.002462225	0.011103858	0	0.301512528	0.031461049	0.146823726	0.007092778	0	0.065597454	0	0	0	0.061	0.131765179	1.038477538
374	TCGA-A6-5660-01A	0.024392056	0	0.00236284	0.019540621	0	0.124257687	0.035182937	0.000638486	0.029252452	0	0	0.007662024	0	0.410518762	0.029790709	0.186187963	0.051229983	0	0.011685574	0.043427365	0.011259491	0.01261105	0.033	0.1749235	1.044879634
375	TCGA-AA-3531-01A	0	0	0.01034189	0.149841222	0	0.02605739	0	0.025382266	0.083506635	0	0.044021264	0	0	0.332793866	0.098738266	0.124004495	0.023997165	0	0	0.081315541	0	0	0.262	0.050285791	1.090449697
376	TCGA-NH-A5IV-01A	0.113325985	0	0.059229463	0.155527333	0	0.006073624	0	0.026658681	0.011197805	0	0	0.109562136	0	0.201316987	0.034366691	0.227748166	0	0	0.054993129	0	0	0	0.001	0.308634671	0.960377986
377	TCGA-G4-6299-01A	0.018126632	0	0.052878422	0.251900804	0	0.077281386	0.078492337	0.021644466	0.047799638	0	0.036902764	0	0.00396401	0.178376546	0.053501923	0.150979475	0.007185494	0	0.020966102	0	0	0	0.023	0.191481434	1.010331222
378	TCGA-AA-3562-01A	0.037515741	0	0.03311234	0.062844685	0	0.1660502	0	0.055569655	0.063330307	0	0	0.009700643	0	0.217556476	0.061715458	0.20439983	0.039090343	0	0.021396895	0.02151441	0.000582677	0.005620339	0.067	0.126569612	1.037007209
379	TCGA-D5-6926-01A	0.03627098	0	0.007576288	0.008462729	0	0.027198803	0.052242374	0	0.030194169	0	0.042874515	0	0	0.513557353	0.076278508	0.087439241	0.002048918	0	0	0.091834047	0	0.024022075	0.047	0.149492704	1.077834425
380	TCGA-CM-4751-01A	0	0.032203492	0.031288395	0.194049061	0	0.096115708	0.145438892	0.073802357	0.053322735	0	0.028259255	0	0	0.077136245	0.097577374	0.096157603	0.015233049	0	0.059415834	0	0	0	0.049	0.143503757	1.028611556
381	TCGA-A6-6141-01A	0.05313679	0	0.013465378	0.204589237	0	0.112575339	0.015518551	0.062680203	0.115781452	0	0	0.040341407	0.016137591	0.0710498	0.137791881	0.033770622	0.077253771	0	0.045907979	0	0	0	0.083	0.113384653	1.052263221
382	TCGA-NH-A50V-01A	0.092139003	0	0.025029167	0.074086348	0	0.175319855	0.004912442	0.047268035	0.108634234	0	0.064659799	0	0.016151329	0.050008951	0.084504178	0.101810301	0.014673778	0	0	0.140802582	0	0	0.044	0.156303662	1.025168174
383	TCGA-AA-3980-01A	0.055740284	0	0.005069453	0.22780318	0	0.049242966	0.138495494	0.064227107	0.055910414	0.015822838	0	0	0	0.036088936	0.041331976	0.14175259	0.05743479	0.008534777	0.028983234	0	0.025937283	0.047624678	0.073	0.120154033	1.032296381
384	TCGA-AA-3869-01A	0.042370275	0	0.003452694	0.06899303	0	0.094339494	0.080150421	0.018590463	0.050686824	0	0.037611829	0	0	0.270332593	0.056255524	0.136161115	0	0	0	0.086955072	0	0.054100666	0.002	0.29126696	0.968275518
385	TCGA-AA-3848-01A	0.149784138	0	0.011712401	0.065690921	0	0.049984622	0.140066175	0	0.049375854	0	0.07821688	0	0	0.233611297	0.058998767	0.079255051	0.016769757	0	0	0.06553815	0.000995988	0	0.023	0.192280841	1.007352902
386	TCGA-NH-A6GC-01A	0.088440847	0	0.18011133	0.018616743	0	0.209562313	0	0	0.019037338	0	0	0.073132205	0	0.303026261	0	0.088136567	0.008160428	0	0	0.011775968	0	0	0.001	0.315277452	0.966717955
387	TCGA-AA-3660-01A	0.076691643	0	0.003168355	0.021497262	0.015603741	0.116784874	0.091505257	0	0	0	0.04068906	0.014059109	0.019781	0.06292494	0.050518993	0.26409694	0.073196963	0	0.121332548	0	0.023701462	0.004447854	0.076	0.117582829	1.024059795
388	TCGA-DM-A288-01A	0.019528497	0	0	0.023163744	0	0	0	0.013942998	0.060579504	0	0.083777367	0	0	0.474771036	0	0.049124539	0	0	0	0.275112316	0	0	0.261	0.050632009	1.150122368
389	TCGA-G4-6322-01A	0.040669683	0	0.011189746	0.044240603	0	0.292030918	0.031405477	0.01799408	0.064689642	0	0.03894957	0	0	0.180148542	0.044867227	0.11279298	0	0.003272387	0	0.117749146	0	0	0.106	0.09817117	1.051870435
390	TCGA-AD-6888-01A	0.114468061	0	0.032378032	0.015369525	0	0.215479413	0.04187458	0	0.015555743	0	0.061240678	0.028509669	0	0.270482689	0.067699014	0	0.041599944	0.095342653	0	0	0	0	0.193	0.066316614	1.066852433
391	TCGA-AA-3520-01A	0.008341966	0	0.010512455	0.068410798	0	0.115873425	0	0.053817457	0.05256313	0	0	0	0	0.194712777	0.061411318	0.273917308	0.07058783	0.007026724	0.023768789	0.037560199	0.002120238	0.019375584	0.182	0.069287644	1.064398452
392	TCGA-A6-5659-01A	0.069952717	0	0.002396419	0.035724151	0	0.1380977	0.074420221	0	0.001520649	0	0.091108015	0	0	0.427963693	0.042102884	0	0.007190722	0	0	0.109522827	0	0	0.138	0.084241711	1.08122122
393	TCGA-A6-5659-01B	0.103489589	0	0.004678826	0.000216844	0	0.311571109	0.048404952	0	0	0	0.05740021	0	0.001586354	0.090449607	0	0.219835121	0	0.063397413	0	0.098969976	0	0	0.463	0.016548891	1.074262227
394	TCGA-A6-2676-01A	0.002555036	0	0	0.108964167	0	0.097204766	0.150243701	0.007863309	0	0	0.028909917	0.022251914	0	0.195067381	0.127196088	0.19805631	0.00953849	0	0	0.039596324	0	0.012552598	0.002	0.294113346	0.968325165
395	TCGA-AA-3815-01A	0.082461155	0	0.001452353	0.195433245	0	0.038050156	0.133560033	0.027322274	0.027920711	0	0	0.036338811	0	0.142180155	0.113712471	0.15449942	0.003981799	0.006627017	0.036460399	0	0	0	0.005	0.271113589	0.974287364
396	TCGA-AA-A02W-01A	0.085281911	0	0	0.027044559	0	0.222502813	0.202089259	0	0.008981114	0	0.085076956	0	0.023478775	0.127804579	0.090483685	0.082967947	0.042110649	0	0	0.002177754	0	0	0.086	0.112575341	1.036449801
397	TCGA-A6-2680-01A	0.066441317	0	0.043989901	0.02477333	0	0.105171084	0	0	0.054982444	0	0.043499849	0	0	0.30836802	0.046640387	0.148635553	0.030013791	0	0	0.093577442	0.033906882	0	0.036	0.171840911	1.02544863
398	TCGA-AA-3692-01A	0.056542693	0	0.002300767	0.029686475	0	0.236390148	0.05369379	0.023460559	0.010199934	0	0	0.008719109	0	0.210137145	0.027653142	0.15103039	0.071517744	0	0	0.076211041	0.022271395	0.020185668	0.039	0.167961773	1.017513387
399	TCGA-D5-6931-01A	0	0.019961752	0.032979868	0.101082935	0	0.096003936	0.046953459	0.087530323	0.046553373	0	0.034042683	0	0	0.129437499	0.100948344	0.134373561	0.024613409	0	0.123453541	0.02103705	0	0.001028267	0.085	0.112650381	1.033489743
400	TCGA-AA-3552-01A	0.150852301	0	0.155783503	0.101687346	0	0.121085183	0.007995403	0.011131107	0.081340264	0	0	0.023575666	0.034509344	0.07494667	0.069050192	0.105022512	0.039689997	0	0.023330514	0	0	0	0	0.407913876	0.913782955
401	TCGA-A6-6650-01A	0	0	0.088853835	0.030652619	0	0.305147972	0.067292722	0.03868798	0	0	0.007815864	0	0.000516404	0.200662062	0.066120913	0.143156453	0.031578558	0	0.019514617	0	0	0	0.282	0.046150001	1.06790232
402	TCGA-A6-6650-01B	0.115599237	0	0.15658971	0	0	0.413873499	0.031849296	0	0	0	0.028678017	0	0.00054958	0.006961678	0.029152717	0.124313452	0.015146934	0.025030462	0	0.029049072	0.017912852	0.005293492	0.039	0.167577822	1.030305073
403	TCGA-D5-6539-01A	0.002602296	0	0.117934437	0.09737163	0	0.213297255	0	0.025097645	0.058607382	0	0.010970356	0.00395512	0.003517801	0.041468698	0.049313777	0.15423124	0.098707029	0.021742387	0.101182947	0	0	0	0.018	0.212266042	0.99325153
404	TCGA-AA-3679-01A	0	0.02104343	0.032950417	0.074338	0	0.190105396	0.100034931	0.019380371	0	0	0.06232284	0.016205247	0.010488869	0.103898719	0.10343236	0.208654521	0.013166097	0	0.035229872	0	0	0.008748929	0.105	0.098535259	1.041949267
405	TCGA-G4-6306-01A	0.009758846	0.017039288	0.001199889	0.30028588	0	0.097121709	0.121169455	0.051399653	0.133606065	0	0.002025225	0.007435357	0	0.111483961	0.108850942	0.000380904	0.016987033	0	0.021255793	0	0	0	0.128	0.08837544	1.080001377
406	TCGA-AA-3673-01A	0.134257556	0	0	0.008340771	0	0.141403076	0.153764344	0	0.013482469	0	0.028065753	0	0.014922135	0.165429445	0.086354611	0.090203761	0.04367855	0	0.120097529	0	0	0	0.019	0.206598443	0.992985779
407	TCGA-CM-5863-01A	0.089222747	0	0.023839447	0.090545071	0	0.202901024	0	0	0	0	0.011385693	0	0.021145824	0.162413236	0.107216648	0.199498271	0.03938726	0	0.030632684	0.007040266	0	0.014771828	0.026	0.182550905	1.011656972
408	TCGA-AA-3663-01A	0.026107193	0	0.006140261	0.007956551	0	0.228451206	0.016733411	0.012025242	0.001882289	0.018445283	0	0	0	0.189853367	0.081739653	0.210967742	0.032784835	0	0	0.147760663	0	0.019152304	0.038	0.169183723	1.025143704
409	TCGA-AA-3986-01A	0.094642986	0	0.187697258	0.130607872	0	0.082926205	0.044451016	0.039552388	0.089328467	0	0	0.006728036	0	0.123828854	0.089429178	0.090915943	0	0.001362954	0.00276673	0.009127495	0	0.006634617	0	0.429123836	0.903859205
410	TCGA-G4-6323-01A	0.467825701	0	0.031279393	0.120381924	0	0.205518686	0.009389346	0.029947854	0.004753295	0	0	0	0	0.041328036	0.015869885	0.05938485	0	0.012539362	0	0.001781668	0	0	0	0.539545566	0.844686274
411	TCGA-F4-6703-01A	0.027604839	0	0.006025455	0.032611386	0	0.210348817	0.060030291	0.021016856	0.01462338	0	0.040482634	0.002854921	0	0.282203762	0.080860654	0.153791466	0.002842122	0	0	0.045717676	0	0.018985743	0.095	0.108044616	1.052186515
412	TCGA-AA-3527-01A	0.018154766	0	0.001458476	0.159188274	0	0	0.098463452	0.024211581	0.041144409	0	0.034903928	0	0	0.440332551	0.083667609	0.05985974	0.026357686	0	0	0.00826113	0	0.003996397	0.003	0.283860859	0.985851026
413	TCGA-AA-3976-01A	0.070516798	0	0	0.015843788	0	0.189710697	0.10878862	0.025483974	0.022537574	0	0.058243572	0	0.010874495	0.127703993	0.068836283	0.190685144	0.069903493	0	0.031717168	0.008825745	0.000328657	0	0.204	0.062488713	1.049522382
414	TCGA-G4-6302-01A	0.059684282	0	0.003505057	0.097828365	0	0.047315559	0.022208636	0.011815572	0.052593521	0	0.010455214	0	0	0.422482404	0.079327641	0.147283144	0	0	0.045500603	0	0	0	0.092	0.108575445	1.071909522
415	TCGA-AY-6386-01A	0.032446169	0	0.017021385	0.045327306	0	0.144529336	0.011146433	0.039004501	0.046971118	0.01332585	0.01594088	0	0	0.376596396	0.060690279	0.064836589	0.027155336	0	0	0.097685023	0	0.007323399	0.053	0.138640034	1.048967635
416	TCGA-QG-A5Z1-01A	0.034377354	0	0	0.014342072	0	0.13650651	0	0	0.018206741	0	0.055961315	0	0	0.489918667	0.03235386	0.096135882	0.021905562	0	0	0.08370782	0.016584216	0	0.035	0.173036137	1.056395482
417	TCGA-G4-6628-01A	0.023373726	0	0.004218914	0.279828142	0	0.045700952	0.146761491	0.060939819	0.029336297	0	0.066832071	0	0	0.064713773	0.09176337	0.135059087	0.023809162	0.018506553	0.008163124	0	0	0.000993518	0.021	0.200433731	1.012334391
418	TCGA-AA-3529-01A	0	0.030265113	0.021224566	0.004419024	0.025746843	0.041969591	0.120040866	0	0.013995022	0	0.057318826	0	0	0.304355499	0.0245015	0.11786951	0.014223717	0	0.109299915	0.027898133	0.079793285	0.00707859	0.048	0.144155543	1.029891671
419	TCGA-AA-3543-01A	0.023247764	0	0.005133294	0.186119535	0	0.210360072	0.025387305	0.069788614	0.063701415	0	0	0.071813125	0.006401231	0.069368488	0.093254416	0.139761658	0.018646798	0	0.017016285	0	0	0	0.068	0.125922709	1.051919892
420	TCGA-AA-3492-01A	0.053993599	0	0.010230189	0.135435782	0	0.129568765	0.058147784	0.023020683	0.040656888	0	0.066769884	0.008993027	0.005369199	0.137756408	0.087545991	0.130195234	0.056637762	0	0	0.044413182	0	0.011265622	0.047	0.150505167	1.02356662
421	TCGA-AY-6197-01A	0.062090838	0	0.007421634	0.060323065	0	0.126565093	0.041842883	0.012020724	0.059893335	0	0.079139212	0	0	0.270114201	0.046616879	0.058351219	0	0	0	0.157963073	0.001978715	0.015679128	0.076	0.117775335	1.049034768
422	TCGA-CA-5797-01A	0.070741611	0	0.035766129	0.108976164	0	0.032425437	0.042294873	0.021674349	0.05931784	0	0	0.02029945	0	0.302660433	0.134417719	0.081531095	0.010763459	0	0.079131439	0	0	0	0.012	0.23575653	0.995041183
423	TCGA-AA-3941-01A	0.143033667	0	0	0.027663568	0	0.333712308	0	0.024870298	0.004094239	0	0	0.005100143	0.019423872	0.009187522	0.0991548	0.176140394	0.075540279	0	0.015957726	0.024629365	0.04149182	0	0.047	0.148562867	1.024314022
424	TCGA-CM-4748-01A	0.075900244	0	0.004265835	0.036302732	0	0.011781778	0.011541116	0.047252302	0.087708353	0	0.005494074	0	0	0.382198836	0.037063426	0.148159184	0.024692486	0	0	0.127639632	0	0	0.012	0.242640897	1.005891674
425	TCGA-AA-A004-01A	0.146284652	0	0.037707734	0.092061925	0	0.123850502	0	0.009070509	0.184766794	0	0	0.105782898	0	0.233201714	0.039041671	0.028231602	0	0	0	0	0	0	0.004	0.281203583	0.979391376
426	TCGA-A6-3809-01A	0.011581683	0.002140379	0.000859699	0.004808657	0	0.230631856	0.068765257	0.059226836	0	0.02690394	0	0.020641959	0	0.113932863	0.085078154	0.205521977	0.019242485	0.019503144	0	0.100053376	0.009183783	0.02192395	0.067	0.126462071	1.034966253
427	TCGA-A6-3809-01B	0.077664745	0	0.012778705	0	0	0.329002897	0	0.034880069	0	0	0.022575722	0.009256639	0	0.029442828	0.018674136	0.141100945	0	0.041453579	0	0.248476948	0.002343097	0.032349689	0.058	0.134882568	1.042317393
428	TCGA-AA-3984-01A	0.033334891	0	0	0.094470138	0	0.191554483	0.119610003	0.086200038	0.011857161	0	0.045491977	0	0	0.15020443	0.079824273	0.073631891	0	0.020773323	0	0.090482545	0	0.002564848	0.074	0.118708051	1.042197028
429	TCGA-A6-2677-01A	0.123640214	0	0.009918614	0.091691947	0	0.199970421	0.056966078	0.013938218	0.004252064	0	0.030937077	0	0.004158893	0.228245178	0.075444642	0.080089584	0.048606275	0	0.026602034	0.005538762	0	0	0.127	0.088879352	1.049830301
430	TCGA-A6-2677-01B	0.074374906	0	0.00956872	0	0	0.434884431	0.075995994	0	0	0	0.035597766	0	0.01115472	0.088801615	0.031024716	0.177181917	0.036534922	0	0.02083472	0	0.004045573	0	0.357	0.03146557	1.073596594
431	TCGA-AA-3712-01A	0.00600536	0	0.003167473	0.095321154	0	0.108714025	0.1476909	0.034822063	0	0	0.040153398	0.006605489	0	0.236858321	0.104933827	0.172720855	0.008730805	0	0.026938749	0	0	0.007337582	0.107	0.096858162	1.052424472
432	TCGA-D5-6924-01A	0.048797151	0	0.030342017	0.064975109	0	0.052493029	0.048098602	0.074475618	0.006673502	0	0.003682975	9.62E-05	0	0.407054484	0.097628853	0.126529956	0	0	0.012916571	0.014678855	0	0.011557067	0.115	0.093120153	1.076616897
433	TCGA-AA-3831-01A	0.00535718	0	0.086065748	0.052932289	0	0.284926562	0.052794223	0.030227482	0.048636479	0	0.049875649	0	0.010381993	0.054179266	0.032728332	0.181823066	0.039783262	0.009176729	0	0.043113175	0.004024689	0.013973874	0.03	0.178356856	1.009730489
434	TCGA-CM-5349-01A	0.082487229	0	0	0.022719457	0	0.041441759	0.02746196	0.007328487	0.024722266	0	0.029004149	0	0	0.606508724	0.036980864	0.111551421	0	0	0.009793682	0	0	0	0	0.529568635	0.853563596
435	TCGA-G4-6295-01A	0.08563662	0	0	0.287205452	0	0	0.152075977	0.051907637	0	0	0	0.031630549	0	0.059196127	0.128584745	0.141815387	0.048681401	0	0.013266106	0	0	0	0.038	0.170189881	1.022442011
436	TCGA-AA-3544-01A	0.04616395	0	0.003890644	0.08538217	0	0	0.033170982	0.057826388	0.030664981	0.022855097	0	0.035948494	0	0.348290192	0.098450831	0.150392639	0.013104093	0	0.069765631	0	0	0.004093909	0.057	0.135580043	1.046766307
437	TCGA-AD-6964-01A	0.017055458	0	0.004703154	0.243660102	0	0	0.055837888	0.062730292	0.077844617	0	0	0.025585356	0	0.176885465	0.101020893	0.149994972	0.0250959	0	0.053133338	0	0	0.006452565	0.074	0.119606419	1.041451955
438	TCGA-CM-4752-01A	0.091900174	0	0.010101852	0.074982817	0	0.095891787	0.145658806	0.089181024	0.012447478	0.004519177	0	0	0	0.104594708	0.09257725	0.171405073	0.05726826	0	0.048563217	0	0	0.000908375	0.021	0.200868358	0.996671063
439	TCGA-A6-2674-01A	0.044156415	0	0.010838035	0.009513977	0	0.119850405	0	0	0	0	0.011655981	0	0	0.277309137	0.017803772	0.117530176	0	0	0	0.233220396	0	0.158121706	0.023	0.19197295	1.040797859
440	TCGA-A6-2674-01B	0.008496675	0	0.005648762	0	0.025328773	0.135470055	0	0	0	0	0.059755527	0	0	0.386489232	0.003886295	0	0	0	0	0.288853282	0.015231242	0.070840158	0.073	0.120371394	1.09479248
441	TCGA-F4-6855-01A	0.004235467	0.001856002	0	0.031526179	0	0.16383026	0	0.006185753	0.035220436	0	0	0.055214406	0	0.305659247	0.037589088	0.291486336	0.017020233	0	0.050176592	0	0	0	0.047	0.148664621	1.046089436
442	TCGA-A6-5664-01A	0.129568907	0	0.005299921	0.080823928	0	0.209981115	0.005316673	0	0.011156044	0	0.036341953	0	0.026048085	0.14458428	0.046037344	0.240613571	0	0	0	0.064228179	0	0	0.019	0.206879416	1.001382029
443	TCGA-AA-3842-01A	0	0.021772258	0	0.023808282	0	0.067711937	0.026626401	0	0.092466504	0	0.017048786	0	0	0.421050164	0.089317595	0.16460204	0.015230373	0	0	0.06036566	0	0	0.007	0.261699248	1.002491038
444	TCGA-AA-3833-01A	0.095566829	0	0.003375395	0.189401618	0	0.087228573	0.082478436	0.019090932	0.008926801	0	0	0.00837848	0	0.197709355	0.032635034	0.144048522	0	0.007260608	0	0.079985909	0.003405832	0.040507676	0.026	0.185468329	1.011024578
445	TCGA-CM-6677-01A	0.061204276	0	0.001078946	0.118243488	0	0.155270753	0.133462507	0	0.012616776	0	0	0	0	0.214458814	0.079937394	0.132678055	0.032736496	0	0.058312495	0	0	0	0.106	0.097710547	1.042872127
446	TCGA-CA-6719-01A	0.042857955	0	0.005031697	0.083563898	0	0.033036626	0	0.024128442	0.090409821	0	0	0.002551126	0	0.488549469	0.100852914	0.121240455	0.000110414	0	0.007667182	0	0	0	0.03	0.17903989	1.054232754
447	TCGA-AA-3713-01A	0.226001008	0	0.08825862	0.049572811	0	0.201229025	0.03917838	0	0.004906576	0	0.038501747	0	0	0.121669852	0.037301165	0.141111514	0	0	0	0.023294984	0.028974317	0	0	0.433831668	0.900454417
448	TCGA-DM-A28H-01A	0.097268703	0	0.108489322	0.049051083	0	0.11679621	0.004915838	0.055697111	0.029184817	0	0.005532056	0	0	0.141058399	0.085778487	0.107712144	0.145485419	0	0.028290295	0.024740117	0	0	0.016	0.221113487	0.993483562
449	TCGA-D5-6538-01A	0.101511263	0	0	0.166933471	0	0.04268212	0	0	0	0	0.057369013	0	0.002777802	0.279197945	0.01383412	0.16746367	0.114803711	0	0	0.053426885	0	0	0.591	0.004312513	1.098381532
450	TCGA-A6-A565-01A	0.275025667	0	0.010292713	0.079655091	0.064086541	0.249309542	0.048598194	0	0	0	0.050007383	0	0	0.089805654	0.015940865	0.079305086	0	0.008515211	0.015198051	0.014260004	0	0	0	0.416685173	0.91069158
451	TCGA-F4-6808-01A	0.11280762	0	0.040388893	0.121430818	0	0.154983685	0.259361832	0	0	0	0.030373427	0.01369566	0.008644803	0.124588187	0.047638017	0.048664068	0.004343095	0	0	0.00082394	0	0.032255955	0.134	0.085971193	1.049969332
452	TCGA-CK-4948-01B	0.023281355	0.008854487	0	0.016332613	0	0.070886745	0.040773185	0.005301551	0.068406725	0	0.085688729	0	0	0.391052417	0	0.098042824	0	0.050845311	0	0.137560289	0	0.00297377	0.004	0.273149552	0.990231148
453	TCGA-AA-A029-01A	0.00569866	0	0.008525345	0.108181806	0	0.122192628	0	0.050839875	0.08172853	0.016917609	0	0.093959863	0	0.285649096	0.034891685	0.101006619	0.033098876	0	0.004891198	0.052418208	0	0	0.288	0.044916179	1.087643203
454	TCGA-AA-3524-01A	0.094605229	0	0.007817622	0.131873289	0	0.196391631	0.183411695	0	0	0	0	0.031810326	0	0.056724063	0.03285859	0.154147621	0.022248261	0.006605934	0	0.018933006	0.020505772	0.042066961	0.033	0.175994135	1.010664097
455	TCGA-WS-AB45-01A	0.077631388	0	0.015966214	0	0	0.122481214	0.024779378	0	0	0	0.039052696	0	0.001987026	0.289091499	0.03290334	0.170238405	0	0	0	0.044240796	0	0.181628044	0	0.45833052	0.888979825
456	TCGA-F4-6856-01A	0.175674957	0	0.015614327	0.201449728	0	0.109318524	0	0	0.073653413	0	0	0.009674043	0.020085124	0.217333069	0.072755717	0.088723854	0.013066483	0	0	0.002650761	0	0	0.003	0.289268599	0.971049991
457	TCGA-CK-4947-01B	0.060363589	0	0.022879829	0.157343278	0	0.175810433	0.045287693	0.048060107	0.063802726	0	0.005896245	0	0.003898597	0.078786456	0.066830817	0.106170211	0.101817718	0	0.049817583	0	0.007535491	0.005699229	0.055	0.137107213	1.025844951
458	TCGA-AA-3556-01A	0.087836727	0	0.024445354	0.088965259	0	0.133294234	0.000883279	0.042635283	0.019938488	0	0	0.038313146	0	0.126140992	0.103856014	0.175294367	0.042710461	0.02420029	0.052488064	0	0	0.038998044	0.03	0.179116911	1.009604028
459	TCGA-AA-A00A-01A	0.082015995	0	0.015553039	0.136399702	0	0.111210835	0.070879199	0.055338676	0.045821408	0	0.02421848	0.022633098	0	0.233201184	0.068146705	0.110812111	0	0	0	0.023769567	0	0	0.019	0.203367277	1.006204805
460	TCGA-AA-A00L-01A	0.010009068	0	0.045933849	0.057112622	0	0.093682867	0	0.037202722	0.123084768	0	0	0.061870389	0	0.271256254	0.037200563	0.073705261	0	0.019198162	0	0.169743475	0	0	0.172	0.07343348	1.074124009
461	TCGA-AZ-6603-01A	0.078567816	0	0.009026915	0.083425111	0	0.145274254	0.059988353	0.042889966	0.002650276	0	0.04045605	0	0.023525923	0.090427127	0.207211571	0.13295062	0.037512496	0	0.046093523	0	0	0	0.012	0.238497018	0.995101349
462	TCGA-AA-3956-01A	0.263519386	0	0.143845766	0.058465779	0	0.187475447	0.032164388	0	0.042080712	0	0	0	0.009911838	0.048219946	0.037720533	0.046112782	0.042657425	0	0.033182708	0.040315488	0	0.014327801	0	0.465849935	0.885180518
463	TCGA-DM-A1D4-01A	0.044754365	0	0	0.029769648	0	0.439655201	0.133956033	0	0.016615953	0	0.024000595	0.018246491	0.006668436	0.120329097	0.058027773	0.043113461	0.028125579	0	0	0.036737368	0	0	0.338	0.03563494	1.085419564
464	TCGA-AA-3966-01A	0.047619479	0	0.011685155	0.068533507	0	0.038980472	0.042217439	0.055921635	0.019165955	0	0.010362902	0.003985683	0	0.333848843	0.025760019	0.083701192	0.010760744	0.027375598	0	0.177920347	0.009775539	0.032385492	0.001	0.346787396	0.948404607
465	TCGA-AZ-4323-01A	0.254486273	0	0.072763404	0.21954461	0	0.097065778	0.0300563	0.089762118	0.051624754	0	0	0	0	0.112200832	0.02440765	0.036496975	0	0.006817672	0	0.004773635	0	0	0	0.395564945	0.925597531
466	TCGA-A6-A56B-01A	0	0.007737942	0	0	0	0.148995908	0	0.009071668	0.037874532	0	0.054488461	0	0	0.534718487	0.016066015	0.109738267	0.030221905	0	0	0.035658999	0.015427816	0	0.035	0.173135839	1.0667917
467	TCGA-D5-6541-01A	0.025649398	0	0.030867024	0.154925483	0	0.052069525	0.054905444	0.008763039	0.051374655	0.005546903	0.000760326	0	0	0.257062338	0.142589512	0.169543551	0.021587224	0	0.006639967	0	0	0.017715611	0.115	0.093373918	1.062704263
468	TCGA-5M-AAT5-01A	0.217197483	0	0.188919253	0.039124613	0	0.153555184	0.064497538	0.075694599	0.01150731	0	0	0.021439487	0.000597489	0.068867099	0.027066979	0.070564197	0	0.019486791	0.041481978	0	0	0	0.021	0.200066325	1.030221232
469	TCGA-5M-AATA-01A	0.044025269	0	0	0.030930875	0	0.363534902	0.043626187	0.040624488	0.077865727	0	0	0.001164659	0.009343845	0.185667161	0.037982733	0.037850362	0.011155603	0.035875942	0	0.080352245	0	0	0.113	0.093864399	1.059213131
