# Supplementary material for: Establishment of a Necroptosis Related Genes Signature to Predict Prognosis and Therapeutic Response in Colon Cancer
Source: Front Cell Dev Biol. 2022 Jul 8;10:921320. doi: 10.3389/fcell.2022.921320 (PMC9305485; doi:10.3389/fcell.2022.921320)
Supplement: Supplementary file 5 [file Table5.csv]

	ID	Description	setSize	enrichmentScore	NES	pvalue	p.adjust	qvalues	rank	leading_edge	core_enrichment
hsa04151	hsa04151	PI3K-Akt signaling pathway	351	0.43778283	1.538854387	0.001168224	0.005689549	0.002799206	6128	tags=40%, list=19%, signal=33%	2322/5294/131873/3575/3559/356/1441/2252/6696/3560/23533/3717/3676/2846/256076/8115/1946/3569/118788/5521/59345/7097/2255/1436/2247/54331/596/5008/2250/1293/1286/3371/2335/5293/3695/5649/3381/3685/9180/6446/7058/4254/7099/1902/2253/90993/1278/284/3479/4193/1435/5156/10000/3690/7148/3672/1277/146850/3678/3082/100533105/7057/3909/51378/56034/2263/3908/3570/3815/3718/2793/7010/3574/1291/930/4170/745…
hsa04060	hsa04060	Cytokine-cytokine receptor interaction	293	0.659535218	2.279013776	0.001207729	0.005689549	0.002799206	4759	tags=48%, list=14%, signal=42%	3458/10563/6362/4283/6357/1237/3593/51554/3627/6846/3576/6355/6374/608/3568/729230/1439/3575/6373/3559/10673/6351/1233/3553/356/8807/2829/1441/3604/944/3587/1234/50615/3577/6352/3557/3560/10663/7852/8809/6375/1230/338376/8740/9173/1232/3579/27177/3569/56300/355/920/388372/3952/3552/414062/1436/11009/6348/6363/643/6372/3603/7850/3554/5008/1236/133396/3586/3624/5197/6366/6347/3977/6367/9180/3600/27…
hsa05417	hsa05417	Lipid and atherosclerosis	213	0.461628231	1.563116811	0.001240695	0.005689549	0.002799206	7105	tags=45%, list=21%, signal=36%	3593/353376/1536/3576/4973/4312/10333/3553/356/4688/6352/3717/3569/355/23643/7097/414062/7412/6348/596/6403/948/1559/6401/4772/6347/653361/114548/5293/4314/3383/19/6648/5452/4318/929/7099/3708/834/959/57534/10000/2919/4217/7124/8743/4067/958/817/5530/5908/3845/8503/5330/2353/5602/7409/7184/998/6416/840/2921/5290/2920/5906/4792/3606/6774/1549/9451/317/23118/1558/5578/1147/836/3320/29110/5599/5532/…
hsa05163	hsa05163	Human cytomegalovirus infection	221	0.47669047	1.61508704	0.001242236	0.005689549	0.002799206	7259	tags=47%, list=22%, signal=37%	3576/5743/5579/6351/3553/356/3587/1234/6352/7852/1230/1232/3579/3569/355/59345/388372/414062/5732/6348/54331/3554/4772/6347/5293/3685/3708/90993/567/4193/5156/10000/3690/6093/11214/7124/6387/2776/3570/2793/2770/6891/6890/10672/5733/5880/5530/5582/3845/8503/5330/3716/3709/6654/113/3133/64764/23365/1398/55970/5290/9586/3107/10681/3106/4792/1385/5734/3134/6774/6667/6198/1026/2773/2775/2791/5578/1147…
hsa05166	hsa05166	Human T-cell leukemia virus 1 infection	220	0.473167862	1.600752524	0.001251564	0.005689549	0.002799206	6081	tags=37%, list=18%, signal=31%	3122/3117/3559/3113/3111/917/3109/3560/3683/3123/3689/3115/3127/3569/920/3119/8829/3118/7850/916/3554/3108/2113/4772/5293/3383/8850/3600/3112/115650/3932/7043/4049/90993/6688/567/1437/915/10000/4087/7124/3718/1030/1959/4089/7040/7046/996/2005/958/7042/5530/3845/8503/2353/4214/3716/5602/113/3133/64764/5728/6416/5290/9586/3107/472/3106/4792/1385/821/3134/8900/2033/1026/83660/1147/5604/5925/7514/559…
hsa05167	hsa05167	Kaposi sarcoma-associated herpesvirus infection	193	0.494319946	1.660853656	0.001273885	0.005689549	0.002799206	7080	tags=47%, list=21%, signal=37%	1237/5294/3576/5743/942/1233/131450/1234/23533/1230/3717/718/1232/3569/355/59345/9976/2247/3055/6772/3091/54331/4772/440738/5293/7098/3383/3572/5336/3708/1437/4277/10000/2919/6773/146850/2793/4067/5610/5289/5530/57580/3845/8503/2353/3716/3709/5602/285/3133/3459/1827/6416/2921/55970/5290/2920/3107/10681/3106/4792/1385/3134/6774/3454/344807/2033/1026/6934/2791/1147/836/5604/5925/29110/5599/5532/630…
hsa04062	hsa04062	Chemokine signaling pathway	188	0.614282937	2.058361946	0.00127551	0.005689549	0.002799206	4940	tags=50%, list=15%, signal=43%	10563/6362/4283/6357/1237/3627/6846/5294/3576/6355/6374/3702/729230/5579/6373/1794/6351/1233/2829/7074/1234/3577/6352/10663/7852/23533/6375/1230/3717/1232/3579/59345/388372/414062/2268/3055/6348/6772/6363/643/6372/54331/1236/5197/6366/6347/653361/5293/6367/6368/6354/5336/6360/7454/6346/10803/10000/2919/6773/6093/1235/146850/6387/2776/6356/3718/2793/4067/2770/56477/5880/9844/57580/10344/5908/3845/…
hsa05205	hsa05205	Proteoglycans in cancer	205	0.457943631	1.541518241	0.00127551	0.005689549	0.002799206	6269	tags=46%, list=19%, signal=37%	3593/5579/2099/356/7074/355/3059/7097/2247/3091/4060/1634/2335/5293/10855/3685/286/287/4318/5336/7099/4313/3708/1514/1278/4478/858/406903/3479/22808/4193/857/10000/3690/6093/1277/7477/4087/3678/3082/7057/7124/7479/3688/5328/4659/7474/8322/4660/7040/6383/5962/817/7042/5582/3845/7471/8503/3791/8826/3339/960/5329/3709/6654/2260/7409/51384/10818/3673/998/23365/5290/2318/117581/7484/6774/6198/7976/550…
hsa05170	hsa05170	Human immunodeficiency virus 1 infection	204	0.44780184	1.506685223	0.001277139	0.005689549	0.002799206	7644	tags=47%, list=23%, signal=36%	5579/917/356/1234/7852/200315/355/920/59345/7097/54331/916/596/60489/684/4772/5293/919/164668/5336/7099/3708/567/915/10000/25939/7124/140564/2776/85417/2793/2770/1073/6891/6890/5880/5530/5582/3845/8503/2353/3709/5602/130340/8905/3133/1398/55970/5290/3107/472/10681/3106/4792/27350/3134/6198/23118/2773/8065/164/2775/2791/5578/1147/836/5604/200316/29110/5599/5532/5063/6300/494551/5594/23291/2788/853…
hsa04510	hsa04510	Focal adhesion	198	0.488525057	1.6424097	0.001278772	0.005689549	0.002799206	7555	tags=51%, list=23%, signal=40%	131873/5579/330/6696/3676/256076/596/1293/1286/3371/2335/5293/3695/5649/3381/3685/7058/2534/1278/858/3479/5156/64098/857/10000/3690/7148/6093/3672/1277/3678/3082/7057/3909/394/56034/3908/1291/7450/8515/1285/3688/1282/4659/5880/4660/4638/7414/2321/5159/5582/7424/5908/8503/3791/4633/3910/6654/5602/7409/22801/5728/3673/329/998/1398/1292/5290/399694/2318/5906/3915/824/7143/3696/5500/3918/2316/83660/5…
hsa05169	hsa05169	Epstein-Barr virus infection	198	0.537476988	1.806984934	0.001278772	0.005689549	0.002799206	6079	tags=38%, list=18%, signal=31%	3627/3122/3117/4939/2208/3113/3111/917/3109/3683/3123/695/3115/1380/3127/3569/355/3119/7097/956/6772/3118/916/596/3108/5293/3383/3112/919/5336/23586/4940/567/915/4193/7431/10000/6773/7124/3718/7128/930/4067/953/864/6891/6890/5610/958/8503/51426/960/3716/5602/3133/29760/3516/6416/5290/3107/10018/3106/4792/3134/6774/8900/3454/317/1026/23118/1147/836/5925/29110/5599
hsa04621	hsa04621	NOD-like receptor signaling pathway	181	0.537424791	1.791035163	0.001287001	0.005689549	0.002799206	6798	tags=44%, list=21%, signal=35%	115362/115361/9447/1536/3576/4210/4939/388646/330/2633/3553/6352/4671/3428/100506742/3569/5027/6772/596/2634/440738/6347/114548/84168/58484/7099/118429/3708/834/4940/22861/2635/2919/6773/9051/199713/91662/7124/84674/10628/7128/5586/51393/1508/140609/820/10135/5330/3716/3709/23710/5602/90550/329/114769/2921/2920/22900/4792/3606/3454/54822/23118/846/6041/1147/3320/29110/5599/10010/6300/5594/837/914…
hsa05152	hsa05152	Tuberculosis	177	0.619929271	2.060422118	0.001287001	0.005689549	0.002799206	4268	tags=37%, list=13%, signal=33%	3458/2215/1378/26253/3593/4360/7096/64581/4261/2214/3122/3117/30835/3113/9103/2213/3111/10333/3553/3109/3587/2212/3684/3123/3689/3115/3717/3127/718/972/3687/3569/2207/3119/7097/3552/6772/3118/596/3586/3108/1379/2209/245972/3112/929/7099/7043/4046/4843/10000/7124/10892/820/9902/7040/5289/817/7042/843/5530/8877/1520/3716/8915/5602
hsa05164	hsa05164	Influenza A	168	0.594014264	1.964590375	0.001293661	0.005689549	0.002799206	6719	tags=48%, list=20%, signal=38%	3458/3593/3627/3576/4261/3122/3117/5579/4939/3113/3111/51284/3553/356/56000/3109/6352/3123/3115/3717/91543/3127/3569/355/3119/3552/6772/3118/3108/6347/114548/5293/7098/3383/3112/9021/4599/7099/23586/834/4940/9407/10000/6773/64135/4600/7124/8743/7177/5610/8503/3716/3841/90865/103/3459/5290/4792/3606/5371/3454/64499/23633/2033/317/5578/6041/1147/5611/836/5604/29110/7514/5594/8797/1965/10379/390748/…
hsa04514	hsa04514	Cell adhesion molecules	148	0.624047207	2.03500738	0.001302083	0.005689549	0.002799206	3750	tags=45%, list=11%, signal=40%	51208/5788/80380/10666/201633/29126/6402/3122/3117/3113/29851/3111/941/942/57689/3109/925/84631/940/6614/3684/3683/3123/914/1493/3689/3115/3127/3676/1272/933/920/3119/84189/7412/3118/3108/57502/6403/6401/1462/79679/3695/6693/3383/3685/4685/139065/3112/5133/6404/57863/3385/49861/959/5175/214/58494/257194/22871/923/3688/23705/1000/5797/6383/958
hsa05202	hsa05202	Transcriptional misregulation in cancer	174	0.478718611	1.585050276	0.001302083	0.005689549	0.002799206	5636	tags=40%, list=17%, signal=33%	2322/3576/330/942/597/5079/3684/3560/3569/1436/8013/5218/7850/2313/4286/2209/4314/3695/51804/4094/9915/4318/64332/171558/2115/929/6688/1437/2530/3479/4193/4208/6935/2119/862/860/6495/5966/5328/4299/604/9611/6760/3087/3248/2321/4211/2005/958/2078/1053/51426/2308/221037/51384/329/472/3486/861/904/4297/55589/8900/5371/6667/51274/1026/5090/4005
hsa04145	hsa04145	Phagosome	149	0.618291953	2.014621844	0.001303781	0.005689549	0.002799206	5198	tags=46%, list=16%, signal=39%	2215/4360/1536/64581/2214/3122/3117/30835/4481/3113/9103/2213/3111/4973/10333/8685/3109/2212/4688/2204/3684/81035/3123/3689/3115/3127/718/3119/7097/3118/3108/948/653361/2209/245972/3685/3112/7058/929/7099/1514/3690/3678/7057/729238/526/79659/715/338382/3688/6891/6890/534/9902/5289/1520/23673/347688/3133/3673/200576/3107/3106/8411/821/3134/1783/8417
hsa04630	hsa04630	JAK-STAT signaling pathway	162	0.590772015	1.944072622	0.001303781	0.005689549	0.002799206	6704	tags=47%, list=20%, signal=38%	3458/116379/3593/3568/1439/3575/3559/1441/3587/50615/3560/6775/3717/338376/3569/3952/11009/6772/596/5008/3586/5293/3977/9180/3600/3572/9021/3594/3567/3595/1437/5156/10000/6773/3596/1438/9306/282618/3570/3718/3574/4170/9063/3953/3581/7066/316/5159/8503/3716/6654/1270/3459/122809/59067/64109/10254/5290/8554/6774/3454/10401/3589/2033/1026/8835/85480/5771/6655/50604/2273/5781/10379/8651/3976/3455
hsa05161	hsa05161	Hepatitis B	162	0.494932705	1.6286911	0.001303781	0.005689549	0.002799206	6269	tags=40%, list=19%, signal=33%	353376/3576/5579/356/6775/3717/100506742/3569/355/7097/6772/596/4772/5293/7098/4318/7099/7043/23586/1960/90993/10000/6773/64135/7124/3718/1959/4089/7040/7046/7042/843/5582/3845/8503/2353/3339/4214/3716/6654/5602/64764/6416/5290/9586/4792/1385/1654/6774/8900/3454/2033/317/1026/23118/5578/1147/836/5604/5925/6655/29110/5599/6300/5594
hsa05162	hsa05162	Measles	138	0.531118265	1.715441773	0.00132626	0.005689549	0.002799206	6079	tags=36%, list=18%, signal=30%	3593/30835/4939/3559/2213/917/51284/3553/356/940/3560/6504/3569/355/7097/3552/6772/916/596/5293/4599/7099/23586/4940/4478/915/10000/6773/64135/4600/3718/7128/5610/8503/2353/3716/5602/103/868/5290/4792/6774/3454/9451/317/23118/1147/836/29110/5599
hsa04380	hsa04380	Osteoclast differentiation	126	0.671425787	2.151650276	0.001336898	0.005689549	0.002799206	6719	tags=62%, list=20%, signal=50%	3458/2215/2214/10326/9103/2213/3553/3937/11006/2212/4688/79168/10990/695/10288/10859/55423/814/3552/23547/1436/11024/6772/11027/11025/3554/4286/4772/653361/2209/5293/353514/9021/3932/2534/5336/6688/1435/10000/3690/7305/6773/1513/1540/8792/7124/2355/54209/7040/7046/2354/7042/5530/126014/8503/2353/3716/54/5602/3459/29760/5290/140885/4792/1385/3454/23118/1147/5604/5599/5532/6300/5594/4689/10379/8651…
hsa04650	hsa04650	Natural killer cell mediated cytotoxicity	124	0.664909699	2.124320728	0.001360544	0.005689549	0.002799206	4867	tags=47%, list=15%, signal=40%	3458/2215/3821/100528032/3824/4068/2214/5579/356/3937/3809/51744/3822/9437/22914/3683/3689/3811/962/117157/355/2207/5551/4772/5293/3383/3802/3932/2534/919/259197/5336/9436/80328/3812/1437/4277/7305/3823/135250/7124/8743/3804/10870/5880/5530/5582/3845/8503/6654/7409/7535/3133/3459/5290/399694/3107/3106
hsa05418	hsa05418	Fluid shear stress and atherosclerosis	138	0.476153667	1.537913391	0.00265252	0.01061008	0.005220062	4771	tags=32%, list=14%, signal=27%	3458/3553/4688/3552/7412/7850/3554/596/6401/6347/653361/5293/3383/3685/4318/658/4313/1514/858/5175/857/10000/3690/4208/4217/1843/7124/2939/387082/7056/4205/5880/6383/8503/3791/2353/5602/3162/7184/659/6416/5290/5562/1003
hsa04936	hsa04936	Alcoholic liver disease	142	0.457847224	1.485654907	0.003937008	0.014197531	0.006985055	7735	tags=37%, list=23%, signal=28%	3593/3576/3553/356/719/718/3569/713/355/23643/125/714/712/728/929/7099/50507/10000/2919/4217/7124/79966/23175/9370/34/2308/5602/6416/2921/2920/5562/4792/9663/23118/6934/1147/224/836/29110/5599/6300/23411/10891/4790/5565/841/5600/8737/3439/6434/51176/7187
hsa05135	hsa05135	Yersinia infection	134	0.483734439	1.556942626	0.003968254	0.014197531	0.006985055	7611	tags=49%, list=23%, signal=38%	3576/4210/3553/3937/925/2212/3676/3569/920/7456/3586/4772/6347/114548/2335/5293/3932/58484/7099/7454/834/10000/6093/3678/7124/2776/5586/3688/5880/9844/8503/2353/5602/7409/7535/9815/998/6416/23365/1398/5290/4792/3606/10097/382/23118/1147/5604/10163/29110/5599/6300/5594/64283/926/4790/10096/387/6196/8935/2185/5600/5291/8394/644150
hsa03010	hsa03010	Ribosome	151	-0.686743761	-2.485175151	0.004149378	0.014197531	0.006985055	6959	tags=66%, list=21%, signal=53%	6232/64960/55052/29074/29093/64965/6230/6152/6206/6235/140801/51264/64981/4736/6228/6218/6125/6135/28998/6164/29088/55168/6233/6210/3921/6144/6122/6165/9045/6202/6229/219927/6224/23521/6175/65005/6129/6136/63875/124995/6207/7311/6204/6201/6134/51116/6160/6143/6191/6155/64928/6205/6169/6194/6231/6161/6130/9349/65003/6170/6142/6157/6208/6203/6147/11224/6193/51121/6159/6187/6168/2197/51373/79590/614…
hsa03040	hsa03040	Spliceosome	143	-0.416149551	-1.489914597	0.004166667	0.014197531	0.006985055	7316	tags=41%, list=22%, signal=32%	6634/8449/6629/8683/23020/9129/6431/51503/84844/23450/9343/3303/2521/10262/6627/51639/10713/3304/23658/6637/9785/22916/8896/10523/51691/57461/11338/5093/6625/10189/57819/4116/199746/3305/10450/6635/25804/6626/27339/6636/6631/26121/84321/144983/151903/83443/9092/10465/8175/25766/6633/6628/22827/56949/56259/6100/51690/24148/10084
hsa04714	hsa04714	Thermogenesis	203	-0.419850073	-1.597210081	0.004739336	0.015572106	0.007661333	6190	tags=38%, list=19%, signal=31%	6598/5468/4712/6597/29796/116228/4714/493753/5564/388753/111/4706/6009/57104/4697/1337/788/137682/1351/10063/84335/4722/4718/51412/7249/148327/7384/2778/4694/4725/1345/4702/1340/1346/10975/109/4701/5603/6603/114/51287/51703/91942/6199/84987/4715/4708/4723/1349/4695/6194/27089/4716/28958/90639/1327/84701/1329/25915/26291/374291/5568/51548/3991/4728/1537/4726/54539/440567/126328/3265/64223/51079/46…
hsa05012	hsa05012	Parkinson disease	238	-0.450500328	-1.739097868	0.005154639	0.016352648	0.008045353	6845	tags=44%, list=21%, signal=35%	7295/4710/5701/64837/1350/5714/9377/5713/10105/5704/11315/25828/55967/7278/5695/5689/5693/7316/7317/5705/1616/4712/29796/201266/468/5719/4714/5692/111/4137/4706/292/4697/10383/1337/91252/1351/9817/6233/9627/4722/4718/5702/5710/7384/2778/5709/4694/91860/4725/1345/4702/1340/1346/10975/4701/27429/4715/4708/7311/4723/1349/581/4695/27089/10131/5691/4716/10381/1327/84701/1329/79861/7277/374291/1649/556…
hsa05016	hsa05016	Huntington disease	279	-0.369203166	-1.434872012	0.005586592	0.017132216	0.008428893	7672	tags=42%, list=23%, signal=33%	7381/4705/8408/5609/6908/161/4710/5701/64837/160/1350/5714/9377/5713/10105/5704/55967/4899/7278/5695/55081/5689/5693/1212/5705/23130/5468/4712/29796/5719/4714/2904/5692/1211/4706/10120/292/4697/5432/10383/1337/1351/2876/8632/1175/4722/26100/548644/4718/5702/196385/5710/148327/7384/5709/5434/4694/4725/1345/4702/11258/1340/1346/7186/10975/4701/2893/4715/10126/4708/4723/5437/25981/1349/60673/581/469…
hsa05132	hsa05132	Salmonella infection	249	0.398468324	1.364620287	0.006142506	0.018229373	0.008968685	7549	tags=37%, list=23%, signal=29%	5788/5294/3576/330/10333/3553/399/3071/4671/3569/23643/27128/7097/596/114548/5293/79026/83657/58484/929/7099/834/7100/10000/7124/113146/8743/79659/10640/338382/3800/9648/9844/5420/5289/64746/2353/57381/4633/5602/7184/347688/329/998/6416/840/5290/2318/112574/4792/5286/3606/10097/1783/382/23118/2316/6934/1147/9267/836/5288/5604/3320/79443/5599/5063/6300/5594/8797/837/2317/1778/838/302/4790/10787/58…
hsa04611	hsa04611	Platelet activation	122	0.474751682	1.517232374	0.006702413	0.019269437	0.009480387	7555	tags=54%, list=23%, signal=42%	5294/10125/3937/2212/5321/64805/695/23533/54518/2207/2977/5293/5028/1281/2534/2266/5336/3708/1278/10000/3690/6093/1277/146850/2811/2776/5742/4067/7450/2149/2770/3688/4659/10672/4638/5023/5908/83706/8503/5330/3709/113/3673/23365/5290/5906/5500/5592/2773/83660/10235/6300/5594/8773/2814/108/5593/5584/387/5567/5501/2771/5600/10627/5291/7094
hsa05168	hsa05168	Herpes simplex virus 1 infection	488	0.366480839	1.312691529	0.007829978	0.021829029	0.010739682	7635	tags=32%, list=23%, signal=25%	3458/3593/3122/3117/4939/3113/3111/330/3553/356/56000/3109/6352/3123/3115/3717/3127/8740/718/972/3569/355/3119/7097/346171/6772/3118/596/3108/684/113835/6347/5293/7098/3112/5452/9021/29992/125919/23586/4049/10794/147660/4940/567/374879/100529215/10000/3690/6773/342926/3678/64135/7710/7124/400720/29915/57343/284307/139735/63934/6672/6891/6890/91975/79891/5199/442319/5610/30832/284406/7712/83744/85…
hsa05014	hsa05014	Amyotrophic lateral sclerosis	335	-0.308045877	-1.223242627	0.013071895	0.03500761	0.017223424	7672	tags=36%, list=23%, signal=28%	7381/4705/8408/100101267/4710/5701/64837/1350/375189/5714/9377/2521/5713/5217/5704/9688/55967/79902/7278/5695/5689/5693/5705/23130/1616/4712/11273/29796/8878/468/5719/4714/2904/9542/5692/2903/4706/10120/4697/10383/1337/637/10189/10013/1351/2876/8632/4722/26100/2906/4718/5702/196385/5710/7384/5709/4694/9217/400916/4725/1345/4702/11258/1340/1346/7186/10975/4701/5603/4715/10126/4708/4723/25981/1349/…
hsa04068	hsa04068	FoxO signaling pathway	129	0.439499876	1.411256342	0.013368984	0.03500761	0.017223424	6417	tags=42%, list=19%, signal=34%	3575/356/3569/3586/5293/6648/6446/116986/7043/10769/3479/4193/10000/100533105/8743/85417/1901/1030/9455/8698/604/80854/901/114907/4089/7040/7046/7042/2911/3845/8503/3667/6654/2308/23710/5602/5728/5290/5562/472/10018/6774/2033/9456/1026/1147/5604/6655/3643/5599/6300/5594/9140/23411
hsa05010	hsa05010	Alzheimer disease	356	-0.332711421	-1.318033613	0.01369863	0.03500761	0.017223424	6102	tags=34%, list=18%, signal=28%	208/23130/1131/487/55851/4712/29796/201266/468/5719/4714/322/2904/5692/2903/1459/4137/4706/292/4697/823/10383/1337/8324/177/637/1460/91252/1351/4722/26100/2906/4718/369/5702/5710/8325/7384/5595/5709/4694/23401/91860/4725/1345/4702/1340/1346/7186/8851/10975/4701/80326/5664/11211/4715/4708/4723/1349/60673/5605/4695/4041/27089/7473/5691/4716/572/1855/10381/1327/84701/1329/779/10023/79861/7277/374291…
hsa05208	hsa05208	Chemical carcinogenesis - reactive oxygen species	197	-0.345176025	-1.311126074	0.018181818	0.045208845	0.022242338	6398	tags=37%, list=19%, signal=30%	1645/253152/1950/873/208/4712/29796/2938/4714/5580/4706/1728/292/4697/1337/1351/9817/2052/4722/4718/369/7384/5595/4694/4725/1345/4702/1535/1340/1346/10975/4701/5603/2053/1646/4715/4708/4723/1543/3725/1349/5605/4695/27089/4716/572/1327/84701/1329/6714/374291/65010/4728/5296/2947/1537/8517/4726/54539/1109/8644/440567/126328/3265/293/51079/4696/10861/4713/1572/27035/4025/57412
hsa04810	hsa04810	Regulation of actin cytoskeleton	216	0.392995029	1.330468694	0.023690773	0.056615385	0.027854251	6344	tags=37%, list=19%, signal=30%	7074/2252/3684/3071/3683/7852/3689/3676/2846/3687/1133/9459/2255/2247/2250/2335/5293/3695/3685/10788/1902/2253/4478/22808/5156/3690/6093/3672/3678/324/56034/6387/2263/2149/1073/8515/2246/3688/5305/4659/10672/4628/5880/4660/4638/7414/5962/5159/3845/8503/8826/4633/6654/2260/7409/22801/3673/998/23365/1398/200576/55970/5290/1128/8936/10097/3696/54434/2254/85477/5500/3655/5604/10163/2934/6655/5063/559…
hsa05022	hsa05022	Pathways of neurodegeneration - multiple diseases	446	-0.305333878	-1.228647974	0.024	0.056615385	0.027854251	6494	tags=35%, list=20%, signal=28%	5695/55081/5689/778/5693/7316/7317/5705/23130/1131/1616/487/4712/11273/29796/8878/468/5719/4714/2904/5692/2903/1459/4137/4706/10120/292/4697/823/10383/1337/8324/177/637/1460/1351/2876/6233/8632/9627/4722/26100/2906/4718/369/5702/196385/5710/8325/7384/5595/5709/4694/23401/91860/9217/4725/1345/4702/11258/1340/1346/7186/8851/10975/4701/5603/2893/80326/5664/11211/27429/4715/10126/4708/7311/4723/25981…
hsa05206	hsa05206	MicroRNAs in cancer	304	0.367721895	1.277339225	0.025179856	0.056720099	0.027905769	7080	tags=25%, list=21%, signal=20%	5743/1545/5579/9839/1946/596/5268/3371/5293/23414/8626/4318/5336/406903/4193/5156/7431/3690/407040/6935/406886/7148/6093/6624/4853/3678/7057/324/4325/4170/5328/23405/27086/407010/5962/9252/7042/5159/5582/3845/8503/960/3667/6654/3162/7168/5728/659/1398/5290/399694/472/10018/8434/407007/6774/7143/7976/2033/1026/442898/5578/836/5604/6655/5594/23411/8651/406977/406896/4790/387/2475/4854/4082/406997/4…
hsa04310	hsa04310	Wnt signaling pathway	167	-0.357126904	-1.312767906	0.025862069	0.056720099	0.027905769	4695	tags=25%, list=14%, signal=22%	83439/8325/23401/8607/80326/11211/25805/3725/80319/4041/7473/1855/4609/64840/10023/8549/54361/5568/22943/4007/84133/8312/5332/81029/6932/59352/8326/57216/27121/7476/54894/816/7089/7475/8313/147495/343637/7481/85409/85407/11197/147111
hsa04014	hsa04014	Ras signaling pathway	230	0.381408814	1.299770311	0.025893958	0.056720099	0.027905769	6876	tags=44%, list=21%, signal=35%	26279/2322/10125/5320/5579/356/7074/5321/2252/1946/83593/59345/2255/1436/2247/50487/54331/2250/2113/5293/115727/25780/4254/5336/2253/284/3479/22808/1435/5156/10000/3082/5924/51378/56034/2263/3815/2793/7010/64926/5966/2246/5880/2321/283455/5159/5582/7424/5908/627/3845/8503/3791/8036/100271927/6654/5602/2260/7535/2902/285/253959/998/55970/5290/399694/5337/4915/23179/5906/10681/3363/5922/9462/2254/3…
hsa04217	hsa04217	Necroptosis	133	0.412366464	1.326088135	0.031788079	0.068011705	0.033461136	5432	tags=30%, list=16%, signal=25%	3458/353376/1536/330/3553/356/5321/6775/3717/355/3552/6772/596/114548/7098/7099/834/6773/1540/7124/5836/8743/3718/7128/9525/2752/5610/817/3716/5602/90865/3459/329/100526767/824/8837/6774/3454/81030/54822
hsa04015	hsa04015	Rap1 signaling pathway	207	0.389055981	1.311471625	0.035487959	0.074202097	0.036506753	4845	tags=32%, list=15%, signal=27%	5579/2357/3937/7074/2252/3684/3683/3689/54518/2846/9732/1946/83593/2255/1436/2247/2250/5293/5028/25780/4254/1902/2253/51466/284/3479/22808/1435/5156/10000/3690/1268/3082/7057/51378/56034/2263/2776/3815/7010/2149/2770/2246/3688/57568/5880/2321/23683/5159/5582/7424/5908/3845/8503/5330/3791/5587/2260/7409/2902/285/113/998/1398/5290/5906
hsa04934	hsa04934	Cushing syndrome	155	-0.356006197	-1.291791362	0.036885246	0.075409836	0.037100949	4849	tags=30%, list=15%, signal=26%	11091/83439/8325/148327/5595/2778/1019/1583/1388/109/80326/114/4221/11211/5605/3284/7473/1855/1029/84876/779/898/949/54361/5568/1395/1394/79798/183/9049/8312/5332/81029/776/1586/6932/8913/1869/2516/8326/84699/7476/3283/816/7475/8313/7481
hsa05131	hsa05131	Shigellosis	218	0.378425756	1.278996973	0.039092055	0.078184111	0.038465867	7692	tags=39%, list=23%, signal=30%	3576/3553/6352/4671/718/27128/3059/3554/596/440738/3101/114548/5293/58484/5336/929/7099/3708/834/1437/4193/7100/10000/6093/3678/7124/3688/10892/7414/9252/9844/5289/92610/8503/5330/960/8915/4633/3709/831/2308/3099/5602/58528/998/1398/5290/472/824/4792/3606/8936/10097/6198/382/23118/7323/83660/1147/9267/5588/10163/29110/5599/23048/6300/5594/837/9140/23291/4790/10096/387/2475/51196/5600/8737/7321/10…
hsa04010	hsa04010	MAPK signaling pathway	292	0.358535812	1.238876584	0.044632087	0.087364936	0.042982749	7447	tags=44%, list=23%, signal=35%	2322/10125/5579/1846/3553/356/5321/2252/1946/355/3552/2255/1436/2247/3554/2250/5778/4772/781/115727/25780/4254/11184/929/7043/2253/284/3479/22808/1435/5156/10000/4208/785/3082/4217/5924/51378/1843/7124/56034/2263/3815/7010/777/2246/5801/3556/55799/5880/7040/7046/2321/9252/2005/7042/5159/5530/5582/7424/5908/627/3845/57551/3791/2353/4214/10746/6654/5602/2260/285/1847/998/773/6416/1398/59284/55970/1…
hsa04072	hsa04072	Phospholipase D signaling pathway	144	0.396644823	1.286932532	0.048684211	0.093211753	0.045859329	4794	tags=30%, list=14%, signal=26%	5294/3576/552/2206/5321/3577/23533/5737/2846/3579/27128/2207/5293/56895/2534/4254/5336/1902/9162/22808/5156/10000/146850/2916/56034/3815/2149/10672/10161/2205/1607/5159/2911/3845/8503/8877/1606/5330/6654/113/5290/399694/5337
hsa05165	hsa05165	Human papillomavirus infection	329	0.348338625	1.217073154	0.04964539	0.093211753	0.045859329	7349	tags=41%, list=22%, signal=32%	131873/5743/356/6696/3676/256076/5521/355/6772/1293/1286/3371/2335/5293/3695/7098/5649/3381/245972/3685/7058/4599/90993/1278/4193/3659/10000/3690/6773/7148/3672/1277/7477/4853/3678/7057/3909/324/4600/7124/526/3908/7479/1740/1291/7450/8515/1285/3688/1282/7474/534/8322/8638/5610/5159/84667/3845/7471/8503/5520/3716/5529/3910/6654/2308/51384/3133/22801/64764/5728/3673/998/3516/1292/5290/9586/3107/472…
hsa04210	hsa04210	Apoptosis	135	0.393842446	1.270761222	0.05408971	0.099525066	0.048965421	6286	tags=36%, list=19%, signal=30%	1439/330/597/356/100506742/355/1521/5551/5783/596/5293/3708/8739/1514/1519/10000/1513/4217/7124/8743/4170/1508/843/3845/8503/2353/1520/3709/5602/1075/329/5366/840/5290/472/10018/824/8837/4792/9451/317/63970/1147/836/5604/5599/4914/5594/8797
hsa04080	hsa04080	Neuroactive ligand-receptor interaction	359	0.33492864	1.179490526	0.076023392	0.137140236	0.067471741	4398	tags=24%, list=13%, signal=21%	2358/27334/2568/53829/57105/1269/2359/257313/2357/3357/552/59340/5729/7253/2798/5724/719/3001/3274/4543/5737/10800/718/2846/2897/5027/2908/1133/3952/9934/5732/5030/2570/1139/6753/3351/5028/153/728/116443/387129/56923/5368/3356/6869/10203/1902/116/140/154/2898/255061/1268/6752/59350/148/286530/3355/8973/2916/1136/1901/2149/3953/6750/8698/51289/5733/10161/133/5023/23620/1511/2911/51738/10886/2890/5…
hsa04926	hsa04926	Relaxin signaling pathway	128	0.38563916	1.237527504	0.089812332	0.158898742	0.078176727	7253	tags=48%, list=22%, signal=37%	4312/4322/59345/54331/1286/5293/1281/4318/4313/90993/1278/4843/10000/1277/4087/59350/2793/2770/1285/1282/51289/7040/7046/7424/3845/8503/5330/2353/6654/5602/113/64764/6416/55970/2769/5290/399694/9586/10681/4792/1385/2773/2775/2791/5578/1910/5604/1284/6655/5599/6300/5594/1386/2788/108/4790/2785/5567/4893/2771/5600
hsa01240	hsa01240	Biosynthesis of cofactors	147	-0.329575914	-1.184441751	0.097457627	0.169053901	0.083172972	7724	tags=44%, list=23%, signal=34%	29968/248/25902/250/6472/7372/11019/29926/112724/493911/124454/10201/7390/217/3242/210/54578/158/54575/203/587/53354/2990/1728/55191/212/125061/54995/790/9249/219/2356/56474/79001/158067/80347/54576/6697/80308/387787/1723/3145/4337/205/4830/5372/4831/326625/54577/5498/93100/349565/9054/4833/57026/8836/654364/79799/23498/2937/4832/145226/4143/9104/23475
hsa05130	hsa05130	Pathogenic Escherichia coli infection	195	0.3550396	1.193044818	0.099871959	0.169053901	0.083172972	7611	tags=40%, list=23%, signal=31%	51208/3576/3553/356/2212/3071/4671/2846/3569/355/27128/4644/3059/3554/7456/114548/64005/2534/7099/1902/834/49861/9871/7100/4542/6093/10802/7124/8743/2149/3688/10672/4628/10972/2353/5602/347688/998/23365/55930/840/7082/4792/4690/3606/8936/10097/382/4643/23118/1147/9267/836/4430/10163/5599/4645/5063/6300/5594/8797/837/5781/4790/10787/10096/387/4646/841/10427/4629/5600/8737/5062/84617/10006/8795/644…
hsa05171	hsa05171	Coronavirus disease - COVID-19	229	0.349450444	1.190446251	0.101109741	0.169053901	0.083172972	3018	tags=20%, list=9%, signal=18%	51311/3593/3627/1536/3576/5579/4939/4312/51284/3553/719/2212/718/2162/3569/713/7097/8829/6772/714/6403/712/6347/114548/5293/4314/7098/728/3572/4599/2266/5336/7099/716/23586/834/4940/1437/6773/64135/4600/7124/3570/715/7450
hsa04218	hsa04218	Cellular senescence	155	0.367541009	1.203234373	0.102902375	0.169053901	0.083172972	7951	tags=44%, list=24%, signal=33%	3805/3576/3569/83593/3552/2113/4772/5293/7043/3708/22808/4193/5054/10000/4087/85417/1030/204851/7040/7046/7042/5530/3845/8503/28996/3709/2308/10114/3133/5728/90550/4683/5290/3107/472/3106/824/3486/3134/8900/132660/5500/54822/1026/5604/5925/5532/6300/5594/23411/23291/4790/805/5928/2475/5533/5501/677/4893/5600/9134/5291/91750/286826/5534/1021/147746/5295
hsa04910	hsa04910	Insulin signaling pathway	136	-0.321877962	-1.14913013	0.119834711	0.19238648	0.094652387	5787	tags=30%, list=17%, signal=25%	9322/5564/2319/2194/10211/6009/5260/8789/5499/369/7249/5595/25759/91860/2203/5256/6199/89801/5590/5261/5605/6194/572/1978/92579/5106/5568/3991/80201/5296/5509/3265/6517/5834/10603/5105/2645/163688/5575/810/5313
hsa04020	hsa04020	Calcium signaling pathway	238	0.343842327	1.171373921	0.121287129	0.19238648	0.094652387	4897	tags=30%, list=15%, signal=26%	57105/5579/57172/952/3357/552/5724/2252/3274/7852/5737/10800/5027/1133/814/2255/2247/2250/1139/5350/153/3356/5336/6869/3708/2253/154/4843/5156/6546/55283/493/3082/148/56034/2263/2776/5153/5136/2149/777/6547/444/2246/5733/4638/2321/5023/817/490/5159/5530/57620/2911/5582/7424/8877/5330/3791/3709/2260/489/2902/844/113/90550/773/5979/2769/4915/1128
hsa04723	hsa04723	Retrograde endocannabinoid signaling	141	-0.325439138	-1.16749024	0.125	0.194915254	0.095896521	4838	tags=30%, list=15%, signal=26%	4722/4718/5595/4694/4725/4702/109/4701/5603/2893/221955/114/4715/4708/4723/3765/4695/4716/55879/2783/779/2555/374291/5568/4728/2569/4726/54539/126328/51079/4696/5332/776/4713/2166/2563/747/774/2564/2557/2556/2786
hsa04728	hsa04728	Dopaminergic synapse	132	-0.323363904	-1.155890629	0.136	0.208533333	0.102596491	1851	tags=14%, list=6%, signal=14%	1312/84152/5332/776/28227/774/1812/163688/84699/1815/816/50632/5522/1644/6531/810/7054/1813/2786
hsa05203	hsa05203	Viral carcinogenesis	165	0.352012759	1.160950935	0.157552083	0.237619536	0.116906636	8658	tags=44%, list=26%, signal=33%	1237/1233/1234/718/1232/9734/5293/245972/8850/3572/1960/90993/4193/3718/1030/4067/1959/5966/6672/2957/5610/3845/8503/3716/3133/64764/998/3516/5366/5290/9586/3107/3106/7337/4792/1385/1654/5922/3134/6774/8900/85477/2958/2033/1026/836/5925/2934/5594/23352/1386/10379/4790/387/5567/5315/841/4893/9134/5291/7187/2967/1021/5295/7534/5934/1739/11036/890/4791/3105/87/6776
hsa04024	hsa04024	cAMP signaling pathway	220	0.334145849	1.130433518	0.175219024	0.260002422	0.127918812	5007	tags=27%, list=15%, signal=23%	8843/56670/338442/10846/7253/7074/5142/2867/814/5732/5144/4772/54714/3351/5293/5350/153/2737/116443/116/90993/154/10000/6093/6752/493/3355/4878/2149/2770/6750/4659/5733/5880/817/490/51738/5908/627/8503/2890/2353/5602/7409/489/481/2696/2902/5020/113/64764/5290/5337/9586/5906/1128/4792/64399/1385
hsa05160	hsa05160	Hepatitis C	156	0.348640696	1.141727066	0.188903567	0.275859177	0.13572019	6719	tags=32%, list=20%, signal=26%	3458/51208/3627/4939/356/91543/5521/355/6772/5293/7098/9021/4599/3434/23586/4940/49861/10000/6773/4600/7124/5610/3845/8503/5520/3716/6654/5290/8554/8837/4792/6774/3454/439996/9451/317/1026/5516/6041/1147/836/5604/5925/6655/29110/5594/1965/10379/3455/4790
hsa05226	hsa05226	Gastric cancer	149	-0.30421366	-1.094010194	0.195744681	0.27901185	0.137271276	4782	tags=30%, list=14%, signal=26%	2064/369/83439/8325/5595/25759/23401/80326/11211/6199/1015/5605/581/4041/7473/1855/4609/10023/26291/898/3728/54361/27006/4292/5296/3265/8312/81029/6469/6932/1869/8326/10912/8822/2248/5243/1496/8817/7476/1045/7015/7475/8313/7481/9965
hsa04921	hsa04921	Oxytocin signaling pathway	152	0.347974979	1.137947545	0.197127937	0.27901185	0.137271276	7122	tags=39%, list=22%, signal=31%	5294/5743/5579/57172/952/5321/23533/814/2977/4772/3762/781/5997/3708/4208/6093/146850/785/3760/4878/2776/2770/4659/55799/4660/4638/3759/817/5530/5582/3845/5330/2353/3709/5020/113/1827/59284/5562/5500/1026/2773/2775/5578/5604/5532/59283/5594/6261/108/805/387/59285/5567/5533/5565/5501/4893/2771
hsa04142	hsa04142	Lysosome	132	0.350194884	1.125613555	0.200797872	0.279900064	0.13770827	6751	tags=36%, list=20%, signal=28%	1510/768239/7805/1521/245972/27074/6556/1514/1519/3373/23312/1513/23335/135112/3988/23553/411/79158/1508/1657/2760/9516/1511/9583/2799/1520/54/5641/427/130340/8905/1075/58511/968/4864/26503/23431/3073/164/950/4126/1176/1213/5660/8763/8546/3423
hsa05224	hsa05224	Breast cancer	147	-0.301248487	-1.082637626	0.207627119	0.285099924	0.140266553	4782	tags=29%, list=14%, signal=25%	2064/369/83439/8325/5595/4851/25759/23401/54567/1019/80326/11211/6199/3725/5605/581/4041/7473/1855/4609/10023/26291/54361/27006/5296/3714/3265/8312/81029/6932/1869/8326/10912/8822/2248/8817/7476/10683/7475/8313/7481/9965
hsa04150	hsa04150	mTOR signaling pathway	153	-0.299808736	-1.085415403	0.211618257	0.286307054	0.14086045	5689	tags=30%, list=17%, signal=25%	90423/10325/6009/55004/8324/84335/79726/7249/8325/5595/79899/80326/51256/11211/6199/5605/6794/6194/4041/7473/1855/8131/1978/28956/10641/9675/54361/9296/6520/5296/55615/8140/3265/64223/84219/81029/389541/9894/245973/64900/8326/7476/81617/7475/7481/27330
hsa04550	hsa04550	Signaling pathways regulating pluripotency of stem cells	143	-0.30257393	-1.083286799	0.220833333	0.294444444	0.144863972	4709	tags=27%, list=14%, signal=23%	91/6929/8325/5595/5460/5603/80326/11211/652/5605/3399/7473/1855/79923/4609/84759/3198/54361/3625/5296/7044/3265/8312/81029/6932/8326/2261/7476/3397/7475/2264/8313/10637/1852/64211/7481/4838/5462
hsa05020	hsa05020	Prion disease	247	-0.273169831	-1.053756508	0.243523316	0.317222839	0.156070733	7164	tags=39%, list=22%, signal=31%	5714/732/3303/9377/5713/10105/5704/55967/10963/7278/3304/5695/5689/778/5693/5705/4712/29796/468/5719/4714/2904/5692/5580/2903/1459/4706/292/4697/10383/1337/1460/1351/3305/4722/2906/4718/5702/5710/148327/7384/5595/5709/4851/4694/4725/1345/4702/1535/1340/1346/10975/1388/4701/5603/4715/4708/4723/1349/581/4695/27089/5691/733/4716/572/10381/1327/84701/1329/779/79861/7277/374291/1649/5568/89953/116444/…
hsa04932	hsa04932	Non-alcoholic fatty liver disease	151	-0.295572699	-1.069612815	0.244813278	0.317222839	0.156070733	6246	tags=36%, list=19%, signal=29%	2931/208/5468/4712/29796/468/4714/5564/4706/4697/1337/637/4296/1351/4722/4718/7384/4694/4725/1345/4702/1340/1346/7186/10975/4701/5603/4715/4708/4723/3725/1349/581/4695/27089/4716/1327/84701/1329/374291/1649/4728/5296/1537/4726/54539/440567/126328/51079/4696/4713/1050/51085/5313
hsa04919	hsa04919	Thyroid hormone signaling pathway	121	0.343596404	1.09558742	0.252361673	0.322462138	0.15864842	7456	tags=40%, list=23%, signal=31%	5579/2099/6772/3091/53919/5293/5350/3685/8850/5336/1733/4193/10000/3690/4853/6567/116931/9611/1734/5582/3845/8503/5330/2308/489/481/10231/1827/5290/117247/8648/9969/2033/23389/5578/5604/5594/5214/10499/2475/5567/4854/4893/51196/488/25942/5469/5291
hsa04371	hsa04371	Apelin signaling pathway	136	0.338704945	1.093814083	0.263157895	0.331651045	0.163169279	7122	tags=40%, list=22%, signal=31%	5294/6696/23533/59345/814/54331/440738/3708/4843/22808/5054/10000/6546/4208/146850/4087/2776/2793/6547/2770/10672/4205/4638/4089/7046/5289/3845/8877/5330/4633/3709/113/187/55970/5562/10681/182/6198/2773/2791/5604/5594/6261/10891/2788/108/805/2785/2475/5567/4854/5565/4893/2771
hsa04022	hsa04022	cGMP-PKG signaling pathway	163	0.330660523	1.089176893	0.27734375	0.344805743	0.16964127	7200	tags=39%, list=22%, signal=30%	5294/23533/10242/2977/4772/5997/8654/5350/153/7225/3778/3708/90993/140/154/10000/6546/4208/6093/146850/493/148/4878/2776/6547/2770/4659/10672/4205/4638/490/5530/5330/3667/3709/489/481/113/64764/9586/1385/5500/155/5592/2773/1910/5604/1909/3643/4880/5532/5594/1386/108/5593/805/387/5533/3764/5501/3779/2771/488
hsa05207	hsa05207	Chemical carcinogenesis - receptor activation	210	0.319177935	1.077689023	0.282663317	0.346733668	0.170589791	6883	tags=32%, list=21%, signal=25%	1545/5579/2099/2252/3717/2255/2247/596/2250/1139/5293/2100/153/54658/7367/5241/2253/90993/154/367/7366/196/10000/406886/4853/9314/1136/2939/2770/23746/604/5582/3845/7471/8503/2353/55584/3841/6654/7184/113/64764/773/5290/9586/1385/2953/6774/182/6198/2254/155/23633/2773/5578/5604/5925/3320/6655/5594/1386/108/4790/405/2475/5567/6196
hsa04390	hsa04390	Hippo signaling pathway	153	-0.287752744	-1.041768377	0.307053942	0.371696877	0.182871461	5210	tags=26%, list=16%, signal=22%	126374/8324/8463/5499/83439/8325/5518/80326/8200/11211/652/5590/7473/653/3993/1855/4609/27113/54361/7004/8312/81029/23513/50855/6932/174/374/655/8326/1496/7476/286204/5522/3397/7475/8313/79981/7481/85409/85407
hsa04141	hsa04141	Protein processing in endoplasmic reticulum	163	0.322279516	1.061570335	0.3359375	0.40137987	0.197475222	7408	tags=33%, list=22%, signal=26%	100506742/85479/22824/596/9532/9871/3998/10802/4217/4121/80267/6400/9695/7991/10905/91319/5610/55432/285126/10970/57134/5602/7184/54431/7326/51465/23471/6745/824/10484/6747/821/9451/51009/9709/7323/7095/5611/3320/23190/5599/56681/27248/4287/22926/1965/51128/3309/56886/2923/10427/3312/7321/22872
hsa05225	hsa05225	Hepatocellular carcinoma	167	-0.277700841	-1.020804501	0.353448276	0.41688771	0.205104937	4721	tags=25%, list=14%, signal=21%	51412/369/83439/8325/5595/25759/23401/1019/6603/80326/11211/6199/10587/5605/581/4041/7473/572/1855/1029/4609/10023/54361/2950/5296/2947/5335/598/3265/3481/8312/81029/6932/1869/8326/10912/7476/7015/7475/8313/7481
hsa05415	hsa05415	Diabetic cardiomyopathy	177	-0.273984153	-1.017257116	0.364444444	0.424416315	0.208808942	6102	tags=34%, list=18%, signal=28%	208/487/4712/29796/4714/6513/5580/4706/292/4697/1337/177/1351/4722/5499/4718/7384/4846/4694/4725/1345/4702/1535/1340/347411/1346/10975/4701/5603/4715/4708/4723/5590/1349/4695/27089/4716/5160/1327/84701/1329/2539/374291/4728/5164/5296/1537/4726/54539/440567/126328/6517/293/51079/4696/183/5332/4713/7137/816/5972
hsa04360	hsa04360	Axon guidance	180	0.309281888	1.03099751	0.394871795	0.448933782	0.220871312	7482	tags=41%, list=23%, signal=32%	57689/223117/2043/10154/7852/1946/8829/9723/5293/7225/9353/2534/658/5336/6093/90249/8633/6387/22885/2770/1073/91584/1630/3688/7474/1808/7220/5880/817/5530/6586/3845/219699/8503/91653/2051/659/998/23365/5290/23380/2042/4690/3983/7223/54434/6091/7976/2773/5578/64221/8482/7222/5532/5063/5594/84552/10509/5781/5921/137970/387/2044/5533/80031/4893/2771/9423/10627/5062/57522/5291/64218
hsa05017	hsa05017	Spinocerebellar ataxia	140	0.315459622	1.021815373	0.395256917	0.448933782	0.220871312	8898	tags=39%, list=27%, signal=29%	5579/3752/5293/5649/6095/116443/3708/10000/4217/2776/5289/2911/5582/8503/2890/5330/3709/6310/5602/489/2902/90550/773/3516/5290/6667/146227/55102/5578/143471/7222/5599/10939/6261/4287/2475/3748/488/2259/5291/22863/29982/2892/5295/5685/5707/115209/4976/5687/5173/9706/2081/9698/5706/5718
hsa04915	hsa04915	Estrogen signaling pathway	137	-0.272003608	-0.973663598	0.530612245	0.595321055	0.29289251	4605	tags=25%, list=14%, signal=21%	148327/5595/2778/4846/25759/91860/1388/109/3872/114/3886/3725/3765/5605/8687/5914/3858/8688/6714/3882/5568/3861/3859/5296/3265/54474/5332/8689/163688/84699/3866/810/125115/25984
hsa04144	hsa04144	Endocytosis	241	0.27852155	0.949876285	0.605721393	0.671402026	0.330323651	8643	tags=39%, list=26%, signal=29%	3559/1234/3577/3560/7852/3579/27128/11031/7456/116986/858/9744/4193/5156/857/23362/2350/4087/273/116984/2263/26286/9525/3800/23527/7046/30846/9135/58533/2060/64744/3133/9815/998/868/55680/10254/9765/5337/3107/137492/3106/100526767/55616/8411/9101/829/10097/3134/5371/440073/382/8853/378/30845/7037/9267/51100/867/25978/1213/84552/9372/91782/64750/9559/5584/5868/10096/387/80223/8766/3312/30011/57132…
hsa04270	hsa04270	Vascular smooth muscle contraction	131	-0.261867588	-0.931832494	0.659836066	0.722677596	0.355550762	6600	tags=34%, list=20%, signal=28%	147/283748/778/5319/1907/340156/54776/1908/5580/111/79784/91807/797/5499/369/85366/5595/2778/91860/109/114/10266/5605/8681/8399/779/8398/5568/27094/64600/100137049/146/79924/140465/183/5332/776/163688/94274/27345/123745/255189/810/796/84647
hsa04140	hsa04140	Autophagy - animal	139	0.28142191	0.91173341	0.674540682	0.730091092	0.359198134	8039	tags=38%, list=24%, signal=29%	1612/3091/596/440738/116442/5293/3708/1514/22808/10000/338382/1508/5289/3845/8503/3667/23710/5602/58528/55014/5728/5290/5562/8837/83452/6198/55102/9451/203228/84938/5516/55255/5588/5604/51100/140775/29110/5599/10010/5594/81671/9140/1965/2475/5567/4893/5291/22863/11337/29982/5295/10533/5515
hsa04261	hsa04261	Adrenergic signaling in cardiomyocytes	149	0.258786764	0.843222147	0.825293351	0.882871957	0.434364921	7253	tags=38%, list=22%, signal=30%	5294/23533/6332/5521/596/781/5350/153/90993/154/10000/6546/146850/493/785/148/2776/6547/2770/55799/9252/817/490/5520/5330/3753/4633/5529/489/481/113/7168/64764/59284/9586/1385/5523/5500/2773/5516/5578/7171/59283/5527/6300/5594/1390/55012/1386/108/805/59285/5567/5501/2771/488/5600
hsa04114	hsa04114	Oocyte meiosis	125	-0.244350237	-0.871899355	0.851711027	0.894491473	0.440081617	6247	tags=24%, list=19%, signal=20%	991/7529/441272/29882/246184/5347/51434/111/995/10459/5499/5595/5518/91860/8881/6790/109/5603/114/8379/898/5568/9088/25906/51529/163688/816/387778/27330/810
hsa00230	hsa00230	Purine metabolism	121	0.261089426	0.832506648	0.85560054	0.894491473	0.440081617	6695	tags=28%, list=20%, signal=22%	10846/270/5142/93034/5144/956/2977/8654/27115/5153/4907/5136/953/5158/5148/9060/7498/5146/9583/50484/113/272/9615/26289/5137/1633/22978/8622/122481/22875/55276/6241/50940/108
