# Supplementary material for: Establishment of a Necroptosis Related Genes Signature to Predict Prognosis and Therapeutic Response in Colon Cancer
Source: Front Cell Dev Biol. 2022 Jul 8;10:921320. doi: 10.3389/fcell.2022.921320 (PMC9305485; doi:10.3389/fcell.2022.921320)
Supplement: Supplementary file 7 [file Table6.csv]

	Camptothecin_1003	Vinblastine_1004	Cisplatin_1005	Cytarabine_1006	Docetaxel_1007	Gefitinib_1010	Navitoclax_1011	Vorinostat_1012	Nilotinib_1013	Olaparib_1017	Axitinib_1021	AZD7762_1022	SB216763_1025	KU-55933_1030	Afatinib_1032	Staurosporine_1034	PLX-4720_1036	NU7441_1038	Doramapimod_1042	Wee1 Inhibitor_1046	Nutlin-3a (-)_1047	Mirin_1048	PD173074_1049	ZM447439_1050	Alisertib_1051	RO-3306_1052	MK-2206_1053	Palbociclib_1054	Dactolisib_1057	Pictilisib_1058	AZD8055_1059	PD0325901_1060	Obatoclax Mesylate_1068	5-Fluorouracil_1073	Dasatinib_1079	Paclitaxel_1080	Crizotinib_1083	Rapamycin_1084	Sorafenib_1085	BI-2536_1086	Irinotecan_1088	Oxaliplatin_1089	BMS-536924_1091	GSK1904529A_1093	Tozasertib_1096	PF-4708671_1129	PRIMA-1MET_1131	Erlotinib_1168	Niraparib_1177
low-TCGA-3L-AA1B-01A	0.049839139	0.015314506	30.1956044	2.932249785	0.011182499	28.6078577	3.201993057	3.235240736	32.46116446	74.74822874	16.2482836	1.39286227	134.9557693	97.70482241	4.677833082	0.037214595	63.67218066	14.18488486	80.60660411	5.835949984	42.76007937	92.41512251	50.36902841	18.32881774	2.848867456	13.8683918	10.84750643	17.79311063	0.121995865	2.939853066	0.807759336	1.005023993	3.864305077	165.3912913	6.349067921	0.060408026	18.29683232	0.082495112	9.087007824	1.33414186	8.801725763	32.10843152	5.716357842	62.03475757	11.3244041	32.57023173	75.76659293	19.21393251	58.84577112
low-TCGA-5M-AAT4-01A	0.086043894	0.017137091	25.38549092	5.60160136	0.008527141	18.08145293	5.622947116	2.628549064	43.64610457	145.7357393	22.69941776	1.040106642	345.8497733	122.580008	3.843107843	0.084679423	141.7707697	19.54429324	128.9973283	6.10927002	266.3647839	118.6108439	111.1886508	24.29613576	9.8719475	20.4330741	21.30013633	34.99581791	0.161102621	2.805778572	1.070489132	1.851484231	4.924551551	136.7451148	6.309587457	0.030389978	23.0099286	0.112425023	13.82457288	0.77638679	14.58298851	40.50812389	8.194945529	75.49120244	19.80223624	77.17057829	152.199713	13.12504305	137.2534091
low-TCGA-5M-AAT6-01A	0.024584668	0.004914129	4.5307286	0.921176026	0.004297423	12.31320981	7.976787558	3.799556143	17.86724753	24.11434094	19.25886126	0.352086836	121.1743361	70.31054403	2.935133642	0.01163181	40.84718073	12.18252807	106.1197467	3.100576926	6.570624064	58.32461047	34.65347566	16.35957389	1.051299444	17.06151384	12.27341573	17.37605306	0.065448806	1.612509551	0.628865876	1.878046555	2.565435564	50.49332845	2.915527934	0.018896879	20.34905185	0.033589104	9.21139585	1.082982358	2.878553409	33.67014511	5.200545764	52.74969454	14.21079218	50.65687548	50.14375502	7.044401542	21.60232007
low-TCGA-5M-AATE-01A	0.08886897	0.056274219	20.76826387	5.246238514	0.021414797	21.59094805	2.47178407	3.441034034	48.67998446	124.4293096	21.96973088	1.229144739	303.7049189	105.3670618	6.138185973	0.108026382	126.7646446	16.31422961	95.55791942	8.208394551	332.3571339	267.6818138	66.16241714	14.95199575	25.67868746	15.49990285	23.20140716	56.54495371	0.194322647	4.319530436	0.960001003	1.897612559	5.114959568	187.2491459	6.492977936	0.086615675	33.9449097	0.065926864	17.48349671	0.785456236	16.30675802	61.62291546	15.92942204	97.74575843	16.76485267	61.19791163	69.86542002	18.67316874	100.0597158
low-TCGA-A6-2671-01A	0.063832702	0.022479969	38.33558486	9.245119267	0.010570033	36.63050242	6.458265014	3.797884105	50.61516115	69.16983235	27.89076649	0.516754809	304.499756	109.263063	7.840626379	0.034289305	62.06975358	17.91713296	107.2278297	4.865706281	114.716714	103.5952361	55.56682733	17.33680705	4.438010206	27.23696381	20.3323254	40.98287854	0.274959982	4.059725376	0.820204422	1.230716215	3.5565383	50.99444356	5.375485253	0.043533624	22.38431609	0.135464391	15.08381944	2.239038511	9.388855701	42.63857868	5.465634914	92.11299323	23.11150349	46.56405248	66.85296417	22.58660168	64.56649801
low-TCGA-A6-2674-01A	0.074788899	0.010787858	6.691061319	3.430968394	0.005455936	16.02081303	4.336302933	3.922706162	14.61800372	34.27807909	16.63311435	0.448433271	46.92013665	49.14405219	3.889871289	0.009301729	41.53347062	6.456005238	52.38014852	4.04203854	32.7181802	80.3003042	12.45332998	12.04324826	4.902718676	9.951198812	11.33037405	27.65017086	0.096947513	1.503064802	0.53311084	1.26889598	3.127737394	136.4647818	2.747042092	0.019592912	28.00605696	0.039684287	13.36069623	0.669823156	8.393151292	56.95141862	5.80810651	75.31380488	14.68639157	60.29959863	50.17621006	10.47823188	36.98136778
low-TCGA-A6-2675-01A	0.179807995	0.075398217	49.43556209	14.13277009	0.029435145	28.58726801	5.120641914	5.367585383	52.05726626	98.06227496	22.13545249	2.128098273	99.80409476	74.57191146	9.553911884	0.044967698	108.0569708	11.23516036	70.94754267	16.26199711	168.981166	183.8058504	41.4501288	16.74261753	11.43877916	16.49813927	22.30502478	67.54950634	0.287859464	5.012503069	0.804885119	2.334917175	4.789463638	337.303665	4.360461352	0.151774959	38.11036812	0.161243618	19.10752983	2.285980592	30.45125056	109.8973918	8.699487044	108.8881463	21.02255696	46.49480941	101.290438	17.73644823	106.7708467
low-TCGA-A6-2676-01A	0.01637026	0.002313727	3.446085481	0.783175928	0.002046601	11.21302862	14.74630336	3.439875748	16.49268719	18.85899531	17.82347211	0.298712814	135.3850284	65.45282743	3.665377873	0.017933929	51.15283432	12.33863035	122.5399109	1.881918769	23.9123725	51.66384636	47.34932818	16.11776974	1.013954242	14.85347359	16.04943532	21.31598964	0.060286547	2.059908164	0.626152787	1.298715947	1.96906948	10.57853903	3.505195007	0.011131304	9.222909827	0.039476226	6.355034492	0.875361951	1.988409921	13.81557059	6.121507789	41.8572205	14.06144327	33.48133273	58.55879944	4.39767571	30.97589613
low-TCGA-A6-2677-01A	0.334537564	0.045031108	57.89698242	5.821071514	0.020562854	18.68700834	11.28386666	3.496601648	34.1589191	198.8530682	32.20179665	1.99499347	160.6309116	118.7801012	3.733450947	0.160933186	263.8937526	18.3697099	109.0093739	6.811565452	282.122473	182.8422964	74.52173736	29.36351359	12.1404675	17.72333092	28.80293509	52.13952078	0.311915754	6.36636053	1.023413708	3.720148341	3.95000696	249.8124327	6.112300098	0.152978776	25.81948592	0.147103975	15.60443137	0.528661059	75.64412658	62.22063126	14.86658467	75.79147974	20.87016005	82.43525623	100.0106695	10.4072289	187.0336806
low-TCGA-A6-2678-01A	0.109190196	0.023631446	33.75628487	4.439938044	0.017175505	37.55948771	13.57907787	4.288466295	37.74388506	76.82320038	22.45875313	1.522294524	127.841218	76.18605595	8.771615708	0.081774772	130.4831489	12.58090606	87.52630395	5.858309742	227.8986527	148.8490709	85.13045147	18.49520286	8.411907861	12.35427129	59.67374598	42.49152697	0.497803734	14.54541758	0.837371145	0.97513469	4.690866369	93.76839892	5.500481696	0.100776649	19.5755902	0.177802634	18.37834527	0.942230652	19.95233918	62.23931396	10.80617384	91.92138817	14.84455378	42.15118467	114.2632625	15.58284094	74.49591626
low-TCGA-A6-2679-01A	0.028871077	0.033135431	14.48676787	10.15858032	0.007835749	39.361275	9.874492349	4.917831228	53.45137628	65.64193381	21.16132121	0.955562109	406.6714611	100.7688603	11.98250703	0.049592067	55.693158	20.74545775	128.4194778	18.47254201	42.38520964	80.94974776	175.2833817	26.00685195	12.42242556	34.32194972	14.89007276	29.33334233	0.101949794	3.55460517	0.726478313	0.887564244	3.375369355	44.00659374	6.206394694	0.086589175	32.95533194	0.099153123	14.27408972	8.692647192	3.21310132	16.97674339	7.898881908	97.57317247	41.70730964	20.99358182	72.35165864	18.09029632	60.44539671
low-TCGA-A6-2680-01A	0.069193158	0.022825911	15.60314555	6.357928249	0.009706299	25.22299996	5.084325244	4.449401384	44.63440321	70.38424339	20.92192443	0.971262906	252.4193975	90.43882488	7.609004505	0.06594249	71.02917892	16.33671027	103.180943	7.607643425	57.64512291	114.091655	69.03387705	18.48881619	6.488510771	22.02671414	18.35560543	27.33305885	0.200056905	3.871294272	0.928014711	0.568017465	4.67188052	41.57168465	6.373119209	0.05368644	20.12842683	0.118795024	12.53486961	3.102983664	8.702645965	18.12269476	6.523355363	78.44629944	25.89770289	33.7139119	81.17921313	17.28956913	59.17329697
low-TCGA-A6-2681-01A	0.060796556	0.056453797	27.59764157	12.48776104	0.015493532	36.52236832	10.6201043	6.149586395	62.31888148	79.24642141	25.30191377	1.225216837	245.9278537	94.70689981	9.96018705	0.060842829	74.21507086	16.7799086	103.7976392	15.71309071	55.1322976	136.880953	86.8558796	23.85820189	6.08744599	25.86243015	16.43225952	47.63978487	0.162265149	3.753926879	0.740228287	1.051036844	5.043181805	146.9511894	5.832184801	0.124865238	29.23575035	0.108803551	14.6930609	4.490555859	11.49041881	48.66998566	7.018108454	130.2767351	32.30117035	36.30824588	85.20510977	23.95701732	73.97743433
low-TCGA-A6-2682-01A	0.071498488	0.034661415	16.57647404	8.984383335	0.010542664	34.75228084	17.84918763	5.373544092	33.7274967	73.66224168	18.04855809	1.840409433	164.4365738	74.63314806	8.345586664	0.05311373	79.31533169	12.87169252	94.1771156	15.7992379	81.235525	110.8319108	83.64071659	22.76490567	11.24026036	18.47136221	32.27610864	29.1462087	0.196721222	6.38596282	0.693334405	2.384358798	4.052153329	62.59019247	5.472615005	0.092665632	35.58666025	0.098734783	13.27892588	1.797136817	8.300557016	30.095599	12.70597297	73.74700813	22.02485971	34.8896777	121.3707027	16.48227168	73.9442367
low-TCGA-A6-2683-01A	0.081340853	0.080314679	40.67502798	19.23687064	0.014937159	27.12568538	4.553669577	4.140195685	69.96569293	93.07595832	34.01040915	1.566291374	655.2855166	128.1178241	7.090249734	0.106223759	48.93420983	25.50305287	106.2712289	21.5987067	85.21269306	127.6417553	156.61958	28.92350994	17.02317428	43.2621725	12.96408797	37.27647314	0.17516355	3.122382614	1.086998075	0.92452998	6.858052508	169.9016171	7.684846083	0.195927949	35.08899494	0.189603436	14.58983777	5.443463966	13.29788742	29.77446102	7.711530499	139.0905288	67.22188923	37.31471815	81.37099013	25.38482603	101.1741228
low-TCGA-A6-2684-01A	0.075096781	0.007203118	21.35383781	5.533709549	0.005111378	29.6904679	5.016740317	3.629657999	16.23139455	35.33996469	15.86389461	0.71615321	94.12404245	65.00378931	6.817832609	0.02509753	51.50286241	10.40581289	92.9644764	4.874465086	105.4903531	68.45567647	35.506182	15.79088009	3.6231299	13.7425944	21.06907111	27.05785905	0.134714305	3.704934537	0.66265831	2.000561548	4.726832652	135.1799532	3.916084466	0.017420469	23.96433643	0.109418287	12.60175618	1.195272123	11.37094287	59.47293188	7.401829914	61.49787121	14.76130562	35.83501217	77.0273458	17.4736199	54.26020496
low-TCGA-A6-2685-01A	0.20486682	0.091070084	121.4812066	39.42110645	0.035976707	68.72185412	27.37604855	8.467021851	66.65698381	116.8956247	19.16566979	1.740555405	123.3932406	75.12699372	22.55976736	0.086520368	168.0913318	12.91361507	88.16987121	39.42324423	133.3101059	151.8020351	119.1770341	22.17664544	14.43575071	21.54779077	32.96782746	63.37785447	0.310824502	7.16493096	0.657782895	2.669405586	6.31354792	234.403937	4.769444221	0.489703963	55.57081863	0.228801978	28.51463918	4.906797673	34.65927846	130.709411	11.54701104	133.5096522	26.75597389	35.90431061	115.7876272	36.85192026	145.4706676
low-TCGA-A6-3807-01A	0.082866314	0.024074896	21.4972511	3.896823304	0.008915334	15.83279434	8.054780393	3.966403191	33.51411059	82.24564579	28.01577653	0.559410223	151.205677	86.29180459	4.127798003	0.027318282	118.6615513	15.63428586	128.4875568	5.536868398	215.6404179	122.4156842	60.42755797	24.22739971	7.024559576	20.9393783	24.4315624	43.52857474	0.150628671	3.372504488	0.883923616	1.28540903	2.539410447	62.27857805	4.038325306	0.043094611	24.41456629	0.071539126	14.24908439	2.226843777	14.30849913	49.45084035	7.214211624	71.72020967	28.36768268	59.18161344	104.4666483	10.8281044	70.15248312
low-TCGA-A6-3808-01A	0.03012663	0.008458451	9.276112467	2.160783168	0.005424216	32.21345322	8.195976895	3.958993492	19.12447006	30.00528234	15.36538292	1.113723296	87.03699547	59.78629729	5.179488606	0.018310692	62.43486417	9.603109624	75.55843685	6.211990867	15.2921846	56.69184685	29.85020971	16.20447408	1.230609488	12.26059038	18.4017025	22.24238268	0.119524191	3.475145341	0.573274483	1.512494658	2.828559376	41.54977434	4.300925203	0.037135716	21.51608505	0.050025367	10.28825066	0.890379074	3.767687492	24.07600757	8.270502163	55.1424238	9.822669529	32.34550048	62.8729545	11.77639312	27.73578805
low-TCGA-A6-3810-01A	0.089248647	0.01311795	18.88133426	2.277629848	0.007058757	14.28393219	7.653474967	4.206779529	21.20424825	52.34743392	19.32168438	0.39337545	70.90139753	72.64558046	4.082383821	0.020287436	60.07870817	9.161076709	66.51555768	3.256497136	58.00167665	87.72930545	27.72663504	12.95318279	5.297492696	13.47497737	9.53369723	42.48733667	0.109602256	1.882614863	0.664978798	1.874321438	2.726853033	69.78496041	3.756538609	0.019881051	19.82230387	0.047192629	12.67028447	0.961340683	11.31849722	49.69678631	9.373356478	102.4558436	12.96241839	57.8561215	43.80608396	10.25486665	37.58456056
low-TCGA-A6-4105-01A	0.025477822	0.010143568	6.585008466	2.925931133	0.007707428	25.88281813	2.543610062	2.802362618	30.27151972	57.72884487	20.51505199	1.33861941	186.3516728	89.93148392	6.801391815	0.053266813	55.23188418	13.0290068	85.90036192	5.7006586	66.55614849	97.84896807	43.3921488	18.88116157	4.096075719	16.05386049	24.87440041	26.41027844	0.146084455	3.726381187	0.738343961	1.81155233	3.344116273	61.00173833	4.536137679	0.033695681	19.51266285	0.07163224	9.125855728	1.043335057	3.673686413	26.99300215	10.12412696	87.97205208	12.85574317	39.6831489	74.43500691	16.66951751	52.33314145
low-TCGA-A6-4107-01A	0.112931655	0.023064727	24.56463599	5.234949074	0.008160484	30.88345613	14.03067528	5.550300348	31.5069259	64.24480878	16.14788796	0.918540259	107.5525134	67.23553593	8.47350258	0.046016094	103.2041544	11.42873727	94.30080428	10.41340348	49.17133528	120.0835837	80.94958232	18.82906747	11.3261126	15.69947042	12.50556427	26.19119279	0.077949679	3.261143515	0.657920539	1.725948369	3.65906124	72.64980053	5.177302109	0.064388537	29.25798212	0.076087463	14.23261434	1.992344394	15.32655979	30.71315393	9.370594425	78.53810114	18.33306461	27.95956987	155.02945	13.78070797	76.91307997
low-TCGA-A6-5656-01A	0.290493374	0.053590004	103.0493796	6.137554167	0.028031878	21.51091809	1.531086323	3.245789856	27.2400097	177.7671278	20.35335429	0.987320564	121.2300211	90.80681556	7.654680101	0.10511394	105.8734513	11.5446739	65.92612654	4.334002894	426.7367288	191.6626021	64.16318422	15.01046729	14.68526562	11.46294956	20.4211191	50.42448858	0.341169626	5.283271719	0.991265626	1.740909382	4.332669401	335.6680404	6.500783265	0.069875628	20.82369399	0.155819724	14.65273932	0.503243622	63.70989094	91.77402055	10.31583694	82.11998224	13.10222424	64.15963707	120.0655459	16.71776706	128.1570674
low-TCGA-A6-5657-01A	0.095794267	0.014589709	27.86925909	8.383980057	0.008109858	33.4766374	6.419371727	3.531832969	34.68381425	49.71073864	21.957102	0.678159082	155.9086461	77.61040322	5.641521781	0.0207541	68.38662357	12.00885775	85.24052266	5.172170692	76.50967528	76.24779704	43.68884228	14.60796951	2.130487862	16.60858743	15.28254369	48.77918014	0.159361998	2.670194291	0.724592831	2.201984408	3.017690402	189.154398	3.933644262	0.040167216	25.08452935	0.080792972	13.02058792	1.621180997	16.19921987	67.47124328	5.753634213	66.7601968	13.52858649	40.91345004	59.54195735	17.59664635	57.13354626
low-TCGA-A6-5659-01A	0.153430147	0.029957177	39.52405334	5.896758154	0.015362524	18.74327402	3.960992202	3.617665197	30.47124423	113.5454477	21.80767288	0.975479913	165.6014952	85.10075939	4.699438765	0.055582531	74.79347715	9.722006227	72.47726457	7.256541871	315.3341768	161.2594673	39.59013973	15.52020735	13.98394491	11.61095704	17.92192535	54.13434723	0.359875181	4.819012414	0.819028752	3.092443472	5.154662527	453.1524663	5.172655989	0.042005349	21.68666143	0.09072149	13.89760759	0.347146797	28.58619677	76.53269371	13.28508457	75.95840354	10.98607415	61.64919092	122.1864845	11.85772939	141.6330203
low-TCGA-A6-5660-01A	0.296944773	0.085113008	53.54470045	7.448397883	0.028420142	24.80987026	10.40114333	4.963697669	63.38211422	136.9457567	23.44083541	1.966674231	160.7654789	98.07112066	4.663874518	0.064136628	179.9450319	13.62216347	80.99859256	16.27010667	207.9663585	238.0666204	93.70279097	18.94234712	18.66017946	18.74799266	28.96289007	56.37823163	0.464770345	5.266878574	0.889607431	3.874202233	4.80263254	242.0232913	5.400429075	0.142515471	32.39734956	0.130559964	21.18430838	0.869136763	43.53557978	72.63627186	13.90483914	95.14499598	19.90973963	61.7957126	163.1678032	9.348474832	133.6866296
low-TCGA-A6-5662-01A	0.341225628	0.109467541	183.4407505	10.05003929	0.039872709	52.55460001	16.67830575	9.409228312	92.33648194	156.4184694	39.47970577	2.208893248	227.139066	119.8435213	16.57027335	0.098503843	249.817655	15.84032397	93.23754561	14.76624638	207.8308679	204.5084422	189.9609815	29.60722599	23.85063199	20.20227299	67.89543034	78.8553144	0.384707841	7.974651392	0.942386428	1.112774258	4.408266096	218.4032217	5.955268636	0.232330231	40.8916486	0.257305203	33.35076671	1.109686703	43.95771241	89.09141267	9.830505506	149.1748647	21.7591759	86.69956094	216.504728	26.38577453	140.9084882
low-TCGA-A6-5664-01A	0.057443724	0.014638751	15.43425404	3.82417648	0.007828608	36.32824887	9.526939992	3.510811301	34.06082599	39.06631396	18.75571096	1.332937684	127.1445137	64.69192219	6.347120161	0.026756809	45.58791471	10.50035326	72.4954142	7.036253156	12.51921052	58.79399073	28.37966503	16.51575251	1.133556999	13.85327079	16.87207223	30.70569063	0.153017004	3.726009411	0.71661479	1.527197524	3.201626032	128.7655595	4.23606842	0.065753834	24.80022942	0.142881064	11.32492148	1.129418085	7.503594574	40.35723421	6.143598539	75.94072387	13.52377742	44.24695522	78.71788327	16.19760935	40.33365951
low-TCGA-A6-5667-01A	0.297386518	0.170618784	73.77970004	43.98683882	0.049015126	23.84258143	4.387011579	7.144767822	88.58543066	262.1861329	23.7146971	2.065240247	288.2037929	98.88890329	8.053276605	0.160776541	184.9006486	14.09842989	93.84577982	13.23480954	589.443568	318.5980432	80.98135196	22.06825883	31.26783918	19.05638047	36.96096875	138.2198194	0.656514714	6.567295433	0.94312559	3.896198486	6.969968517	799.9708503	5.553196735	0.336851175	50.6869379	0.291742009	35.42869791	0.85582619	75.3471631	147.0711497	11.67503731	124.9253151	18.53807746	101.195689	161.475733	16.15421492	183.0438927
low-TCGA-A6-6138-01A	0.052888771	0.044254055	18.87625295	4.915028113	0.014704042	18.68414622	3.139330427	5.677727864	52.29724503	80.23213473	22.57502191	0.946863342	90.53320304	66.65973352	7.893865226	0.052901778	76.22401018	10.30031828	69.86997638	6.194058467	101.5231545	123.8465577	53.24121165	13.01153334	4.569643926	13.21821262	17.16042544	73.26040138	0.15921883	4.184991559	0.716699622	1.137055871	3.448903673	90.01328657	3.973331405	0.067305151	15.1033351	0.101316197	13.6266123	1.945625853	10.22560331	37.81401239	9.808841453	104.4302128	15.03789729	42.1022771	80.93848867	10.78585972	84.27493027
low-TCGA-A6-6140-01A	0.229078136	0.081897172	69.24991664	16.14938435	0.034135468	28.41212607	3.640941248	6.239198634	64.2430374	200.7941373	25.1721729	1.421036144	306.9986066	99.3497751	10.98076349	0.195456285	186.5313436	15.16289973	79.2698499	6.813427977	576.0924455	239.5999832	84.17005009	18.37543295	27.46924245	16.81576698	33.5050832	88.79935738	0.969706356	9.100538499	1.092395373	2.363034468	4.918117264	260.5532941	6.459875717	0.234950416	20.43937183	0.334973202	20.32197089	1.394879073	52.80347843	72.31984915	11.30629746	94.52355737	19.99250452	55.73853516	149.9533044	14.00553163	196.4327486
low-TCGA-A6-6142-01A	0.301413291	0.115454697	70.79133764	18.97381939	0.029085315	39.56760883	5.225595772	4.713273722	87.48275878	109.0105131	28.41382758	2.165805578	200.4161056	74.84635611	11.09984593	0.029845301	79.62395453	10.77771252	83.14805242	23.74739304	151.308975	146.492417	77.71952261	16.32244913	20.46802515	19.52016509	23.97253426	70.90351779	0.313658844	5.299494097	0.848866864	2.057374163	3.761786636	280.2029627	4.606864009	0.222741633	52.50467307	0.162544009	29.65399663	1.845151145	43.15645198	128.9509043	10.21506462	128.8947972	29.96911075	67.05024875	186.3729661	22.93937108	104.9975172
low-TCGA-A6-6648-01A	0.114095216	0.031371231	17.46949305	6.171248515	0.022403231	13.69233348	3.098963457	3.799283241	32.38116259	80.47350444	19.54863297	1.698147649	183.1319475	80.58445496	3.078249519	0.095105385	137.3453274	11.94457788	79.6551048	6.761787582	237.0325181	171.4333684	26.89045006	13.33767725	8.828186411	12.60577781	31.12381279	76.70903507	0.841552315	8.216410634	1.024335205	2.148958869	5.041990725	347.0653336	5.597826374	0.093659275	18.3748107	0.222998675	13.86365154	0.338670363	20.0186372	48.78473501	10.51730608	57.0194658	10.98944938	55.33177417	78.09121217	7.2410944	86.52537058
low-TCGA-A6-6649-01A	0.109655366	0.015276981	28.24411303	3.892846519	0.012898033	27.61964968	7.995393622	5.925693603	47.40966472	58.55679022	13.42743723	0.953512003	157.3852857	65.47000059	4.645095258	0.041707914	76.91399437	11.01875128	67.25974748	6.636397718	80.34692857	107.7705951	27.44151193	11.00980202	4.446029511	12.40334622	17.5184949	40.10698608	0.179959762	3.333623066	0.748125604	1.291632206	6.626810937	103.93958	5.429687217	0.074151276	33.61078281	0.125388354	17.63296479	1.558220112	13.78901556	85.66219488	5.539741819	82.36693498	11.40655293	32.95348946	109.5978764	17.35739615	41.78591658
low-TCGA-A6-6650-01A	0.157712458	0.032666928	44.6758399	5.835810302	0.015222693	24.63990315	1.184529557	4.563169494	34.64309411	189.304796	25.97798154	1.34457179	149.3704731	82.79254251	7.359077121	0.136176079	161.9718298	11.76281847	80.00396677	3.824316463	238.7264352	220.4398734	59.12092603	16.2895837	9.960851148	12.09444474	26.49539351	58.45159593	0.365129331	6.599160705	0.887550267	2.056981472	4.678897557	141.7536217	6.145406257	0.038864892	12.99508152	0.158497435	15.57676494	0.584412629	42.07182315	39.93397345	15.91832139	76.35254194	14.74606911	68.42226812	148.336706	11.55367643	147.417765
low-TCGA-A6-6651-01A	0.107594108	0.036697198	21.07994734	14.39479906	0.023447922	44.04352967	9.063951103	4.281316832	40.54892899	56.47371223	17.74658049	1.148784857	91.45075851	70.85283322	12.52168567	0.032435178	72.60106548	9.46273933	62.95768246	9.384789661	40.49546583	75.96892739	32.87299681	15.23932689	4.429587123	14.84141428	9.922265356	72.88278447	0.145774042	2.13359498	0.583631115	6.090340432	4.000673084	273.8015856	3.731032051	0.158618379	57.57178767	0.097373066	15.11607421	1.960290511	16.03840579	118.8660622	6.36400353	105.2865823	11.98962726	57.56598958	36.93163277	22.8106523	56.03569416
low-TCGA-A6-6652-01A	0.207647211	0.023674582	51.21368201	3.323272961	0.011091827	16.57534274	7.606329739	2.826091891	53.75987825	118.7656174	19.76715146	1.324119314	218.8070525	103.2385159	4.002654049	0.083086707	113.0228317	15.90262762	97.55269842	6.134583905	189.9717771	186.1260173	93.76991366	15.10967729	12.4869476	15.21247026	16.30468662	27.94500125	0.278063696	3.861811994	1.088872917	0.688027876	3.929185614	85.08450494	6.834258009	0.046588459	26.03484453	0.122144647	19.9248918	0.880755899	25.82675986	53.39414154	5.465982617	89.52880537	16.78825338	58.13469028	81.67437137	13.21840243	77.57730849
low-TCGA-A6-6653-01A	0.037491864	0.009284563	9.977097147	2.519714619	0.004223326	17.19605827	6.840807323	3.633170893	39.47881859	31.26917275	23.73610969	0.660696012	212.480588	67.35149414	3.529441407	0.017870059	61.44814422	12.2858441	98.83404443	4.082442971	32.31922845	70.87314153	32.16623888	16.02011817	1.969682419	15.97306137	18.28134704	38.21649104	0.178163833	3.446372942	0.825088452	1.162067299	2.810883715	45.31942236	4.827840192	0.032091682	12.77898611	0.185253072	11.71602576	0.907897442	5.380310025	21.17964831	4.50274828	82.84769301	16.90825726	40.19140706	92.62835745	6.025283699	40.46796067
low-TCGA-A6-6654-01A	0.074369873	0.027554749	20.71906454	10.11381474	0.018887554	42.40447368	11.76973517	5.472712724	69.48563167	55.43960426	20.58967211	0.834196969	98.60623404	67.02961409	10.71072773	0.025323461	61.34973291	9.857401269	63.2660558	9.482954022	90.08455515	101.7137168	57.12159277	12.59603908	5.183027158	17.31285697	17.97884871	56.80877461	0.231982712	4.292461575	0.661717073	1.237318514	4.200716312	213.5907273	3.209425346	0.120300056	33.88599616	0.109076171	25.17332099	2.342740207	10.98503689	96.22304983	6.822293131	156.3110751	16.94174563	47.83542854	55.01960832	24.63715384	51.87195261
low-TCGA-A6-6781-01A	0.061227975	0.006237978	11.95541852	3.295355941	0.004359862	22.59197568	17.00589634	4.344681083	21.62333574	21.52906879	18.79807603	0.727288506	69.74387205	53.69078097	3.563192833	0.007791897	36.71933097	7.523794139	58.631803	5.380161063	5.38984109	48.59494566	16.99373003	13.23294948	1.072932878	10.74317333	12.93502006	38.51608466	0.106108336	1.887286713	0.545136499	3.099832648	3.294610295	83.75647639	3.199415693	0.027859484	29.72789477	0.082993467	11.61631529	0.898428247	7.508549399	71.75058051	5.149072049	74.97599137	11.9748572	47.86429303	46.3989142	11.48554949	30.01842258
low-TCGA-A6-6782-01A	0.106432786	0.038238164	24.16046938	6.852973239	0.01329896	32.06464281	6.85818498	3.960029393	37.29826421	79.77717843	17.63347284	0.931183061	100.8339201	72.32780522	11.3033184	0.053479975	84.91452435	11.16905991	73.50441107	7.526776933	127.621331	138.2673502	48.39239132	15.80377845	9.292972359	15.1235753	19.32097775	38.31524591	0.167820015	4.443507448	0.735829637	2.652886478	4.225482571	103.3293466	4.57836551	0.076955433	33.45122461	0.101134155	18.383194	1.575667134	17.8464864	55.72726461	8.471430448	84.70586318	16.68059652	52.19996644	75.30298369	19.92205853	76.88571505
low-TCGA-A6-A566-01A	0.051301605	0.012477162	11.10382497	3.215224497	0.008992292	34.59757317	10.89569388	4.78809748	20.16174359	29.30220244	13.68901748	0.911954794	57.9779597	51.18565908	8.023756549	0.012175551	40.12883361	7.170587369	70.34918951	6.913677879	5.101946588	70.16974745	35.67156294	12.94329672	2.076884651	9.201254432	18.29225131	27.84951945	0.127591185	4.055779162	0.557869025	1.952039354	3.122143625	83.9801284	3.084230781	0.07376099	32.95465992	0.065156866	12.93625676	0.862325768	6.278433096	48.03095154	7.080555663	57.46161597	9.948073007	41.68452393	62.3977551	14.1543644	29.25902908
low-TCGA-A6-A567-01A	0.524259894	0.188604088	134.0625332	25.8184766	0.047292605	53.82514114	4.882969731	5.632612934	77.80483312	203.3011014	29.2123245	3.341708693	219.6670932	94.80715028	13.86570198	0.094919013	257.4751164	13.99492376	98.93415021	21.50343221	799.0029107	374.3243966	129.0637138	17.6127	23.07927002	14.23944517	66.03512728	110.5434499	0.600163965	11.1396871	0.944677499	1.314496367	5.801592412	510.8558729	5.723695261	0.268231922	44.81918431	0.211581899	42.50634366	0.723760837	76.58086523	170.8328652	13.36265808	145.6506665	23.03012831	82.83877184	180.1454742	32.57317747	172.9401229
low-TCGA-A6-A56B-01A	0.145774077	0.023809768	49.16102727	10.11353866	0.012783502	26.55568426	5.164288967	3.713333912	35.05546555	64.06927309	15.83418095	0.947182338	210.3257728	112.1443792	4.539841181	0.030636653	139.6325595	13.98734779	90.38726103	5.725689894	75.78045063	108.8824399	48.70540345	12.45636596	9.492345077	15.570302	17.21137421	52.16362334	0.244959578	3.086463168	0.871892042	1.663290954	3.492194537	106.147297	5.113692053	0.035858173	15.49723598	0.082339116	13.63118726	0.483662249	19.37852884	51.80878927	9.207402374	88.30704459	8.037851924	55.43208062	62.33964643	22.33090416	55.02041314
low-TCGA-A6-A5ZU-01A	0.1654846	0.065176321	48.67820679	10.84185412	0.02225454	23.7180365	5.218819356	6.62758203	72.30908355	87.79907412	19.38559742	1.315062178	112.1682623	67.07038456	4.858909854	0.030192034	65.51211674	10.45200545	68.8384807	19.71796814	92.67796405	180.5296141	59.90035532	12.13107745	11.77387007	17.33141981	12.87354938	52.36865683	0.316052945	4.555258159	0.817411274	0.88396422	5.523449911	192.8298077	4.581832619	0.094445278	32.32806473	0.11988303	28.66939712	2.152120784	20.97289752	76.25265217	8.745368347	108.5723125	21.30482114	42.56656739	103.1060895	15.74153527	62.88457713
low-TCGA-AA-3488-01A	0.063874844	0.015484274	9.566367079	5.170751281	0.004743146	18.4315259	4.717008614	2.521678861	31.29241237	59.91334092	26.13532332	0.92996883	408.2990237	98.97161629	4.44933947	0.072881165	59.09721663	18.89197961	117.6145025	8.353303616	165.2891081	118.1901797	80.07999147	25.95393013	8.392502063	30.47827809	12.23776629	24.52881972	0.1522174	2.224740609	0.832023566	1.083065019	4.161835646	42.60744794	7.129302816	0.022986788	23.73900287	0.071530104	10.93064803	2.58288104	9.550481682	21.0469214	8.802012956	54.1737191	34.04998596	34.26522557	110.5305991	10.51360622	75.92469191
low-TCGA-AA-3489-01A	0.032248801	0.012970147	8.801009712	2.414562393	0.007229098	23.16996952	7.169256814	3.457616847	17.5847367	27.95684305	10.87365859	0.512455755	42.50589389	56.35164007	5.029722342	0.016680386	52.25225259	7.544235346	47.8137229	3.969346838	19.71162384	72.1866527	18.19866277	8.841271846	2.376323682	11.00671819	6.342849181	25.80591504	0.072206112	1.375580896	0.532232299	3.220820699	2.919444602	57.72402481	3.120871829	0.031664466	19.75768511	0.025984807	10.3588081	1.889912117	4.716669705	33.62235858	8.278100843	60.83939004	8.549741496	32.72510707	30.15855141	16.55346296	30.72465299
low-TCGA-AA-3492-01A	0.024876626	0.005781489	8.311018756	1.517247987	0.003525647	19.72571956	12.65837322	4.644390802	15.06289097	33.20652685	18.71855341	1.413493609	156.4901153	71.34591791	7.316376448	0.058878472	71.39966786	15.00601146	124.7863798	6.138535289	34.81241248	86.44991477	38.5495373	22.24842485	1.471030712	18.6534893	38.03884695	19.743196	0.159901781	7.02168298	0.79786839	0.9308262	3.295240161	31.19953701	5.553721491	0.021569361	24.50421349	0.104719643	6.99955434	1.544030169	3.249995816	11.40586765	7.280413549	35.52598872	17.60297624	33.50457794	80.08056409	8.043128622	47.9691509
low-TCGA-AA-3494-01A	0.133148701	0.046253652	35.85038841	8.758219935	0.01811322	28.24095862	5.027541213	4.17718434	51.48757979	117.8428829	19.38390647	4.133713553	236.1749095	88.93411375	4.285628605	0.120841317	102.3603523	14.08819958	85.51711153	17.68050677	477.6330306	208.8691949	122.1913224	19.40932295	14.44532446	17.86956953	45.42808854	69.3222642	0.615809729	8.995892875	0.787691814	3.35890127	4.80467019	325.7501713	6.517910495	0.152189531	42.50522476	0.161716316	16.3335917	1.112974456	24.5238757	91.56202382	18.37587234	49.28267649	19.48949399	39.71678778	189.0414467	12.13362255	126.5410438
low-TCGA-AA-3496-01A	0.057962549	0.010224118	15.94721559	3.0712299	0.006206041	15.70205991	2.451319138	2.229489611	14.59121715	68.03255182	19.94210459	0.759203009	101.5599084	85.32778413	3.430678534	0.022803261	49.64549207	12.50046942	75.36463692	3.946319835	74.26540969	75.30505653	26.12926583	15.96298447	2.299914631	14.75269028	14.98305445	28.9211728	0.287583492	3.38816057	0.777754594	1.54434493	2.923698926	86.76958199	4.847783817	0.031595355	15.25983654	0.106149713	8.148601729	1.161341358	9.244951789	42.78456411	4.987681295	45.01264985	14.06633008	45.34356027	44.78856438	10.13636278	61.63831081
low-TCGA-AA-3506-01A	0.033679202	0.01868528	11.35260584	3.929597641	0.008439907	26.70216147	4.416179993	3.94028065	40.5678802	56.10070033	20.57654198	1.969622527	278.6690968	84.69108224	8.811219913	0.069524584	45.59927061	16.88644871	117.6205182	12.92187764	14.35966768	70.28635034	64.20096526	22.2351933	3.359536512	23.31769054	24.71447862	22.86852581	0.214201659	4.624943366	0.824517239	0.997098672	4.092370616	56.86242214	6.066592256	0.090364062	26.67902469	0.124485029	8.187407304	3.597263776	5.196521071	15.84596834	6.864573902	66.29391418	25.50572731	23.37999339	98.80916265	11.27394991	66.03875376
low-TCGA-AA-3509-01A	0.11531076	0.044813055	16.73142428	3.062482033	0.025952128	35.50767956	9.010567409	5.803792216	26.33769648	82.46146634	23.59075929	1.382381344	167.902329	95.18105591	7.77419623	0.102595794	122.6135053	14.83938635	87.23387776	9.4782971	95.67509009	204.0884694	71.21027847	27.04048498	11.9436035	18.92427514	28.49482742	29.56834004	0.226213185	6.215813764	0.914911034	0.948924472	4.372439708	81.8882442	5.808348428	0.109586237	18.20339381	0.105451351	14.89960287	0.942444986	18.30020943	24.99849726	10.08589804	76.94931795	20.07586862	56.91733528	79.88783822	15.46491646	46.96020357
low-TCGA-AA-3510-01A	0.041057858	0.007563202	10.27252151	2.482379461	0.003910511	21.35580326	12.01701945	3.888115724	17.74383055	38.51738745	16.06464321	0.963141053	139.647961	74.84344159	5.444641489	0.048503695	77.25448965	14.81525576	107.8833869	5.364283067	33.5170176	67.48389747	46.73401883	19.56807302	1.636291953	19.26591281	16.34650351	16.30994357	0.126108449	3.968698236	0.73436616	1.242964695	3.566461941	35.36194693	5.733764134	0.026328161	13.18963168	0.080645105	7.268330252	1.787936856	5.450638601	15.42566452	6.467945259	53.38133203	17.47247611	30.51851488	89.60303008	9.401660015	52.65618459
low-TCGA-AA-3511-01A	0.135021776	0.067546411	42.00825847	10.77362415	0.017405726	37.77508624	6.16379734	5.780526497	62.52136465	97.42499557	23.27973279	1.663280028	156.1114741	74.84849476	13.48293713	0.05838641	106.5161146	11.93224838	75.37865504	11.64075569	125.8312857	181.4835622	64.2467413	15.62624284	10.50957033	14.64965533	20.00407989	65.41044915	0.205084025	5.885084045	0.85720689	1.510631008	4.323872061	149.5653977	5.319472089	0.089278279	26.84084222	0.13229938	19.51162841	1.458203762	22.59315983	66.78774736	10.14426015	117.6419348	19.77517264	55.67004391	124.4395359	25.06934798	94.45443428
low-TCGA-AA-3514-01A	0.05767013	0.028517482	23.08126382	9.093073492	0.009180155	34.89239667	6.735735961	4.435614034	47.11132756	47.65387099	27.65168219	1.513138703	523.6169637	100.8899739	11.58061487	0.056384509	25.62464447	19.63102151	115.5442991	19.16262983	10.17655533	55.42788283	62.89655843	29.68935141	7.149483508	34.35322704	17.05488676	27.29076891	0.154725548	3.643932813	0.876123618	1.549505246	4.339516726	87.61108304	6.58696902	0.153604528	67.3274623	0.228881799	9.84336315	4.079234345	6.659477288	18.0191265	4.866899938	73.94154458	40.21782015	31.42593856	71.7614741	21.10360369	79.23004747
low-TCGA-AA-3517-01A	0.050292912	0.036478297	17.61858611	6.632211579	0.022511857	28.9087491	4.370927221	5.590584682	56.98092172	103.1989224	21.14767105	1.723638451	235.1000698	116.2614981	8.07568298	0.099432935	119.4919141	16.10828248	84.17927941	10.64074044	57.58086716	194.1396434	84.61795256	18.96346718	16.84525564	18.13339257	24.9382933	36.29118362	0.223851627	3.663578011	1.000052384	1.004595278	4.619749879	109.3530256	6.198340849	0.095241642	18.94024506	0.113419277	18.31630163	1.721716837	9.807895693	32.21480081	11.62977497	114.2862122	19.12313341	44.2547633	64.13708667	23.3938456	46.84422445
low-TCGA-AA-3518-01A	0.029168706	0.005026098	11.89073269	1.198309146	0.003798589	24.50730567	6.942009582	2.732116976	20.87079581	32.03388053	16.07569522	0.689405877	170.8844723	74.84033893	5.220779781	0.021861221	43.70395535	14.24990222	104.0979256	3.626411154	39.81881874	54.43837337	51.69093906	18.64648734	1.541398419	16.47928167	11.63235348	13.5842194	0.109255106	2.284614706	0.748667509	0.715970124	3.002014677	20.85883015	5.356636145	0.020902088	11.35069726	0.082667706	6.813949152	1.271152806	3.339977548	15.20967026	4.540584324	55.72446693	14.38781905	34.17213864	67.13100291	10.15561661	39.98282197
low-TCGA-AA-3519-01A	0.049188086	0.020407224	17.55745625	6.040250817	0.009325939	22.65536153	4.186514423	4.332268766	36.35723772	97.27846118	21.99693892	1.436858337	195.4809047	85.34926795	10.19891802	0.144488526	81.44999551	14.75731923	106.566432	5.952414334	150.9219641	99.49585121	63.01632247	23.7667613	6.559534329	17.18788792	31.55461749	31.85097962	0.203076349	4.831807108	0.842567019	2.154755799	3.814358104	57.07343513	5.833804356	0.053666399	19.56636854	0.096048144	10.21732531	1.910367344	8.57201722	25.33211202	12.45297417	65.83914453	16.24149153	31.5976054	121.8760597	10.9073387	108.2037624
low-TCGA-AA-3520-01A	0.044869012	0.006913126	14.82916401	1.157730548	0.00418178	36.44188881	7.778741384	4.567943323	18.63143892	37.83176336	19.74523361	0.675485245	152.0741597	68.67907906	8.997150622	0.023042511	50.81433213	12.01301723	97.9892716	3.875286936	47.31939616	85.58089478	49.94456551	16.57985182	2.988729428	13.85689678	17.24888468	22.31353219	0.105375437	3.434190457	0.700751667	0.823246363	4.532260985	45.11742965	4.817938284	0.018333046	21.8072123	0.056912151	8.880887682	1.310027696	4.960870644	21.40204879	4.814618842	54.62722866	11.89912264	33.25527644	132.2829027	16.36685649	54.12079408
low-TCGA-AA-3524-01A	0.069506706	0.01311514	23.07344349	5.223080365	0.005522114	17.03427997	14.44129697	3.673511871	24.19672987	98.91058095	20.43305038	1.139897325	144.5132086	72.73482698	3.83781905	0.083886826	122.0851227	12.6750467	95.44011143	5.045468679	265.94967	106.1315563	77.0174328	22.38201337	7.33322827	13.64366631	30.11148155	46.79683542	0.211269854	7.159393395	0.811976635	1.680789615	2.678495129	70.61189752	5.60737696	0.040326184	18.65586753	0.115759651	12.9883774	0.568355873	11.33312175	24.92368951	11.57283519	39.57332652	14.80770244	55.99086424	106.1307353	5.266092074	106.3193713
low-TCGA-AA-3526-01A	0.027513286	0.00761155	6.272017651	3.277427196	0.004608703	20.30249948	4.882702238	3.957400959	10.04759765	50.8763009	25.17285231	0.854247463	140.882747	80.78370406	5.205266545	0.045857093	65.1900888	14.85880916	98.80874384	4.527793715	71.97268056	80.23590041	39.06350192	22.23218919	4.299409342	19.70293549	17.56553719	23.30276199	0.096576328	3.043113943	0.679377211	2.022713621	2.434338513	29.86092665	4.673157373	0.018223299	19.82939835	0.041413769	8.895535666	1.194443741	4.247171409	19.07517254	10.59893166	49.63047379	17.5070082	43.7993418	67.05612174	8.667351461	46.71419702
low-TCGA-AA-3531-01A	0.057099811	0.021758518	18.60911964	6.904608208	0.008893693	19.01628257	3.715382612	4.368963218	38.97435836	94.88829568	30.47778316	1.174257565	506.466315	124.3996091	8.236401127	0.106493463	61.13264881	20.97309947	122.7972044	6.787041307	57.77607852	111.8616477	68.58834237	29.44531301	9.68552182	27.89016173	17.84654478	24.15698525	0.177716688	2.646628333	1.009585046	1.285989432	5.261133394	68.64175034	6.961434674	0.061191592	22.23697021	0.165834504	10.03818748	2.440947087	9.767549007	14.01216208	5.475082877	103.2070223	30.88145512	43.69229903	104.1973408	15.53780711	98.79352288
low-TCGA-AA-3532-01A	0.050917858	0.017899214	16.16510201	3.112882972	0.009692897	19.73600119	5.995968512	4.126016173	32.22761922	63.67486056	24.29607235	0.827010747	105.8712333	64.77161963	6.21373653	0.042339769	101.1625165	11.37992921	78.24946052	6.801192771	161.1001778	99.75863042	33.74713727	14.66766011	6.728928178	16.99129547	17.36082286	37.52355166	0.163430005	3.808154988	0.741817765	1.814047415	4.229989476	85.76310584	3.984990375	0.053743796	23.66807099	0.07642149	15.15360043	1.717422715	7.367234105	38.09110484	9.896141468	82.31634603	21.14893259	40.03896249	100.4951064	9.691356741	61.55289125
low-TCGA-AA-3534-01A	0.094767028	0.009501987	22.00825331	2.305016822	0.006618219	16.6378019	4.724779919	2.875383807	25.80079352	51.2147482	20.72642259	1.371843925	130.6367212	81.67836824	4.522978024	0.050959319	48.05265984	11.74546939	82.73616278	4.892512799	48.97304705	67.89125435	44.91374364	19.82791498	2.194709402	13.4316046	18.47863065	32.10177374	0.233955049	4.251913395	0.963642215	0.991738523	3.366619625	157.4942922	5.818860443	0.044463818	19.63204781	0.182702878	9.127015274	0.462600663	11.37020047	19.51920883	5.122951989	44.46523627	12.10831414	41.40118509	165.6973695	8.397526784	58.29713549
low-TCGA-AA-3538-01A	0.375863407	0.038775467	57.64905536	12.47365001	0.021929436	23.46967175	7.066381851	5.586700677	42.69954598	135.5791743	20.68973298	1.298687643	186.4120579	81.95894454	5.918701951	0.085254561	127.1552626	12.94578229	79.74269107	11.39216626	287.6395357	198.0840088	41.04221204	16.97078145	20.80303585	17.52092683	21.61554908	74.46536398	0.557543361	5.497380435	0.885906519	3.908629648	5.545599111	295.9026549	5.972549367	0.120392041	34.50093819	0.1945948	17.68373419	1.212170213	69.37892003	86.03907475	9.390393788	61.38245701	17.75975489	54.36871422	174.2145066	11.18864075	152.438926
low-TCGA-AA-3542-01A	0.100805451	0.096475037	30.15006289	16.13266849	0.01584916	37.41716371	7.37409897	4.670471339	32.25956161	123.9512177	42.29563717	0.978951451	890.8554638	123.4673248	11.68059416	0.122198739	82.05370057	22.58227898	152.3658368	24.3637412	302.5588248	131.1877445	180.0544327	47.13185554	24.25981468	40.12562411	31.94023309	45.44077883	0.186029114	5.042536927	0.75649802	3.680186051	3.562625043	251.2926595	6.728907273	0.187766291	67.08073165	0.152138014	14.90356565	2.15539942	13.79427256	38.33618462	15.22840945	52.90407933	55.59680658	56.74799169	162.7088629	10.46932163	169.5048283
low-TCGA-AA-3543-01A	0.023256465	0.005643595	9.795268234	1.297959134	0.003476715	18.1031979	12.38446884	3.420903703	27.18240096	28.75095347	18.83866712	0.445246649	137.7044583	67.00135157	4.215175888	0.02004049	36.45572067	13.38788793	103.7527484	3.92609806	16.87333629	46.00923046	39.29456817	18.96175681	1.101189099	19.6102315	14.78064571	13.75887142	0.089246459	2.33259763	0.719080977	0.623638716	2.256742415	11.10711518	4.440931005	0.020333314	11.19892522	0.084568239	8.846393837	2.87888545	3.028348232	10.46998952	4.78057713	59.2307143	20.71815356	24.95454428	59.22087638	6.597712899	24.54055107
low-TCGA-AA-3544-01A	0.042805342	0.042429851	10.74902932	3.561489844	0.00944053	30.24520478	7.993436691	4.000901246	30.42689318	56.17017592	20.86125405	0.49403066	147.2980492	75.84869464	6.06222418	0.050679271	67.11129475	14.06426337	96.74554846	6.911408045	51.78956882	87.11838075	75.74418342	20.30571714	4.509410161	24.05081722	16.45362732	22.79924164	0.12164556	3.079088099	0.644037762	1.177473405	2.59110183	28.81542065	4.794738206	0.07035165	18.67589673	0.050927602	10.71467607	3.260479878	5.653516209	19.17203042	7.313349233	69.58397861	29.49111034	27.2504071	68.95193815	11.64558601	50.99541639
low-TCGA-AA-3548-01A	0.077878955	0.054770499	32.15489714	8.069281041	0.012685948	36.09924831	13.04154236	5.646046905	43.98029614	104.5659813	23.50096063	1.281194669	223.8212608	92.4604788	7.979064522	0.062995309	137.2790504	18.33048671	121.1398249	15.21533073	190.3285271	138.097642	82.49743962	21.32455438	10.8620096	25.79331294	18.42298863	36.99836614	0.18372305	3.93806749	0.746526136	1.691933606	6.021467217	56.30422297	5.516600763	0.093442539	35.57082541	0.076095894	19.29692004	3.457636939	10.59022789	41.7924393	12.068244	86.26146268	25.49890029	30.42898164	97.74824138	17.49055429	106.3689013
low-TCGA-AA-3549-01A	0.098336377	0.033274352	43.08071354	11.52887915	0.011438767	31.71439888	9.48370742	5.253376825	56.33899441	109.5465197	27.02853498	1.088278677	214.9404601	85.97879866	10.02343496	0.040622752	104.8148546	14.28136044	109.2062197	10.49572201	247.8072516	144.2375218	92.38595549	23.91307359	10.54219527	21.63832489	29.64472455	57.92123947	0.278328353	4.849293535	0.877931622	1.142330814	3.906813721	123.5711127	4.632370649	0.064815852	26.52996904	0.204261372	22.88030009	2.052362575	15.56175097	30.5561291	8.912671316	122.738555	33.61113345	56.51869881	114.2691223	17.07884021	96.20227484
low-TCGA-AA-3552-01A	0.114686809	0.06688015	25.44851001	10.45327776	0.019023367	26.17153865	10.00948923	4.718896971	39.88704736	85.37683217	22.27385814	1.79929368	198.0335086	80.76997776	7.287624115	0.069661296	142.4784523	14.22455932	80.74826705	16.46963573	151.465216	83.69674579	55.32835063	14.45840887	15.73065518	21.5660574	21.11401579	65.19245665	0.337420083	4.864892797	0.80488776	3.150564423	4.81281476	116.6780208	5.233166154	0.097573519	36.62515117	0.09470803	13.00148098	3.829783262	15.58699014	49.63102434	14.89111031	59.18085279	29.52253356	30.51070142	98.31618277	13.50869726	104.1536187
low-TCGA-AA-3553-01A	0.167533873	0.057181229	33.3051957	11.99817791	0.027485313	24.40701024	5.349387758	4.740204413	36.00059437	128.2893474	24.12394762	1.349701407	147.515335	84.78593544	8.059947895	0.086394007	127.2616578	13.87856756	95.00796885	10.18837719	371.458829	160.1749598	87.08245175	22.65273774	14.24084853	21.10003113	37.76110813	60.0604351	0.2645308	6.524495958	0.75323403	2.68692146	3.01739652	177.013092	4.578027988	0.172893548	32.53859482	0.128046816	19.82467022	1.525702364	33.60189107	78.54394077	13.39156128	61.25373088	23.75680024	57.09313173	130.5591429	10.55508368	105.9852549
low-TCGA-AA-3554-01A	0.055993933	0.009146846	15.05933622	5.421072436	0.006365686	19.90301841	17.71402359	4.727014504	46.34234584	47.09831634	18.59013499	0.999748784	126.9102294	60.05148109	4.298524939	0.032801242	66.94693815	12.16913543	101.3650658	7.390470766	33.64826854	53.92700353	45.15120797	16.69390358	2.40143325	18.09471023	20.99849691	43.11410013	0.159114163	2.890593838	0.701482786	1.540018702	3.8902561	33.97662291	3.629062062	0.041131891	21.6626058	0.128452928	12.90703221	3.338244965	8.706757592	38.27691617	9.175918613	82.41674192	22.79212289	28.24265729	67.24082943	10.22914475	42.11755087
low-TCGA-AA-3555-01A	0.055828433	0.005959973	12.55430027	1.798280972	0.003523613	17.9792966	7.589325876	3.383933908	28.48427845	28.64637892	18.43280877	0.78605934	194.2848444	72.00421282	3.113236279	0.013297656	63.50996661	12.07640392	92.28915984	3.002805731	33.39670553	80.32440614	29.41058193	16.03888572	1.603270946	12.89301372	17.44864555	25.63099256	0.094705195	2.270526	0.784120831	1.647949855	4.372214228	46.48142534	4.875230501	0.015657537	23.96428071	0.071753328	8.356172644	0.420279745	6.910987533	27.85362819	4.523447737	51.76415498	10.5346626	49.65337306	105.3349079	8.56138603	59.5030453
low-TCGA-AA-3556-01A	0.341555518	0.034589315	90.78581981	12.78057813	0.015351564	19.93649042	17.17312055	4.77989906	67.16445526	92.81766518	27.89239002	2.736998132	189.8720366	75.99850551	3.993327339	0.066974265	168.5655133	13.87261699	79.1433006	12.6039102	415.6810581	165.020954	61.47446973	17.15106106	6.78404355	15.91741824	43.44807595	76.83859571	0.691621843	7.424447175	0.852139751	1.919710787	4.432217698	182.6727348	4.961260197	0.127052257	37.37106002	0.168633949	20.6145081	1.328697307	45.57160217	154.3344217	12.794807	89.60203931	18.15516931	39.07696484	154.3434301	7.863157402	113.0188314
low-TCGA-AA-3562-01A	0.159556966	0.019171322	40.49021111	7.99687955	0.009519285	24.8732649	8.017721399	3.61673808	32.97053528	106.7946967	17.05895615	0.980648353	177.8815872	76.60289846	7.651050891	0.048576839	96.46454604	12.12897629	90.93769889	10.46367255	344.2484747	130.5660776	72.37158078	15.98725676	12.70377664	15.78051205	22.33261867	36.24281963	0.333953998	5.194893083	0.766570513	2.279374683	3.986112222	131.8175267	5.472587215	0.053774815	28.31449185	0.113531867	14.95800551	1.208266754	24.5170706	51.93475625	8.119839502	58.30184893	14.88217319	31.85583984	146.5398673	10.11589662	120.7466352
low-TCGA-AA-3655-01A	0.073367773	0.024389929	19.65666994	6.102268555	0.010958001	28.92715039	11.17526521	4.689810849	46.36397083	80.98283618	20.77959185	1.2676714	248.5120851	79.90078174	4.989535101	0.06338162	72.07205198	14.87420757	107.739728	8.965304273	208.1772083	134.4681451	69.05357153	17.08526566	10.48434056	14.60963016	38.41558406	43.64474057	0.32964241	7.724669866	0.968185451	2.776444432	5.154600409	197.5533372	5.227048726	0.106157216	31.01790103	0.149493391	15.13442665	1.30435598	12.17227407	57.75278148	8.921897958	66.27672542	16.18373065	48.77263298	126.1047174	13.77595244	119.7878743
low-TCGA-AA-3660-01A	0.171155605	0.050002018	37.93136707	8.23251242	0.01800938	38.04384947	7.767604206	4.565741839	43.63661108	77.46513673	25.8029116	1.514471444	260.690999	89.46958622	6.951180197	0.09129204	136.2113795	16.06392198	93.10205381	9.39649469	310.1803453	132.2287902	69.77688492	20.07297924	7.759352691	21.99702872	26.07267839	67.54695062	0.489793331	5.839952059	0.891912699	2.916032831	5.133299838	204.1986239	6.141197196	0.139429682	24.67562673	0.202611347	16.92003778	1.586200707	27.55202453	64.95718528	14.29729709	53.17622681	25.41576408	42.02869973	115.081763	15.33126217	79.55869469
low-TCGA-AA-3662-01A	0.074396691	0.013912588	17.28262435	2.550700694	0.005939532	21.51429218	2.287049549	3.27978758	16.58443011	47.42101665	13.52290546	0.33035061	118.7380482	73.43759434	5.226603178	0.035725364	54.15265556	12.09802926	83.87453284	4.349802475	171.9782358	89.20253904	46.00921499	13.38986377	3.883766017	16.31036513	15.32158321	30.44000007	0.159367211	3.771124906	0.848045207	0.696377102	3.515979636	80.30349404	5.138108007	0.029282411	12.77709068	0.090045695	12.60012247	1.142084383	8.622807134	22.28622122	7.287072569	42.76843142	13.23548507	36.68136688	94.80981085	14.27628703	28.59777442
low-TCGA-AA-3666-01A	0.049601761	0.029793298	11.24618378	3.333948862	0.008036406	31.14825338	9.376022586	4.89699867	30.37559745	67.09026131	18.18308552	0.560865701	154.8266707	70.22818505	9.46801177	0.077465151	128.1633407	12.88910677	99.907488	4.373543803	215.1009229	199.1138369	68.78936013	15.80522271	9.879510747	15.21596627	25.74259869	62.06363636	0.219847154	6.345774544	0.756889467	2.110393504	4.790524522	29.52444306	5.588746334	0.035221388	21.50184623	0.066032121	12.26924983	1.39789391	6.991315521	26.17398434	12.63676569	70.70706826	17.59362008	49.20974397	106.2450742	9.635458337	61.07676516
low-TCGA-AA-3667-01A	0.087577759	0.042024848	41.93138701	13.43966207	0.010320051	32.44242334	3.199117999	4.896662824	57.2529017	110.7756278	30.56029741	0.839835789	544.2503025	106.7412764	12.06142952	0.080164509	40.09503604	21.13529581	111.2628046	8.065620443	123.2854819	93.34582901	101.8256563	21.99238346	15.0604684	33.01708919	24.25047791	48.92098427	0.278276254	3.611699704	0.919738878	1.067044485	3.526869336	76.79800661	6.934411406	0.112505292	29.02342558	0.231496369	12.48403558	3.969111698	15.18720962	36.49395041	6.243877563	87.84538256	48.45110798	39.33683845	85.25925899	20.41508207	139.6538594
low-TCGA-AA-3673-01A	0.169754763	0.023552049	57.36541297	4.33017706	0.011091538	26.91660052	6.617434178	4.180626008	28.54790904	70.45001544	19.99425614	1.070879527	134.9271187	83.19507479	4.590347212	0.043442461	84.60087929	13.94108404	90.17970583	7.401256141	206.085848	103.907943	33.09571294	17.18182158	7.462567447	19.36618701	12.90678718	41.35452537	0.116525102	3.061937343	0.862758636	1.71698627	5.20591635	115.7162216	5.166333299	0.065897542	22.69003678	0.140560352	13.86531296	1.476870944	24.27562848	39.24887284	7.238610356	47.53224093	18.57624427	45.96585397	105.5283658	15.96038296	107.2353944
low-TCGA-AA-3675-01A	0.063422933	0.011028057	14.84228332	2.476411038	0.005647688	23.15929961	26.48554545	4.440695756	25.10459861	45.18606677	15.2784102	1.700743	165.3645827	75.81849878	4.11433203	0.041645555	78.20079443	13.83940404	92.07431987	7.222420008	60.72723321	109.8890333	56.16106881	16.85335639	6.422709133	15.39480004	12.07517639	20.67550217	0.116626174	3.713902401	0.765570274	1.22925082	3.92592504	46.65807906	6.177119354	0.032293562	25.78954236	0.057509608	10.7988381	0.842993731	7.53349464	27.2367208	9.124157117	55.69576257	13.37341036	40.63264036	91.69472479	10.76608283	47.63828643
low-TCGA-AA-3678-01A	0.085216343	0.022908844	15.22364178	3.269021053	0.010598027	23.83379932	5.585628418	3.931206662	27.47106307	70.90654382	19.70327938	1.327460644	157.2713475	83.59515791	7.038588869	0.082497764	78.79658613	14.85483262	78.03222258	6.133654664	59.98857507	109.8327346	47.23567732	17.05663283	10.46269673	18.04213279	15.38089401	41.75816376	0.19641636	3.109955737	0.866040447	1.312234251	4.588145538	46.67225337	5.555936139	0.055254848	23.18556285	0.089517321	10.76308817	2.248885325	14.20839192	32.38789787	8.237205229	75.56376785	18.60514643	34.19060441	103.0523425	14.29541495	87.29705547
low-TCGA-AA-3679-01A	0.130912683	0.041778358	45.06032992	6.198023895	0.011650588	22.70243164	19.89525312	5.749780756	49.17774582	184.1786122	19.06394691	0.812522568	196.5679931	75.12961344	9.704129581	0.112755938	159.4299583	11.69520437	92.14383872	13.96073953	212.4973001	151.1756796	111.2882422	14.41355181	31.4018886	16.12341022	22.69771848	79.49924049	0.367200875	4.820343892	0.787335759	1.66093784	4.915509223	131.8103526	5.94802405	0.084336906	24.91819278	0.095107089	19.70075314	1.360632254	18.51111426	61.72008064	16.9656404	110.5069657	17.54090072	33.92907789	144.3560877	13.5178058	95.71729185
low-TCGA-AA-3680-01A	0.13026963	0.018968894	41.58029137	4.484676095	0.010298796	18.66890259	4.830189696	3.726786219	31.19878309	61.89356448	16.81553535	1.79188317	107.6802886	74.50662628	2.836833221	0.036372008	88.49469078	11.76032932	70.68544024	6.669843154	47.95426773	95.20692637	32.40517758	15.98199969	3.031353343	13.77414991	10.21441492	28.52094573	0.2254942	3.514881576	0.789861252	0.850259013	4.879035635	159.8130944	6.007626152	0.047156144	19.61407911	0.132360474	10.29525339	1.667168747	14.89984352	32.03210461	7.821305186	58.70906039	12.47625793	29.19619318	122.2619983	8.580864562	65.22709979
low-TCGA-AA-3681-01A	0.065863103	0.015593432	21.69274608	4.106786988	0.008429688	32.26235667	5.848068301	5.44874735	38.48367243	72.24186866	22.13226732	0.72482422	153.4271245	71.6233415	6.888918349	0.043276327	72.2484205	13.37671508	96.9972884	4.527835089	137.7345524	109.6743633	72.36854528	20.66985695	3.718139828	15.42580906	36.13830091	39.04725052	0.278572759	5.853157365	0.853521515	0.793120727	3.244328871	93.61812523	4.659899658	0.048382766	15.53308134	0.228980922	15.31567926	1.670208855	12.23383633	25.70545557	7.135051161	79.56423117	20.88185827	36.6489233	156.9453307	11.69193379	64.01904931
low-TCGA-AA-3688-01A	0.115901164	0.023409981	28.33202946	4.740936103	0.010950114	26.6131778	5.108794056	3.347240417	36.74069186	90.06537784	20.01728759	0.820114616	182.1572727	88.06844517	8.079525263	0.08736083	136.7224358	14.27117411	86.31450841	6.93291871	342.922167	177.8556192	55.14738283	17.90052488	14.98625485	15.74103019	16.24420884	39.98958614	0.203346665	3.861196405	0.830802877	2.634801914	4.431330946	84.80422163	6.290792057	0.060014943	20.6257776	0.097219023	13.86112032	1.24393757	19.7510979	40.06073075	7.667314227	61.76280115	15.19416439	39.50196414	92.39587638	12.9784789	98.59908906
low-TCGA-AA-3692-01A	0.061529198	0.01864655	17.54537605	3.355386023	0.009799907	24.14845368	12.32426118	4.052737647	21.21695458	66.48927591	16.97060787	1.129020973	124.6681549	85.88951516	4.663239275	0.067180804	86.25959142	14.23316812	79.96433436	6.603602522	55.50104798	98.06299422	45.24086316	20.77137233	5.633180428	18.12225082	21.04809793	21.72880124	0.251498504	4.447889056	0.679430756	1.86449917	3.669413215	92.68582533	6.123936645	0.067874837	23.86096779	0.089598194	8.098620466	1.229732152	9.104075872	23.82307273	11.53454144	40.28628865	16.56275449	35.9286419	74.26197968	9.263334297	73.5474029
low-TCGA-AA-3696-01A	0.072745027	0.01422224	26.65921314	3.654134648	0.007688918	21.70644981	3.111783809	3.151246738	26.74495809	60.65003216	16.41289279	1.310150752	251.547746	96.54479946	3.046416282	0.058354411	48.10511507	15.4921893	97.09073402	6.116185851	22.74420119	79.42333228	60.99251449	19.27606714	5.651436467	16.26221588	15.18701856	18.05781219	0.128028839	3.451892827	0.886938767	1.212845125	4.221677039	110.9627233	7.427757595	0.04201291	24.46009268	0.103757016	8.127392134	1.184468849	9.952407197	22.51229387	7.826267852	39.74109419	15.10823569	38.88982114	102.4014371	13.95306624	52.10663871
low-TCGA-AA-3697-01A	0.094822422	0.028903978	19.97058901	6.266549928	0.012089535	17.84294192	3.530202246	4.092354915	33.26658067	115.1380438	19.93856474	1.034592436	194.6100719	81.36204572	6.89261111	0.083658273	124.0183513	12.58656876	87.70730541	6.673804833	199.873332	146.916174	52.40080496	15.16592296	12.71256337	14.96356122	32.58222805	57.00772557	0.29818797	4.743330703	0.865322568	1.688204851	3.979488344	113.9383705	5.291249767	0.04957486	17.04031627	0.112252749	15.51246126	1.13356266	18.13935843	44.6728345	11.23085388	72.25924587	15.83988884	42.34662823	117.2494518	11.04720891	85.17656874
low-TCGA-AA-3715-01A	0.016546705	0.00801875	6.345882874	4.696966817	0.003684526	31.79095923	13.77774654	8.298189201	57.7076948	27.89167237	32.86968762	0.676356402	313.4716577	77.82435485	9.718869688	0.017482896	18.6767377	16.91504148	138.6126244	5.055309279	10.42238366	37.80158831	85.87854727	24.83607558	1.60590281	31.17819307	32.80100217	26.70121322	0.067179372	1.670071562	0.685135782	0.744163457	2.447406216	30.9576537	3.31519593	0.04906723	36.16279336	0.098839637	11.86947406	5.032477021	2.032618346	26.89375904	4.190034356	86.06326857	48.155219	41.03419762	69.6898647	14.6567345	29.33200277
low-TCGA-AA-3811-01A	0.070651988	0.009238701	13.96949467	4.413600244	0.008690758	20.02688022	3.875536884	3.756016803	28.51020286	51.42674226	13.58219414	0.966003846	144.6210144	80.63931037	4.859300136	0.051078379	108.669648	12.99894386	89.27840271	5.952273191	114.2923899	99.54025488	34.35050025	15.46806373	5.169861263	16.24128675	16.36743382	39.07602725	0.14992447	2.76447569	0.741838224	2.353029522	4.130856439	127.7002863	5.124292094	0.056673476	17.29518121	0.064703579	10.48225962	1.090251193	11.0708718	47.12410825	10.14144609	54.3648286	10.16544273	45.71204438	72.89574676	11.78073676	42.53183444
low-TCGA-AA-3812-01A	0.063719609	0.06438471	37.97864606	20.67928292	0.018053341	35.09593055	9.664290021	5.98572172	114.6871477	102.2471386	30.08736478	2.355216556	368.7094785	95.60729656	11.19162765	0.067928031	57.16543941	17.05873721	105.901917	35.26175131	23.17788394	73.327377	116.9105706	29.7685891	8.547075324	32.71036753	32.39649816	54.24508955	0.246515813	4.081630783	0.819052743	1.259088816	5.117881666	187.6951318	5.876968277	0.422405688	57.66701845	0.283180708	17.56336025	5.272622713	9.629629107	54.97641811	9.689527389	198.4506305	53.66879236	28.11114046	99.10067233	21.56724535	107.1137561
low-TCGA-AA-3815-01A	0.026817137	0.004789378	9.12531647	1.283613432	0.004178188	18.14630987	9.385718894	3.505053207	18.56147895	27.88206353	13.28103203	0.818159392	111.272359	68.48809424	3.996416819	0.021945451	35.54389765	12.68520022	94.52661784	4.079435481	32.29741536	54.39256227	26.47471198	14.66428502	1.242210818	17.58490263	11.3921968	17.16471089	0.156182678	2.781764093	0.701582771	1.241935085	3.303540656	28.04771353	4.39687452	0.024777931	9.838911905	0.07469408	5.944820598	2.094389273	3.668026141	13.69163134	6.208544025	43.44119435	13.00004396	22.89276735	43.48135543	6.692213269	35.68733044
low-TCGA-AA-3818-01A	0.054580414	0.014041013	18.59487969	3.900936833	0.006178909	25.01684928	3.888442409	4.335874316	40.88443644	81.71825759	18.39872978	1.186223749	218.4549784	79.31191172	5.939425578	0.058052036	59.97601374	12.86253249	88.34141804	5.363090721	60.6968951	105.8775862	72.1888944	20.6634108	5.291830131	15.50084745	14.92809593	32.28491693	0.13149351	3.381326732	0.804066227	1.147977995	3.965389076	117.7288216	6.157472633	0.03845088	18.56526109	0.104753526	9.77721816	1.06168943	9.145805163	19.53710565	8.494058541	79.49048792	15.19919979	46.07871354	136.0567326	11.01647642	82.630151
low-TCGA-AA-3837-01A	0.076129856	0.030635008	42.15121582	13.18691306	0.010990923	26.72935089	5.086152976	4.64720595	59.57039549	121.0011022	24.26752738	2.056090651	242.6745825	91.1906135	4.443205993	0.039770638	104.4745969	16.76526927	110.0140358	12.39304123	83.65998923	100.9786904	81.9164113	25.34651006	8.09607917	21.09798918	19.84630055	31.5197058	0.16558881	2.843886572	0.87424301	1.920279953	4.667463292	169.2149044	5.762408717	0.089204625	34.74483312	0.147954126	12.50732597	2.066145972	13.38411124	42.08735046	6.778201266	103.881455	24.98347216	45.08264293	104.6884551	16.53644747	117.1646472
low-TCGA-AA-3841-01A	0.074904786	0.071454132	30.07447407	21.22470589	0.021955408	29.74269068	4.482765088	5.042880271	102.4264133	99.55417792	26.45737181	1.593376318	561.1538797	103.9694586	9.852981486	0.121414537	50.48001838	20.48685764	110.930458	23.25776497	131.2664417	104.5261986	98.25792363	21.7236048	15.98517491	34.96764835	29.10973364	53.42527778	0.296787503	3.973298586	0.958869586	1.937728889	5.572294326	121.1742068	6.22700159	0.376245658	39.454372	0.248687173	17.04045092	6.552196637	13.39110583	35.19175738	8.330756569	112.3818191	49.93898563	33.38699534	98.06462052	18.26229811	113.2577274
low-TCGA-AA-3842-01A	0.100612542	0.02358839	22.6477966	4.946703565	0.008413974	34.77401746	6.834543235	3.578324098	34.32468932	62.71598088	23.06910096	0.732807417	169.7871025	68.48739953	8.637144875	0.043778672	93.65626238	11.54003528	98.9538283	6.132955805	279.8393862	163.6571367	57.85231422	20.89123628	8.670568715	15.73286614	28.91175095	46.08620519	0.184138582	6.74592608	0.821295511	1.928607285	4.033469635	96.13417517	5.107220281	0.03516979	20.56385952	0.172188925	13.90275793	0.954508222	14.57883214	30.49406449	9.960747172	65.86857054	19.95366441	61.80127556	187.2000342	10.70892883	102.4711216
low-TCGA-AA-3844-01A	0.043380346	0.016955651	17.05305936	3.077856934	0.005732124	25.77078716	7.409204381	4.249699434	25.01670604	73.15835264	23.85119383	0.940084678	190.7873443	76.28171349	6.871449465	0.07430309	85.95343773	13.76660655	113.76056	5.184639554	156.9277518	145.0160513	93.50217644	24.56158223	4.439083548	15.20124103	22.38414088	27.0934534	0.133668552	5.363322437	0.798871766	1.53592969	4.526579647	79.23610587	5.869682743	0.049612206	15.93635005	0.108325668	12.97787524	1.385300841	7.262109305	20.00845104	8.910394695	45.95650351	17.86879486	48.49790445	174.0881255	10.40088577	75.52080842
low-TCGA-AA-3848-01A	0.049569944	0.025286172	20.93904065	7.135808881	0.011407573	30.98496716	2.644304386	2.91554824	38.97814141	61.06407594	24.06760099	1.560131805	516.7619912	126.1744148	8.919042185	0.08129828	34.62255489	22.83009834	118.4786871	14.23980709	52.34336121	85.56593146	81.14773836	25.14118466	6.888268721	34.1133756	15.26375784	18.06869664	0.183188245	3.382673825	1.008993155	1.178695334	5.047903247	70.25485554	7.169847897	0.087704173	20.1476181	0.171733796	10.38564486	3.794628848	7.041447877	17.06111632	5.656710816	81.79142874	38.31514667	29.18403476	70.25266601	25.15947114	91.59434993
low-TCGA-AA-3851-01A	0.082230284	0.064532899	18.16545724	6.199165629	0.023867559	34.65756776	22.28814238	5.850949536	47.54049806	84.1555392	27.54277426	2.211329046	194.816631	87.0458064	7.056960903	0.07081411	186.2807395	15.45845406	95.71064445	19.56883105	160.6315042	180.5235595	84.31291228	23.26433883	20.86427896	23.32465355	37.15027021	54.03572653	0.258558697	5.922400094	0.786042615	2.584175582	8.054206902	195.1113786	5.117727022	0.198325018	58.46318249	0.091439068	23.95815419	1.984998271	10.48314119	56.99766901	19.56796121	93.01513652	23.47569043	42.23229572	193.2379761	12.31864071	80.50409582
low-TCGA-AA-3854-01A	0.142247085	0.012900997	32.51869558	5.966678173	0.004994854	22.73721474	14.95122605	4.357633718	34.93690946	59.10137178	27.7767624	1.826698404	191.8043812	72.06670185	4.631041077	0.030150207	86.91199686	14.10643937	86.57725091	9.554035745	66.36405801	96.79589683	37.02848575	21.92174846	2.75075678	18.78618646	19.48348037	42.46612168	0.207395486	3.153301994	0.806575398	1.344204113	5.396739135	136.7604575	5.595107366	0.051351946	25.23809716	0.155539626	10.51511866	1.855679517	17.24889547	47.89675642	5.68508524	70.16855522	26.833131	36.91157375	140.1596698	9.043353927	87.16825996
low-TCGA-AA-3856-01A	0.198436741	0.036041074	36.97308137	11.90772397	0.015444987	23.50116038	4.912529287	3.176343814	34.82690672	95.42362876	21.02041947	1.287186945	136.925186	81.65731558	6.519817327	0.07021351	118.1023599	14.56778765	80.33689546	9.336506671	340.5703725	167.299148	46.15410168	17.59326381	12.22920739	21.0574885	19.14753413	43.25917734	0.295761874	5.008161334	0.791668621	2.567221871	5.008138993	177.238229	4.985674649	0.085452871	28.92389735	0.143890098	15.59956724	2.49119543	28.31717135	53.50306901	9.748860289	77.51198784	25.15679472	38.40056245	109.5753922	11.60034666	132.840501
low-TCGA-AA-3858-01A	0.064609193	0.014996399	17.13059926	3.994063399	0.007029776	18.78519961	6.250929471	3.012532013	27.49820061	60.02247756	16.97574417	0.61873342	272.3347418	90.25950112	4.005657825	0.043195881	66.27874711	15.88604689	100.3977606	5.694960181	99.71200024	95.76723976	34.65884239	17.46920161	7.541069641	21.54800878	12.23668432	23.02689331	0.125577032	2.287170938	0.766721241	1.972927387	3.719863648	70.2070005	5.640400204	0.044729327	23.61986111	0.065318293	10.49923808	1.464156258	9.132109862	31.52758398	5.055877583	57.68845528	15.0730786	36.75740909	56.80744789	11.22025964	70.914558
low-TCGA-AA-3860-01A	0.054356299	0.016788792	16.73350615	6.444796595	0.008480692	28.32261913	5.99172003	4.22891758	27.57653855	82.29510105	25.84361423	0.903297225	143.1229303	80.32395296	10.419483	0.056545601	93.14025743	13.61315795	93.1117734	5.594384411	79.86308929	140.6076166	69.23116729	20.18133023	11.55910351	19.68584843	16.98554243	44.20708258	0.137843847	3.156862883	0.724444929	1.67864693	5.211973955	89.31373479	4.774057964	0.035596568	26.94663815	0.070233032	13.66586888	1.939593594	6.712478875	46.8750572	11.09810555	116.2723511	18.92079535	41.87910788	96.37848546	13.5517877	89.62516033
low-TCGA-AA-3866-01A	0.07043226	0.024403516	15.32492618	5.58949684	0.010476792	22.99036061	9.649656474	4.563560132	34.05394399	60.60586786	22.51858742	0.620219349	89.54958638	67.30706521	5.850308031	0.044346378	102.0870516	11.97723785	88.26270152	6.593902288	141.5161429	142.4215093	54.12960552	15.7728349	7.207082692	17.0150558	17.79302058	53.47496708	0.263464853	4.858439837	0.734032808	1.749294876	4.66515505	62.67244224	3.93067996	0.061044465	24.93704776	0.091067348	15.77867627	1.873450027	12.08161395	36.8069081	9.298046386	62.37929887	17.34664791	42.80655692	63.70036901	10.29260502	78.76623251
low-TCGA-AA-3867-01A	1.112284611	0.102691299	217.9210539	27.30226293	0.032808129	41.20517228	19.88728918	8.758155194	67.19145288	181.2141133	29.79634956	1.633472765	216.6365262	79.04267048	11.45658105	0.079157168	160.4618807	12.18916294	80.69545587	23.36997207	356.744281	221.347294	80.10420764	18.51524786	30.0640336	21.22127247	36.90652377	92.18002988	0.658498064	6.520824893	0.842050976	3.643571785	6.934804714	458.0839649	5.253682649	0.25514892	51.30156044	0.305965704	30.85887648	1.482948988	117.4407369	141.075696	10.42788129	116.4109997	24.77428205	53.30558731	274.6241464	17.56197402	228.5551658
low-TCGA-AA-3869-01A	0.210017016	0.068876876	32.52190374	8.665513076	0.020023486	20.92865832	12.38321645	6.115076189	51.54326988	80.166131	23.54201307	1.464330497	154.5085461	73.14547407	3.177002232	0.060319242	131.8083987	13.21200782	73.44163145	15.91275146	151.0464591	217.522375	66.32326063	15.99007552	14.53060237	19.31508598	12.74017245	90.10685467	0.287651313	3.940196185	0.843344584	2.794574875	6.465076359	117.9677368	5.115589787	0.101804198	31.80499764	0.10667143	21.80276851	1.51558347	35.24392345	79.21892644	15.55099356	86.23036942	21.21315518	41.87178223	124.0683671	9.346073434	100.6133334
low-TCGA-AA-3870-01A	0.408643479	0.348294482	87.87038125	41.11686717	0.051502874	64.62410895	18.70585245	9.068240656	146.0697096	169.4090077	32.8461947	1.432548398	282.7681989	82.82765614	14.59729044	0.08426864	150.9937144	16.43945106	112.4904715	31.26043865	190.2499846	271.668821	187.2407974	23.42150181	22.98737262	27.16685287	65.02865661	118.9939738	0.398793822	7.957033025	0.77954044	2.691203799	5.070277364	385.2211213	4.132276255	0.698314417	77.55278988	0.382846189	47.00297111	3.698308867	67.60149529	148.9241224	12.53988803	291.3280314	42.18445444	55.94461626	158.8758237	27.14365186	175.3377836
low-TCGA-AA-3875-01A	0.048794361	0.010981161	19.8777457	3.447475497	0.007733823	22.06523379	4.67153019	2.986297655	16.43474538	86.01055992	18.21523817	0.768783918	124.9724287	79.98238902	4.699818725	0.054746088	110.1922687	14.39667597	92.94516507	4.434786299	101.6718285	84.65687585	41.73285742	18.05453042	6.041503439	15.32913271	14.11756884	30.49672691	0.182130608	3.757125229	0.78943141	1.44955319	3.780267891	54.58583652	5.118946943	0.035904216	17.36734606	0.076146568	9.944006798	1.156344007	9.793159379	31.42871306	8.675695147	45.17215685	14.14177745	43.78935353	56.16225002	10.81869376	82.94818144
low-TCGA-AA-3930-01A	0.031685457	0.006486876	5.56383875	1.32382341	0.004952113	21.19313809	3.307181313	2.557898658	15.37048173	48.02731078	19.66472126	0.69316298	85.10365579	73.47119603	6.670325427	0.054772782	113.5646089	11.43390977	102.4392054	3.757337488	57.31041096	136.1620277	73.05402691	21.4188909	3.589771399	13.9768725	30.73478848	29.05974759	0.122125787	5.189302772	0.757965616	0.532115532	3.110964139	40.92439357	3.879057518	0.016154766	13.92723607	0.07593833	11.07050722	0.460896322	4.143236478	20.74211024	8.68907466	67.48158057	14.02071807	49.3107918	88.98105256	9.914630053	37.54109144
low-TCGA-AA-3941-01A	0.468791962	0.036189132	121.602361	8.199815221	0.014165969	51.41486268	16.55543458	6.145342725	53.71846254	159.978489	20.0605375	0.505912774	265.3011896	71.74180407	12.25565398	0.09122	142.2993686	13.72246661	105.6774706	6.885029409	517.6895503	210.901624	118.4084048	19.81129362	24.14751625	16.42963504	41.15823563	54.34065741	0.298019129	9.838294975	0.915506002	0.953672281	5.243797964	98.34830388	6.655460273	0.152176154	34.99836953	0.310861843	25.48803859	1.108530497	63.36758671	95.64518208	10.30180821	62.14677044	21.7166168	57.31845656	513.1768927	17.77910904	140.3266264
low-TCGA-AA-3950-01A	0.025233937	0.004664239	4.79825395	1.126361591	0.002602275	22.73789166	10.68340215	3.891352216	14.97711891	26.43297077	15.79919801	0.822304029	81.62882582	47.4417323	5.679229841	0.015724138	40.48773055	7.430902344	75.83697241	3.685072367	13.3947741	47.73249212	26.63429234	15.56569918	0.778105232	9.345061267	20.22127516	22.36519297	0.091639746	4.318059497	0.497371718	1.194169142	1.822432591	46.66680014	3.669905313	0.016609724	17.90713468	0.044825811	6.293675375	0.546893918	3.398624183	19.5600411	10.81293243	38.37053126	10.9749706	36.56562796	75.22922678	5.224302069	23.69684249
low-TCGA-AA-3952-01A	0.183879419	0.028577329	40.59791825	11.05315073	0.009289601	42.46601659	29.5655481	7.19308276	26.71667945	147.3428379	26.42756472	0.983381793	198.30633	82.08299739	15.20381398	0.196950823	264.6042709	15.62289497	101.4664693	9.015853651	56.20867991	123.0243738	132.20584	26.04965064	22.41280541	21.48085881	29.58930899	70.23918698	0.431328978	6.029327454	0.71933427	4.896137734	6.077409269	132.0493148	6.231896783	0.088527738	44.64617285	0.12915714	20.52327101	1.284292804	26.31516909	103.8914926	22.03405252	87.30227275	18.48656337	51.1668784	129.3672868	12.13178017	157.3159129
low-TCGA-AA-3955-01A	0.078798159	0.019808274	21.85492032	3.697535153	0.009606992	29.24079787	5.903650668	5.051996355	30.95842917	86.32095833	18.08664313	1.067302183	178.6916737	80.92918049	7.995208848	0.064116575	137.2313254	12.37230082	112.6312825	6.066818776	363.557933	152.5331095	63.37232913	21.16063225	12.43280669	12.289143	36.0545593	40.3504864	0.244499885	8.326953609	0.811807898	1.561342074	3.27954288	79.93849707	5.175119943	0.056010499	21.87168326	0.110868957	15.5625025	0.314440915	13.7744467	37.51340082	12.41591093	48.16225083	9.498389287	56.46900055	151.0560498	10.78650126	69.64497993
low-TCGA-AA-3966-01A	0.040121802	0.008293167	9.637568769	3.088982675	0.004766079	21.22580684	7.446812545	3.258284544	22.50036771	27.1005081	14.34201694	0.716865758	102.1775058	61.04515615	5.609081554	0.014040568	45.31738327	11.22060484	80.7476098	5.23159071	52.89980754	68.75635269	24.13132056	18.12397578	2.05920217	16.02003058	13.89427325	25.48145552	0.092825644	2.291759473	0.543596992	1.928287313	3.034169597	29.04155999	4.253544254	0.035310397	24.50787198	0.08861381	6.612867274	1.954332423	3.67919517	34.51147979	4.861160115	68.98196511	18.33103164	31.37192791	85.93113282	12.17007588	37.77412068
low-TCGA-AA-3968-01A	0.104243975	0.012208893	16.9164417	4.440126792	0.007689452	17.29724349	4.241918455	2.805027581	21.68777672	69.51462602	16.45784336	0.888765992	117.95776	79.1059861	5.592060261	0.057554176	96.56589695	10.67112668	77.60628953	4.964736808	118.8543227	86.95955096	41.7793951	14.17406535	4.973519101	12.72255416	15.53647124	35.85646862	0.154001598	3.479256938	0.759747802	3.291031638	3.644903071	94.65553091	5.010527757	0.030988884	14.84683994	0.08610644	10.57786755	0.784889763	10.44645845	34.43825991	9.926267031	60.9577897	10.36187989	47.98529363	66.37868511	11.7889147	62.50623454
low-TCGA-AA-3970-01A	0.125153818	0.026935271	52.20484075	8.470215124	0.018995555	24.96622383	7.194999719	3.58382401	25.59608643	102.1430096	19.32160355	2.314899825	110.0276941	84.26872857	4.998488691	0.080233161	217.2341308	13.48833582	80.08915432	12.42578301	312.2081507	103.5274305	50.55740885	20.75690077	14.39169519	15.94172032	24.76856797	49.58309202	0.397792319	6.343366137	0.796297586	2.225832191	3.830932082	97.93221883	4.995790633	0.15254116	29.09948628	0.116231017	15.54129697	1.040315702	19.64507148	64.63967462	13.50269396	61.94216368	17.0945088	43.02830383	88.24436823	11.59881491	79.45738591
low-TCGA-AA-3971-01A	0.117311103	0.03014774	46.80242	6.19489627	0.015763225	29.82683042	7.798982647	5.606254525	38.06119825	129.0307826	16.49706676	0.94664901	116.1977569	70.93010408	8.984452003	0.093043661	112.9381313	11.6053324	69.77700631	7.836647367	207.4834815	128.4826953	61.46892877	14.72736168	16.56369756	13.28231516	23.92895531	39.12636327	0.329001294	5.41951322	0.751864302	1.883568566	5.434177703	111.941433	5.416915248	0.109743576	28.1596368	0.127927869	15.08522244	1.935109622	19.54173177	49.53964373	10.31867558	90.77783897	15.62084733	31.69355987	102.743122	14.59810736	124.2681742
low-TCGA-AA-3972-01A	0.11323174	0.036272224	54.0571932	6.235481924	0.016013449	35.88290536	8.177360299	6.593245261	46.8641091	130.1730313	22.92661019	1.204244918	171.1111095	80.24324294	11.36646382	0.08548295	146.4778698	12.65579882	92.00238749	8.809929709	271.2169418	198.73368	95.87198001	17.38403581	12.87138097	12.10113108	36.75580516	51.26309374	0.221774785	6.328457228	0.800118338	0.651456598	4.34469749	83.32713399	5.660739017	0.085538123	22.12187895	0.109967039	21.48838631	0.568992756	17.53036471	55.44733472	11.28533654	141.6085215	14.99294603	52.47880968	125.7350677	23.53103697	104.0094409
low-TCGA-AA-3975-01A	0.17595435	0.08300721	63.15701187	8.766413036	0.026588029	36.21816433	3.308780524	4.475497841	52.71418436	139.0946482	21.01728652	1.551120431	203.0043463	97.40466689	12.26301791	0.090579196	116.4830283	14.98936523	78.7727506	11.9977403	191.2780879	199.9677862	64.01923957	18.05522844	16.00323999	20.25138259	31.09533921	52.50593504	0.336693401	5.153322423	0.903557109	2.314727409	4.832074757	159.5201784	6.365919472	0.181504404	23.98720618	0.201830917	12.18702837	2.781048959	28.43661569	52.23087642	10.41753012	105.3759666	27.18154273	37.43967756	132.0218955	22.95831174	120.6330665
low-TCGA-AA-3976-01A	0.087409718	0.018188256	31.93334703	3.054288661	0.006558738	42.89063652	4.568450924	3.951687771	24.16142069	74.89869069	19.0278586	0.614007057	163.5317995	71.95613437	9.295988831	0.047142707	106.7984233	11.3450369	92.96427393	5.001765048	115.2883491	108.7162576	84.11406213	18.68889069	13.22902621	12.3746158	20.24713886	24.88598657	0.124410509	4.46665102	0.762363425	0.81016335	3.471797765	50.26996588	5.635877376	0.040337437	18.5560589	0.091536442	11.8745149	0.489722713	12.81284509	25.44068493	7.880735535	57.86741074	12.86350638	53.44644558	163.6367556	16.9827929	81.00821969
low-TCGA-AA-3980-01A	0.074965728	0.008673463	14.23324505	1.846475044	0.006022892	12.48903892	4.449279925	2.235951565	15.04007411	48.45531257	15.07064114	0.470752649	76.45630517	68.33378363	2.55568057	0.047042611	77.23000679	11.65380224	77.61671802	3.470992519	130.4976837	81.43467659	40.56331788	15.35563888	2.677886542	14.56182544	12.9653061	30.45581471	0.1596699	3.241851676	0.760366469	1.439828956	2.849385104	54.03852356	4.501358264	0.025180093	10.21118038	0.082365343	11.52406392	0.630642461	8.429347879	20.07425986	10.97097985	35.51239965	9.957327803	42.14692032	55.23898903	5.401683086	43.82333095
low-TCGA-AA-3986-01A	0.035244806	0.006466303	10.79515485	1.345305521	0.004818234	11.59899115	4.428660981	2.975965783	15.57157679	35.91002471	14.80217212	0.69191437	92.22445444	65.75164674	2.686896767	0.025722341	36.50930422	11.43357872	68.52719113	3.46399164	17.33948663	45.89672442	14.81294165	15.02617267	1.308058353	15.45307763	7.695961817	16.27132092	0.131422188	2.223524976	0.724164488	0.912356736	2.915432845	32.56659266	4.394356315	0.026270389	16.76105259	0.059144417	5.583856891	2.607627394	4.045521653	9.170515515	4.153974275	41.28967961	13.58889774	26.16320954	46.881703	5.774082778	28.42647643
low-TCGA-AA-3989-01A	0.026467339	0.01021654	16.51967477	2.175945849	0.00415296	21.35469958	4.390740845	4.036360906	25.25875549	42.51948628	19.35884317	0.832272702	134.5582974	70.91824123	5.169681748	0.027404326	40.95452779	12.15015496	88.79866127	6.626281921	13.8768778	70.26040514	62.91069113	18.88445632	2.650371	16.89943489	12.13712506	15.29962367	0.111329127	2.798487523	0.743114826	0.462471412	3.481903252	32.64822203	5.240029367	0.02887797	13.809233	0.081573939	7.827015736	2.496038002	4.546459509	9.994192603	3.79737206	66.95082077	17.7584901	22.30163029	107.0597065	12.05107513	55.57031883
low-TCGA-AA-A004-01A	0.046385367	0.043035351	23.67085079	14.57621498	0.010818507	17.04264486	2.676273109	3.307085307	51.51603076	56.1501164	20.97666364	0.719608317	537.4263937	99.43808714	4.633514534	0.078028901	28.59801514	19.17461277	123.0739232	17.77186605	43.80146157	63.57800713	127.9910901	19.70280481	6.547821526	36.304662	10.28951958	24.97098633	0.131421089	2.419467643	0.794599391	1.525502781	3.80170276	54.92113501	5.981744345	0.16549946	50.58476895	0.123710703	12.90267984	9.440442292	4.713361616	45.75860291	6.464287176	104.3769856	43.68810469	14.96359414	49.01854441	15.98280809	50.96773134
low-TCGA-AA-A00D-01A	0.059684609	0.032073039	17.06934848	3.164606317	0.014582997	28.63933627	4.72125008	4.32324596	37.67979605	57.98223495	20.24680794	0.60231183	135.9617844	78.6699425	5.612696361	0.044086926	83.96818472	13.80731093	83.98298863	5.044348718	267.8441255	103.2014862	50.39555303	16.27802485	5.058785158	17.75961601	31.91496728	44.1236174	0.190738327	5.130024222	0.778842932	1.696436348	2.809668358	62.36478601	4.032355544	0.062613224	22.41161392	0.090565732	11.8004785	2.225695965	8.793298159	39.69204457	9.710421397	57.29238721	23.71622969	36.35100891	76.24358753	14.67721661	55.48687052
low-TCGA-AA-A00E-01A	0.020682215	0.004005819	5.618316155	0.896445995	0.002703798	18.66989201	5.385887139	3.384247993	18.30317255	28.44846143	16.48952985	0.48096706	146.4911348	61.7277259	4.730300332	0.020768646	55.44107414	11.44355342	88.89826643	2.495294683	16.41885125	58.06411482	25.47013288	12.97330834	1.680345948	12.58235634	11.98550463	24.88560341	0.060755182	1.749478849	0.64232471	1.168336151	2.484081161	15.64916772	4.70370042	0.011465322	10.16530863	0.037912281	6.612666651	1.212953434	2.621209259	16.11093646	6.816172879	49.65432555	12.54375279	25.15881882	61.90637816	10.52452541	36.38130308
low-TCGA-AA-A00F-01A	0.120562342	0.052273637	29.64359788	8.291939008	0.021278923	28.02502569	6.555868115	6.470339059	66.78442034	91.59468609	19.37830282	1.321273769	218.196904	85.14805212	6.483508792	0.056366811	102.1392273	12.53037518	94.06590341	13.73960206	102.9942931	133.9918457	101.2413567	16.97833956	10.73290555	17.18752799	27.67529333	51.64430227	0.247561386	4.386823275	0.839911724	1.431727246	5.461707479	208.9843869	5.318144254	0.151691731	23.54174311	0.147396185	23.90919321	1.482357767	16.50252793	43.3253769	10.50937964	95.75311927	17.24015723	39.70473999	112.9518757	16.40158412	71.49551158
low-TCGA-AA-A00K-01A	0.04466769	0.016631416	13.63762148	4.290163915	0.009584389	27.37734192	3.72355443	3.711205775	29.50409734	53.59751137	23.48385103	1.210823629	233.8525621	86.2515127	5.759342864	0.055475745	58.27450534	15.49090232	104.8046786	7.618042872	42.39488392	68.1631582	54.46267154	24.75227729	5.020754798	19.43201906	21.43672091	25.32369889	0.135476161	4.199612048	0.905032557	1.063471437	3.647654704	51.5019032	5.761435896	0.0673828	19.32469574	0.140129027	8.651576215	1.552052045	7.007976592	14.13479923	6.283386186	56.67347029	26.99729078	43.15246816	77.01758072	14.54187869	67.65882929
low-TCGA-AA-A00L-01A	0.080832365	0.014474903	23.42824293	3.005334093	0.007963087	15.63181402	3.727456005	3.066605423	42.33032607	109.5726123	22.95842376	1.438630021	243.620672	98.03281682	4.522865092	0.099586295	91.83373479	16.35212702	117.6367245	5.971959157	169.3820976	117.1640844	72.94761841	21.35878258	5.356440067	16.14375865	26.96518202	29.3769269	0.281321031	4.760956162	0.990445218	1.207277318	3.622984075	87.08693663	6.449204433	0.039364524	14.7150566	0.121042911	10.59793399	1.164236074	17.56977145	30.52491487	7.717554502	82.49108176	18.31260292	41.43318022	125.8610344	10.8092733	90.18910985
low-TCGA-AA-A00N-01A	0.052354844	0.009455253	11.95477199	3.036920634	0.005711183	19.86586888	12.40251225	5.999493619	33.32571226	39.79854933	20.86256139	1.100973583	141.4767908	68.04475147	3.976584328	0.017675476	66.11867701	11.42750448	92.62065785	9.582738377	13.07091531	64.76831857	45.82461686	17.82027346	2.056612914	16.6015855	15.41606823	27.84088805	0.125866727	2.8156292	0.736865132	1.663265376	3.594614662	61.98167958	4.466417031	0.041002023	24.73541138	0.074019092	10.71455585	1.554688626	7.210217858	46.68657923	5.598593299	64.3329488	20.1368968	32.29696027	80.00007115	9.407311939	39.33785096
low-TCGA-AA-A00O-01A	0.329547605	0.092090015	68.30799311	10.68507489	0.055701871	52.14900902	6.518952005	4.598087154	54.20583242	71.14338019	20.76089231	3.492056772	156.6664288	88.43024792	17.31287612	0.128123585	72.22560233	12.17361739	66.43625958	23.36596073	309.5306241	128.033329	72.211831	13.13122954	39.03359713	15.41571241	25.54426213	66.22696969	0.520442926	7.897777409	0.834742846	2.519544519	6.626907829	133.787218	6.475657846	0.253766597	64.04700569	0.158043686	16.32449019	1.566542765	37.24321752	92.91124153	11.11896893	82.45625223	19.63547383	43.63409633	104.0039768	31.39595186	98.31006545
low-TCGA-AA-A00Q-01A	0.077152151	0.036349709	43.55232765	6.336911381	0.018939497	26.24847636	7.173853958	5.485356283	62.15294054	113.1647336	24.3105695	1.193340995	187.5176489	102.8216009	6.146694249	0.074226907	125.9214467	15.89654989	89.34605659	7.573997771	59.26948704	139.061351	134.8340908	19.86759569	11.07558088	20.71759217	15.95623255	36.66158323	0.176969866	3.295077546	0.962128711	0.607455563	5.098476645	103.4891154	6.177607103	0.116288131	13.80045471	0.181534005	17.58709222	1.562250684	14.85449817	24.82409161	7.088081132	111.0974754	21.0323181	49.3875813	116.092369	15.1925404	102.9621194
low-TCGA-AA-A00W-01A	0.066969411	0.020208547	33.6704243	4.266004916	0.008729916	21.07848715	4.999536878	3.929098188	38.74910694	134.1810668	26.7038947	1.476280781	282.8150041	100.2200967	5.323249883	0.096997987	102.1782006	19.30486269	106.0823796	4.976841215	256.0659525	124.2633457	76.41166275	20.98142936	6.140920779	18.92785616	21.74789546	35.69408624	0.19452004	4.935272106	1.02686986	0.633017188	4.380189385	58.13146893	6.652634542	0.040580459	14.83793728	0.141890049	12.30087295	2.189814964	14.2847125	30.43185332	6.831990727	79.84958168	24.33238889	45.94978178	140.2116117	14.83857597	112.2867847
low-TCGA-AA-A00Z-01A	0.093297084	0.010795255	20.31283872	4.56539207	0.00765183	17.06161575	5.837115644	2.552147089	24.44332279	70.08000304	19.28862685	1.279144312	195.9514215	96.18789789	4.749945	0.065513762	60.41382426	16.64620814	111.681078	4.684447393	257.2381214	117.228929	53.86026751	19.428572	6.190404147	17.08677261	17.20285897	32.41880207	0.187139444	4.152171423	0.919162546	2.640137126	4.493938483	95.044687	5.547596489	0.036405924	24.63466869	0.120312312	7.245200521	1.02038079	14.6025839	48.15861719	6.253648401	47.628302	13.90801568	32.19034932	64.38478025	17.43302807	128.3920099
low-TCGA-AA-A010-01A	0.077823311	0.004580807	9.610995577	2.036181023	0.003582182	13.08943242	6.104334215	3.278708847	15.08392645	37.53497695	13.16887802	0.827685087	138.6886319	75.96021945	2.829125442	0.035541062	57.21076314	12.82022956	102.9666579	3.381186223	41.69301791	72.03837117	42.02418215	13.64301101	1.811187623	13.53248989	10.75516331	22.77297591	0.088146965	2.11007038	0.770218623	1.963333593	3.76868415	34.36313901	5.672710836	0.018302117	13.07983582	0.066415454	6.644689965	0.614713232	9.451959146	19.5399606	6.336309812	34.97500164	9.14481379	30.40220097	73.6824811	6.573066745	38.15780775
low-TCGA-AA-A017-01A	0.2039798	0.097995961	69.6937765	11.54499052	0.025404864	28.26371783	4.769543068	5.351115117	51.11950612	132.2270675	22.90451982	1.64581034	184.0364	97.57605905	10.27747382	0.089976002	112.5208926	14.05528569	84.77223737	11.58457233	201.9847718	200.8878993	107.3018264	19.70837729	18.33812598	19.06053134	20.47351083	54.6871009	0.240700761	4.233707643	0.902611836	2.097617205	4.567848934	157.1133405	6.086407995	0.111741968	30.12944147	0.173077867	16.73245945	2.387836958	32.81216846	59.03241326	11.08026568	93.35077526	29.44013516	44.91210273	106.3854392	18.07162577	127.6386815
low-TCGA-AA-A01C-01A	0.062294275	0.02442144	36.3628953	7.619474672	0.007995625	25.2829694	4.609459183	3.253446273	45.74123588	87.2216731	32.31438864	0.690830292	304.2860333	112.2379313	6.01758356	0.03414303	91.54905989	16.91369026	115.518221	8.367728329	88.41481013	101.1473008	63.41254354	25.4029448	7.281732247	26.30660711	16.95704844	27.74480361	0.138009832	2.802130455	0.868762213	1.533463638	5.192443155	86.89749148	5.359747647	0.047043729	24.72689484	0.103440748	15.74582902	1.672599994	8.849589095	27.53248636	6.846725965	91.95579308	28.13805642	58.97488698	72.22683059	15.1137148	107.360962
low-TCGA-AA-A01D-01A	0.089095491	0.031560986	30.63922255	7.645663199	0.019915509	32.11477308	7.514373162	5.153785999	52.17810713	50.14970735	27.08261514	1.425000063	257.7191371	80.57819523	7.963720354	0.048762397	60.84532426	14.68882012	80.17372016	14.25673107	87.74400908	122.6605477	34.06464083	17.5529173	11.07380809	23.05028086	43.02075433	65.02007824	0.373297131	6.152358079	0.851236673	1.483038285	7.27682103	220.7169525	5.993027129	0.121184982	46.30474911	0.24843171	13.68399718	2.780542814	12.51668368	51.80153011	5.798958818	84.09163873	36.72680239	43.37025595	97.65849292	20.01781382	72.21999229
low-TCGA-AA-A01F-01A	0.137423524	0.025542688	38.6672369	8.423984684	0.007017826	13.35894547	4.054463979	3.919757925	39.02317113	130.7198424	21.57441275	0.584673899	273.3979627	86.01525706	4.445245372	0.075775808	75.65092696	14.47183541	87.50697497	5.039871685	114.6446474	218.8879725	75.72058953	19.60933183	13.49757597	17.68227012	7.904513556	47.16515216	0.101519468	2.354156307	1.000375097	0.864906863	4.90668219	163.0915807	6.806648911	0.032939037	20.30572295	0.127021403	13.79408705	1.610515779	20.41927425	34.04398758	7.218365105	113.9242569	25.51698017	54.58997471	102.7483098	10.47105769	110.6652032
low-TCGA-AA-A01I-01A	0.066907176	0.012121698	12.84521634	2.547717355	0.008229643	17.44935612	8.784319882	6.452374132	44.53699305	67.86668193	17.90676995	1.66469238	93.19040995	65.82153653	4.681321398	0.075356022	98.8195659	10.67902554	88.15371403	6.626118999	122.8856462	160.1495054	82.90077402	16.48313091	6.465333728	9.755389406	45.65156974	44.5890219	0.229365172	9.92802648	0.968752192	1.346900526	4.375261324	168.8963685	5.373783209	0.047840022	32.1580956	0.19363571	14.7700773	0.292945191	9.278133577	27.19588942	11.73630619	73.83439734	12.73491467	50.30965186	306.7122537	7.946749034	70.44950276
low-TCGA-AA-A01K-01A	0.083217142	0.016129589	23.92972773	3.033569945	0.009366374	29.41736122	5.548371459	2.672083375	31.36281443	64.18777747	23.83357325	1.032227171	142.2401276	95.64005147	6.058138628	0.036712709	55.79251066	13.33323334	90.58776416	6.883977762	34.15554112	76.07513349	76.99317158	26.66365039	3.308446788	18.81509948	13.09109605	29.35166208	0.115804438	2.600559747	0.819504582	1.358654866	3.158634569	64.09100478	5.013336097	0.033189353	21.19977471	0.096742571	11.99616632	1.418855861	11.08562421	32.32969272	7.776267926	75.0313698	22.02601496	48.13491872	57.54832516	17.80641623	39.36658762
low-TCGA-AA-A01P-01A	0.028341889	0.007482462	8.936108234	1.999611874	0.005149607	22.78869164	10.38254694	5.164774794	33.30051665	20.21255464	20.02262253	0.485690858	102.3567882	62.97318022	5.355411064	0.014153746	35.88464515	11.97597687	107.5798462	4.42463792	32.23626963	58.41687773	44.6453169	16.54284374	1.308029265	18.76656273	16.73964894	25.20148266	0.076927821	2.336530218	0.626802343	1.242715344	2.840241635	21.97565631	2.918955713	0.034584925	26.7690054	0.078039624	13.82929766	2.738557223	3.39776006	34.12014508	4.920398265	59.41896679	18.65977354	34.46995179	33.50258293	10.44251826	27.52423698
low-TCGA-AA-A01R-01A	0.02251707	0.004910612	4.372816851	1.753813499	0.002746486	14.45129355	3.740395693	2.843401919	24.66645261	23.26409608	20.40818642	0.236615951	298.9369804	98.22786254	3.637644053	0.018560957	28.99997923	20.9686021	150.4602423	2.154052059	12.98253527	32.20807197	52.78687072	18.26194435	1.011576985	31.25860053	11.05902918	9.785639179	0.07658428	1.584002785	0.814774936	0.651315038	2.014937301	14.76857763	4.358712554	0.017551215	14.965725	0.060144218	6.56876301	4.293271781	2.235221899	10.80573566	3.13633213	34.05381028	25.53224403	26.28755297	25.43878352	6.574194952	29.00095535
low-TCGA-AA-A01S-01A	0.111440164	0.013202773	36.36034232	8.923166324	0.005446582	18.50491818	6.236929109	3.056018423	29.38087949	115.2080789	29.32978207	1.056333583	604.5252315	126.8487538	3.053546765	0.088198797	90.748762	24.16052629	137.5346822	6.642852742	191.170697	104.2806016	52.84687381	30.03754441	4.813317172	29.16554282	14.6309706	22.00338782	0.269693671	3.467990558	1.122682181	1.398217957	4.732236975	95.91257157	7.393021951	0.035552051	20.967403	0.166500145	11.63241076	1.496311503	21.87900996	30.07310538	7.004648035	53.82663189	36.3176093	42.64353249	106.5998075	13.65310901	133.8761142
low-TCGA-AA-A01T-01A	0.048392545	0.090201323	33.09064332	11.3675781	0.012431235	25.12948556	5.837100121	4.587625839	58.81496601	139.9629927	29.66870131	0.505905849	668.6702541	108.6883703	9.816035306	0.082979952	77.32048126	20.8788265	131.714848	11.31413683	180.5545743	130.1625922	156.433608	24.3521299	21.68536018	34.86820503	18.86693349	31.88170825	0.217426606	4.038807386	0.985202121	1.005361971	4.183090925	50.71090492	6.763233053	0.156943604	34.55329127	0.144641413	20.73238798	4.772531422	7.377394007	23.27156451	10.56179636	106.4890456	48.50256319	35.29487447	119.9969263	16.46012697	140.0380116
low-TCGA-AA-A01X-01A	0.25230617	0.068919948	52.10464155	20.40758619	0.026641817	39.50095251	16.21841985	6.207949905	105.5144145	147.1131659	22.87105576	4.361448439	337.5024775	113.3739434	9.007956163	0.203348728	75.11191866	20.87136735	105.5335697	45.53356965	73.0654887	166.5610821	168.1542962	21.16486395	18.16364136	23.60098212	21.47123653	34.60713247	0.241890908	5.128427311	0.940019657	0.908504509	6.866457154	235.254326	7.995030001	0.225774296	52.40808433	0.172954351	26.87658702	3.267767926	33.48276356	60.09255922	8.529944291	120.7441041	33.82085447	38.91410331	117.0958735	31.50785021	123.1762901
low-TCGA-AA-A01Z-01A	0.172058712	0.057595462	71.90225757	18.11444065	0.017533132	34.47167684	8.364222043	4.801673103	52.38653873	165.5200598	27.91556803	1.525462315	503.7450285	109.8998676	11.03873457	0.151313914	95.35013381	19.33185403	123.0620764	13.51983278	279.6673274	133.1870264	132.2811322	32.25765431	17.15643412	22.75705977	36.64529879	59.29116062	0.404575722	9.631303938	1.025366398	1.594642176	6.197381415	318.7383729	7.193701169	0.147320926	30.87977293	0.226638972	14.35861928	1.711826626	26.53609792	78.91886398	10.11731104	94.56927411	33.90547652	50.90462053	210.8255182	21.74627725	202.2478919
low-TCGA-AA-A029-01A	0.050269603	0.013167104	19.35747111	6.312398658	0.005360595	24.09750577	3.035260817	3.317445539	41.80024549	97.09683832	31.30164301	1.215755103	312.7247142	88.70341925	5.058728142	0.065558606	96.06066345	18.07754245	115.7111808	5.96992756	45.89845801	97.22675992	91.38619145	30.57703513	2.370438059	23.49390384	25.97152873	35.67623773	0.135895601	4.374724493	0.930382209	0.435455025	3.131379376	55.20794419	6.253311581	0.030523756	15.81540302	0.190554841	13.04681258	1.569819953	9.067027321	22.17937354	6.758245631	100.1967449	36.33263712	51.37400219	150.7119461	12.22012434	90.8361673
low-TCGA-AA-A02E-01A	0.105445554	0.019826486	21.8750492	2.892194393	0.00611351	23.17291141	4.775186703	3.341045677	25.27939461	46.07007881	17.77461187	0.653034612	188.3548886	80.70870267	4.71814315	0.028052303	58.05398802	14.02365383	87.42457455	4.127450156	184.0536892	80.65945999	67.49069912	14.80315945	5.216862669	18.4355433	12.44270906	32.78060037	0.120945078	2.63881107	0.954120422	0.363769896	2.726530179	55.47892539	5.983339538	0.023540669	16.75252438	0.091298185	13.57813473	1.373346333	11.87880945	30.90590572	6.764554011	65.55500407	19.88162928	37.72832558	74.87647825	15.53914802	50.26661665
low-TCGA-AA-A02F-01A	0.074688007	0.047313852	18.3971413	8.046080592	0.015167169	46.42227273	5.147914971	5.609172196	36.20730928	73.13090586	31.07302782	0.90320184	350.748494	114.4753938	9.187773404	0.072411274	148.2465363	17.01869594	117.926427	5.435095523	168.0511776	169.289321	69.3244256	23.30125915	14.7970467	22.05286515	29.55049229	67.02982371	0.25222606	6.211499862	0.976629717	1.657714575	6.21360814	171.9412314	5.999719125	0.051042822	22.89990104	0.121154707	21.41754577	0.559046602	14.65383277	27.35177815	10.13669606	68.23576416	21.67099037	96.52895098	114.7785979	24.14723626	64.47802107
low-TCGA-AA-A02H-01A	0.101272478	0.020633494	22.88835349	5.963853493	0.010021677	21.5854245	3.85959458	3.188334337	32.85883955	89.30270105	23.91681846	0.935845931	203.5913965	110.0267158	5.06534588	0.049408728	69.77722132	15.74557853	86.86392266	6.137469975	75.45449605	116.5983737	42.21450465	21.84361207	9.90904661	21.99689021	14.94530502	39.54111268	0.210520955	3.21195245	0.98625278	1.484785958	4.341190083	102.4738826	6.059047064	0.03027457	16.89867637	0.114636254	12.74764791	1.183749967	15.38230537	24.69143352	7.076836196	68.6125524	21.44915113	65.74651311	58.19187119	15.12858124	66.87431397
low-TCGA-AA-A02J-01A	0.185243698	0.05213784	54.03374749	9.480888438	0.015630967	27.42755413	3.569295911	3.698467579	40.13371759	138.7569091	23.98093829	1.571880889	596.3964362	119.3861912	6.241454872	0.210721492	104.0921982	19.73585663	110.3690558	7.841075766	405.2183442	148.4242398	82.7184421	23.08119445	24.86736134	24.34312227	20.06305586	54.59104005	0.450987059	5.702045836	1.152325837	3.431658093	5.468152773	235.1858001	7.871986906	0.086767657	29.42285973	0.171227989	11.1598943	1.210020368	35.40099128	46.39582287	12.40446664	52.2278044	24.20697954	53.78015627	149.4289067	14.9212179	180.5192497
low-TCGA-AA-A02K-01A	0.268292725	0.053573947	51.43740165	7.726712435	0.014685934	28.16383626	6.549598963	2.568156838	35.99536901	167.2197271	26.03623051	0.804334044	343.8480453	112.6052275	5.745403096	0.203403483	175.7989756	18.33214478	110.8619631	9.859952931	262.0703074	161.4643457	105.3163322	24.47007633	18.04162713	19.29447541	23.17570234	38.57255739	0.317900584	5.813990056	1.171857827	1.619839726	4.419422062	96.20979681	6.77133618	0.054466489	22.70383893	0.158407793	23.87122555	1.199694433	37.52247162	40.33756095	12.74294581	61.03312973	23.73573938	55.54687475	131.8129058	16.35429567	116.1192662
low-TCGA-AA-A02O-01A	0.039630141	0.021117486	17.2125714	7.103937811	0.008279653	28.46248998	4.379785842	3.741223255	52.98904792	70.21134762	23.09334307	2.171841356	556.106202	119.6610615	3.272485028	0.063962533	41.42301668	23.24849918	122.4504904	13.0872363	29.09815872	75.11517421	96.71980656	27.70514132	4.962507201	32.58359434	12.32562466	18.32839582	0.095916672	2.154449733	0.861512406	1.936367001	4.747461011	149.9334278	7.112750557	0.087107486	31.97902143	0.091958311	6.85291072	3.018298189	5.078153376	22.71959827	8.43171447	78.5295919	30.98469976	29.60298379	58.88928651	17.02910918	89.79487835
low-TCGA-AA-A02R-01A	0.014869923	0.003575416	6.420497119	1.308504067	0.003676355	20.32389732	7.734530369	4.065126081	39.1183206	24.85630648	29.80690737	0.350576132	196.794298	92.03606019	5.857908847	0.019838275	29.83632116	17.95590343	123.0441259	2.304299994	9.504384061	43.59272716	50.18280465	22.46587523	1.043932188	25.83757302	26.13039638	22.49004982	0.140725088	2.682563823	0.818677478	0.846401399	2.188196579	27.35484617	3.657967435	0.017714124	11.84472923	0.118066403	8.725296207	1.908030366	2.2856606	10.53525673	3.292877543	57.90671724	26.70055255	50.71016108	41.83876709	7.886603075	19.64398434
low-TCGA-AA-A02W-01A	0.132826398	0.048456024	46.54347164	6.176873614	0.02984886	25.83274626	2.757477931	3.23408786	58.45208646	111.3977019	23.27296669	1.871828704	226.1426331	119.6003815	4.871927896	0.069155568	133.0733586	15.77006601	89.97345064	8.802234809	406.0155483	164.8092926	64.33092964	25.54265039	15.08545388	19.081209	28.44486313	49.94713022	0.462401051	6.140441612	0.961304984	3.788054395	4.421773872	480.7603426	6.463418528	0.124349152	33.54408511	0.219206833	16.0363468	0.468336394	17.31486021	55.38604479	10.86591279	66.79794716	17.64492712	84.34447351	163.3095883	13.17164073	95.30320756
low-TCGA-AA-A03J-01A	0.041600619	0.045645165	30.04923755	7.393019215	0.015339942	35.87360194	4.052623881	6.599317669	62.83272307	116.8108278	28.90290209	0.781027306	370.9239848	117.9498085	13.2747917	0.108835954	60.01910008	21.85095696	112.3628806	8.720365031	37.92518743	98.55597618	105.0040183	26.9376184	8.236829939	32.91512149	17.05350529	28.12364722	0.167164302	3.609106319	0.938171393	0.915680286	3.395585838	60.97664528	6.195813587	0.126760857	22.89530011	0.170590025	13.63576328	5.273307687	7.914002924	20.24815445	6.178312972	120.8265512	40.97778265	40.39011014	88.66817781	24.18655152	93.41740532
low-TCGA-AD-6548-01A	0.042101465	0.011974426	10.97341823	3.123067591	0.006742376	19.16504992	5.092718518	3.381345501	32.49577511	46.95106405	17.64211656	0.603784939	151.0524533	73.61706437	4.605513414	0.037972222	60.53839887	13.42937559	109.770391	4.648590567	186.1794423	72.47228819	36.96853156	17.42789779	3.896113897	16.71996845	24.64500131	30.31209212	0.190638689	5.060694147	0.879942905	1.342894598	2.92812001	48.73725988	4.154885445	0.041173982	17.52142484	0.096954208	12.23451716	1.383345134	6.855220426	27.39481171	6.561247264	49.9681373	16.69341533	45.15250788	79.1311974	11.36022493	47.76875277
low-TCGA-AD-6888-01A	0.240582032	0.127020872	71.73483538	31.08096143	0.023304903	19.65265717	7.087149409	6.35829606	104.1407487	276.7791535	26.71109914	3.991647541	527.4548548	111.256873	2.49867136	0.223539953	101.4695579	21.04795981	118.7310707	22.09514273	479.0596471	287.1402087	127.9536601	24.46713982	34.0380182	22.75321261	28.5922101	82.27683888	0.494377272	6.559699436	1.065601258	3.411941713	6.752611584	228.7241248	7.111729898	0.104769398	59.18209685	0.115082317	21.88701395	2.092557605	59.01052037	101.8980707	22.71920853	105.6200224	29.6225365	48.9622199	192.4484518	11.06241086	171.8682579
low-TCGA-AD-6899-01A	0.071942589	0.019814896	22.79409665	4.749551341	0.007750293	20.07412792	4.465520685	3.785593733	19.56014574	49.25398244	15.75004331	0.566476881	93.88023841	68.04624074	4.956389947	0.023571483	73.53416063	10.96399805	73.85016766	5.246427896	91.22406847	117.1055052	25.04918653	13.33749782	4.241361565	15.00428893	10.59605432	45.9884041	0.136962573	2.549343725	0.697494232	2.790464097	4.855639629	103.801815	4.212365353	0.033679647	23.33849267	0.070975663	11.79442286	1.883744241	10.90329412	51.716516	5.510212983	69.22988474	16.5864049	40.07411764	75.91074371	15.22536169	57.61671759
low-TCGA-AD-6901-01A	0.049820067	0.022690124	24.34186626	5.430073765	0.01133848	38.83109102	7.530797236	4.549280968	47.81495015	47.10462867	17.79457501	0.799699634	120.8995821	89.35616617	9.572150644	0.018261816	68.67319654	12.29672012	76.90673069	8.079043208	78.49931412	84.49461259	51.89891326	15.04597779	4.162344986	20.9360452	20.22927456	30.86173221	0.173515073	3.169090113	0.735457905	0.743950234	3.584334647	100.8101388	4.370856861	0.038625008	21.88881562	0.076100051	17.67417642	2.399649564	7.167331701	40.10870616	7.110959695	94.95541385	17.17397837	42.13861122	47.39814387	27.33646155	31.83824022
low-TCGA-AD-6964-01A	0.017643423	0.003213779	4.555092704	0.987043502	0.002630679	14.28356796	7.829318617	2.636626617	10.79595762	17.23697375	15.01376995	0.446525053	70.43434324	68.31926297	2.5873823	0.009125183	30.772593	11.08989299	76.51768488	2.855386269	4.738383588	33.34150394	17.40168081	15.70340336	0.592460407	15.95351823	7.845427313	9.946320812	0.073978111	1.667174421	0.567662907	1.691162563	2.31896079	30.63265976	3.460596168	0.014125523	16.90017616	0.032764975	4.579646807	2.080685163	1.896941376	18.57934109	3.033826984	34.21263812	11.9926043	33.61582478	24.06338922	6.499006435	18.29005073
low-TCGA-AD-6965-01A	0.12806667	0.049822217	51.97333505	6.016158538	0.021826894	33.59789233	5.214562296	3.935511207	38.73288452	116.0271347	23.35351084	0.805435063	355.0694068	109.4178625	5.504384013	0.049682272	138.1791537	15.138072	111.6895938	6.100355221	444.9861962	182.6479347	89.3371004	18.99911833	10.65873722	18.30021178	32.70167377	41.46809793	0.515595181	6.410374557	1.147433416	0.959413245	4.442160052	199.7595763	5.601723812	0.117222796	20.80673536	0.173050454	15.63890028	0.611309329	20.21074195	49.64937539	7.241474477	64.37103518	14.0391247	56.46793128	250.2980959	14.91993881	113.4407204
low-TCGA-AD-A5EK-01A	0.084179165	0.03363219	57.65985356	6.080106555	0.01384932	26.0368507	3.028833956	3.39956254	39.55601022	149.1555044	19.86275547	1.283733797	221.8913513	113.3250463	6.416407534	0.087426171	90.6624705	16.63503137	101.4784163	5.674408805	328.42307	157.1873807	86.25115164	19.5119727	6.162828517	15.63582516	21.66503976	37.56822146	0.186974843	4.356857932	0.900763689	1.382322834	3.77122486	232.2009281	6.663668434	0.056586242	20.34150725	0.098096351	10.79013866	0.788392981	16.36582475	52.99443902	7.854795888	77.38478395	11.71847317	50.77132677	75.34873809	20.71558872	147.4998396
low-TCGA-AM-5820-01A	0.186219863	0.041244383	39.40877192	9.762858896	0.012566845	23.42241334	8.590601649	6.331172477	34.16702457	182.1624657	24.55167768	2.363723017	178.1155626	84.79523004	5.919895336	0.093686872	148.454914	13.33382094	108.5664637	11.23614605	51.00332178	271.563428	72.07686813	24.81667413	13.29130865	13.77723382	59.2638021	82.5066616	0.380453175	9.246387251	0.840696734	1.781688943	5.876334403	138.3731873	5.908031607	0.07525957	39.99864132	0.112476194	17.84811609	0.687385905	48.86719813	87.44692054	12.08161534	76.29047477	14.83780572	68.15272388	213.759904	13.00117537	141.2570599
low-TCGA-AM-5821-01A	0.035415664	0.010932891	8.664015815	2.117615191	0.004887485	54.00249933	12.20443091	5.370569313	40.95550801	46.19820827	32.85342468	0.49198676	175.2077009	67.6824817	18.21893308	0.021066851	49.72780581	13.89617234	167.7313789	3.869859573	208.3415247	80.2255723	182.8650082	30.20426292	4.696107933	18.57164851	65.35153259	32.80695168	0.091019016	5.914901637	0.6511653	0.679280073	1.336482892	33.8031397	2.489973992	0.031226065	32.16244443	0.090995378	22.97036817	0.67431799	4.880698208	46.54925405	10.52327165	68.06637441	20.30340717	96.73467436	110.5336083	19.4367463	51.66527352
low-TCGA-AU-3779-01A	0.065194566	0.017075406	22.08052261	5.367077121	0.010306402	21.81906114	10.84253914	4.02209772	43.90165018	75.71454125	21.76588807	1.08554863	80.01453464	83.88896376	7.412316193	0.064482826	135.7812977	13.54648096	83.97349576	6.1872742	94.46915201	91.16612225	72.35860257	19.49631395	7.947097387	16.62438512	23.29659841	65.95089652	0.168874683	3.977184453	0.746781922	2.34991058	3.53310173	51.9297507	4.396461667	0.06757285	26.42481429	0.076755906	16.59121065	1.533443614	11.37178653	39.29474161	11.54974676	105.7578079	19.05281164	41.29454306	63.57787203	14.6712657	73.03022703
low-TCGA-AU-6004-01A	0.02703496	0.007060659	8.940992447	1.694397856	0.006421988	16.96924	4.525296853	3.005990716	18.7473732	24.0164071	19.54813953	0.716551718	121.7153493	68.23053425	3.822633075	0.020404067	42.30705124	12.68971467	87.07652805	3.991878837	27.51781179	52.08704605	30.52347344	13.7769048	1.528092211	16.85024044	16.64695953	31.0892141	0.125186559	2.810751833	0.802335937	0.939986013	3.13065751	32.42661687	4.044990806	0.028657747	12.93197667	0.103479461	8.833581886	1.604097182	3.771165928	27.59099198	6.574830202	63.60721376	16.52342999	38.93980435	39.43774939	9.751207098	30.58631062
low-TCGA-AY-4070-01A	0.382119722	0.050188997	50.69736107	22.60553396	0.023408751	26.78551038	4.522449364	5.108078256	49.05780238	154.2473547	30.11786407	2.125771237	394.9525727	113.0174408	5.850237093	0.073903865	125.2602933	17.78205922	96.14785981	14.40388261	171.7434019	113.7865245	52.34958679	24.55936803	34.59515387	27.41729001	36.27725597	102.4756171	0.286453009	3.732819137	0.861403937	3.380458351	4.441988612	354.814319	5.326127918	0.082820571	62.36578231	0.092595819	18.37156828	2.641776476	62.12061538	127.0327479	21.83283151	60.9389376	36.80582938	48.47616468	78.76398742	19.65342988	114.8271405
low-TCGA-AY-6386-01A	0.083740676	0.009584139	18.31955675	3.367089528	0.003981267	13.56882948	7.005726994	4.589140405	33.89398714	68.88011204	21.42088707	0.847639298	164.2675684	62.51867635	2.158496263	0.031573325	59.05770263	12.62568684	97.07562265	4.688630117	63.25471828	84.7265888	47.46705586	15.54620495	2.427362688	15.43092672	10.01921646	28.13582243	0.142729389	3.028164009	0.82562759	0.969717886	3.887729022	51.87833067	5.093613824	0.024867338	18.2362807	0.103012753	11.93532349	1.614261577	11.26207601	22.57245598	6.539924495	67.7057081	17.81772662	34.57852842	153.5796988	5.864067145	74.79877509
low-TCGA-AY-A54L-01A	0.181701392	0.025529168	50.79462778	8.080502007	0.012876456	24.2021281	4.522319232	3.468158338	23.33452207	156.9716834	20.34573345	1.013825692	241.0767331	90.78348952	5.835022317	0.083076089	130.9291772	14.89179139	95.77677155	6.020815342	453.1088158	135.0147579	73.64777157	18.84635047	17.91226305	16.79601352	20.78357507	52.1059601	0.240896652	6.246244597	0.978593604	1.530046181	3.614104765	175.6997409	6.615607316	0.053021599	19.18877806	0.125075671	16.16362346	0.663415774	28.04911013	54.21650927	15.930805	68.08409359	15.70889529	63.21038874	111.7324285	11.99372404	109.5337639
low-TCGA-AY-A8YK-01A	0.139146966	0.055311353	33.05715147	6.999093158	0.020070694	19.54456166	2.138836813	3.269906075	42.26058115	144.2002958	25.11953483	1.684166645	285.6218784	102.2923945	4.818249516	0.094698675	133.9259719	16.43838163	91.41547647	9.292758474	247.6106524	220.3785751	62.16726503	21.0188868	13.61056035	17.41170523	23.68310467	31.28959918	0.279532513	5.214532684	1.057430163	2.424132375	4.826898545	184.3596475	6.271138871	0.139504763	26.83159374	0.19698671	15.89649001	1.939935293	27.65939473	48.01565516	8.888274549	94.74156363	21.96703781	56.85047757	152.3733171	13.2404427	108.6204434
low-TCGA-AZ-4308-01A	0.060412914	0.040530744	35.44172604	14.30257358	0.011015723	42.26302513	9.782283898	5.431227815	57.52447335	87.15801161	27.57166224	1.057121634	446.1024747	105.4095963	13.23089131	0.057160328	54.76547536	19.85101422	134.4917898	19.87972047	84.87942331	91.5309124	135.9424815	33.60269695	10.48190891	33.30097983	29.99013837	29.21851633	0.184684441	4.21849324	0.777712324	1.868832467	3.138294192	96.84680137	6.067021188	0.140860196	45.29114515	0.158566751	15.48345099	4.21106013	8.90505666	40.92157862	6.453821113	91.37721841	43.61445044	34.38182179	99.6156437	21.36641878	96.10641003
low-TCGA-AZ-4614-01A	0.080726258	0.014991109	18.46392428	3.153325654	0.008378742	31.83337568	13.67340117	3.150447347	56.0114999	93.17215953	32.79180741	1.005111629	544.6491588	140.1592995	7.715206421	0.091353928	95.84643402	23.38268443	140.1629941	7.255090038	450.1911768	139.6456981	168.1256637	31.74364601	8.397493829	30.25519949	35.89033175	49.66149195	0.238405935	6.319821728	0.992398916	1.582362998	4.948585141	101.5485609	5.658953897	0.02279363	33.77432305	0.169666464	18.2702657	0.999072127	8.708357569	62.10401045	10.23744893	87.54447688	27.31376059	70.15998292	140.6118625	15.22925724	77.7240274
low-TCGA-AZ-4682-01B	0.067869405	0.035348123	15.52854352	4.006785952	0.008936533	31.96765077	22.35499911	5.628542327	31.60027274	81.7202505	17.6900095	1.209194223	183.81126	75.93263819	8.614885521	0.089479524	122.5726076	12.89887312	98.06881769	7.977203557	161.1800521	132.4851879	82.5257273	19.62105109	18.16817934	14.58083145	22.35167875	36.56311427	0.182778838	5.175848117	0.777436767	2.428538215	2.769806686	77.55673443	6.032386615	0.049316804	23.23856778	0.080775163	13.46712347	0.999864737	9.684472842	30.46415591	15.00896532	63.98568837	17.57643532	41.78852718	105.6074316	11.08552021	69.71951737
low-TCGA-AZ-4684-01A	0.188143767	0.047735644	21.18925038	21.4475495	0.013965483	29.67285597	16.15243143	5.151984878	39.83253925	76.47375127	21.68305437	1.590461529	188.9636502	69.87505299	9.249778818	0.080471824	141.2240167	13.76278547	97.09002707	13.14993058	235.6816136	185.1124807	110.901756	18.97546531	17.2636496	24.35509901	36.40982817	86.19315781	0.339205231	7.210082154	0.742988107	4.94051034	4.199913894	303.7187976	5.019909242	0.121657149	57.29399168	0.170885107	22.2238243	3.116750103	27.0222805	74.67390351	22.33311354	57.45130395	39.36224677	42.31704098	151.2336386	12.53901984	105.4715143
low-TCGA-AZ-5403-01A	0.178968109	0.042991645	41.21325439	8.972155953	0.017167483	33.58890744	14.73295436	5.578088174	40.04665042	103.8001589	20.10250177	1.849201545	143.9474053	69.61394322	8.408171013	0.049117914	153.6591406	9.962525127	89.01976968	19.93547669	299.6154777	229.8250667	80.62312194	20.37851771	15.44001939	13.80947139	42.74753358	58.09717661	0.294235187	7.921222952	0.67970473	3.061352214	4.941857415	271.6045903	5.150444464	0.130647491	40.32799493	0.097167306	22.72539065	0.643514559	25.63131169	87.34770464	16.92625867	60.12107237	12.68896737	53.93055257	181.750125	9.864788112	113.0628278
low-TCGA-AZ-6598-01A	0.060087653	0.00725718	20.82983759	2.275319346	0.003615576	24.70731387	2.462248676	2.82847229	10.31065994	45.09849829	20.30116474	0.452477934	194.094134	73.1062681	4.627995	0.022346534	34.03719936	12.050364	77.44703474	2.627823372	37.06467373	69.83181022	18.76838243	17.13437553	1.750164729	15.25080267	7.912576197	18.64821282	0.086424643	3.03433148	0.681252589	0.912805288	2.581451595	95.30350067	5.654873839	0.020153107	9.089584796	0.172070172	4.90830913	0.777570076	6.159543947	26.61645277	4.037798093	49.69455507	16.10195484	51.46441487	67.89031637	11.38057111	53.65712943
low-TCGA-AZ-6600-01A	0.062680141	0.01695371	16.90465334	4.463627596	0.00701486	22.53053987	6.922318819	3.072303953	33.37820494	51.65312212	17.39597939	0.849660481	113.5074023	67.2424504	3.906354744	0.025633129	76.45402555	10.87262694	79.50302701	6.576850463	47.84851337	126.0673766	43.44820053	15.49832961	3.754980034	14.72351159	13.96753395	28.51950141	0.112967759	2.696976176	0.77799658	1.039223339	4.996846466	82.55634973	4.812946348	0.029355657	19.77975665	0.08919402	14.11088813	1.430697377	7.705753785	38.39068435	4.634972994	88.22686018	15.40873946	44.15658006	90.09089092	12.09913649	54.65527351
low-TCGA-AZ-6601-01A	0.04341997	0.008710971	11.58864396	2.816566028	0.006289027	18.33864857	12.03252645	4.289919228	30.23330575	50.30764275	16.35476372	0.621788909	110.4319647	68.98768222	4.030002658	0.037654383	77.04970571	12.02874532	97.57587681	3.827390172	69.73973289	64.66939762	51.01765449	14.93874584	2.848019556	15.05278405	23.770886	25.07221892	0.200795784	3.929428386	0.747320992	1.204933507	3.297602091	28.72944961	3.836801556	0.032004217	17.29099541	0.093972751	11.30274057	1.51737036	7.258711488	29.06303023	6.735804853	59.10232561	12.80106105	35.29050803	57.07965523	9.297761599	47.74424025
low-TCGA-AZ-6603-01A	0.096504413	0.030875362	32.04990227	6.083388565	0.016199402	23.94193071	3.109916495	3.350542643	40.86225278	72.55554007	21.49094847	1.081087207	152.4360878	90.32368606	6.822036546	0.040994735	85.43398516	13.10216929	82.40759766	7.586491003	199.9014338	123.4755423	41.99519882	16.15666927	8.110227604	16.74908252	17.33966338	41.50122347	0.283265016	4.174677219	0.882484804	2.557565016	4.151140803	156.2327005	4.948088953	0.088480191	20.40602266	0.137984612	13.0293439	1.313767336	16.07106566	41.66467575	7.300102208	69.05437943	16.04858843	51.00584444	77.44939606	16.04116367	83.80134986
low-TCGA-AZ-6605-01A	0.066879765	0.025770357	20.78440884	4.332618893	0.017303924	32.13600532	8.800375587	4.964852185	35.31995419	59.6818411	21.58258445	0.71732826	100.4847855	70.36730372	7.834816847	0.021911335	73.59832042	10.10556439	73.17248025	7.256513243	35.21525395	94.43723874	39.11753695	16.90692233	5.342733813	15.26913889	18.36792961	33.25341085	0.170880585	3.423146162	0.69892747	1.883414934	3.173993308	117.7211879	3.593128827	0.107158429	28.65335127	0.070582116	16.73860115	1.576930255	10.01573123	54.3375322	6.752058587	86.498457	14.9367967	56.373024	71.11487793	14.67534659	52.73492178
low-TCGA-AZ-6606-01A	0.12237947	0.026321275	19.45574998	3.379262233	0.010469594	19.894539	9.13987688	5.700524979	28.75713146	57.66351024	24.55213602	0.904191148	269.6792734	86.93967596	2.847636667	0.039098595	126.1016922	17.0347961	116.0120379	3.999285033	193.4941113	149.2749339	70.73658019	18.02102465	4.208087217	19.61075333	25.0853327	44.08665036	0.201949406	4.298992361	1.044335499	0.395270018	2.979786178	86.31327098	5.440441276	0.04991034	14.30249795	0.120386691	15.79441598	1.348913908	16.09925674	30.86241137	6.536060944	87.91897652	21.37222865	51.50845136	92.12815949	11.78793621	38.80395368
low-TCGA-AZ-6607-01A	0.94295809	0.959179607	351.3202317	128.7509829	0.112367124	57.15816374	54.81869916	22.57764812	287.8806509	283.6804909	64.30625311	4.573387332	191.7749414	71.82863327	11.51605624	0.042973523	231.4896722	10.98855409	102.7157267	99.3889185	401.7984603	241.6233389	323.1260267	25.81680728	26.10016324	20.93621644	131.7422868	423.7856832	0.585300014	7.334369894	0.757218166	3.941616996	6.051898411	3656.793017	2.175831924	3.772735334	192.0043327	0.676498724	145.1776527	2.197610104	100.5463918	1522.923814	14.06392298	415.9484633	51.31600359	143.2334958	280.0516764	21.36220358	305.3926986
low-TCGA-AZ-6608-01A	0.153689993	0.030778483	45.99577882	4.882884767	0.012035156	44.40563715	2.92199203	4.202803531	36.15700569	125.3492924	27.27275588	1.196273373	544.2795857	119.8756614	9.447896016	0.089680379	156.7028082	20.3432968	127.7173228	6.669796216	506.8777175	138.8685758	88.12276532	25.83861214	11.81968348	20.90510039	25.28595635	28.42393548	0.348779857	6.794719482	1.069854589	1.497223121	4.037013815	86.22272964	6.50265571	0.049416011	12.67747852	0.198041955	16.3142961	0.577144113	25.42780548	29.68686008	7.715057412	62.77410884	17.30300638	69.54154658	177.9029478	15.97990702	107.5226658
low-TCGA-CA-5797-01A	0.117110419	0.043921597	33.38203706	9.011653133	0.020809984	27.15400606	6.824042426	4.460133833	51.04675561	80.99519943	23.43249445	1.473721166	246.920271	85.67126604	6.300684034	0.114731542	99.93396761	13.25535816	94.76714418	14.27694794	255.4343077	149.5426819	64.12621733	18.69276953	31.94651809	18.30129848	23.29761508	96.57914611	0.392703444	7.152842145	0.938087523	3.621613831	5.608133198	276.2600234	5.572356518	0.120497583	38.34138486	0.159506844	19.11471146	1.233275871	20.34678754	63.36291178	11.20713402	55.54166697	20.58751568	60.15335555	229.5101675	11.7753859	120.5771078
low-TCGA-CA-6715-01A	0.233206004	0.042614694	52.28797179	6.882963893	0.017228518	26.78934777	6.569687072	4.122781639	52.13547894	143.2817317	22.61563877	2.257961113	288.6609947	102.0434475	8.160806632	0.166658064	106.3301342	15.31416952	95.39768518	10.5264422	305.7475552	195.8794828	59.39982345	20.12081276	22.71042291	14.15417288	35.83116901	49.91799624	0.424861983	6.92695444	1.091920783	3.104643661	6.096627697	195.0303808	6.544297016	0.08861483	31.90893487	0.185228521	16.34489468	0.546250911	38.19896454	64.75539007	10.88776135	111.5015572	13.81245224	50.59840993	162.0150292	19.57760885	164.5990982
low-TCGA-CA-6717-01A	0.06287683	0.005925256	11.48832517	2.415607916	0.005018351	22.99062473	7.505582354	3.011938386	16.82780206	27.18482234	13.76565437	0.683976748	71.23506613	57.25637739	3.622361024	0.015516668	64.18325919	8.41573931	62.23107564	3.923642585	19.03689724	58.76346232	18.52208052	12.81283649	0.811590678	10.57562835	9.684277338	20.43696648	0.098121874	2.320533738	0.584988413	3.164661624	3.312332468	86.95035082	3.913374155	0.026744229	17.76567482	0.065590911	8.164778659	0.732799945	9.409777488	40.08746708	5.112873746	49.14930999	7.903336688	32.5512902	51.79104254	9.889077443	32.14434625
low-TCGA-CA-6718-01A	0.02382146	0.005617252	5.526832816	1.484515455	0.004254884	17.01555572	4.424269252	3.559824949	29.80937447	20.94008975	16.35921167	0.480652521	130.3276089	65.47058718	3.013944403	0.017721145	46.15154524	11.80841611	100.5216267	3.037693168	202.40932	49.69510692	29.65582117	12.0491073	1.060374251	13.92100461	22.21044572	30.28535813	0.11347754	2.917857792	0.69061427	1.627644542	2.519188285	36.82987858	3.411713515	0.020614459	24.55039852	0.035618311	10.06971768	0.922225633	3.128468191	51.77628329	6.226162115	44.38856694	9.241090937	37.37826505	54.10118065	10.6553772	30.3262933
low-TCGA-CA-6719-01A	0.13923563	0.046759361	30.93007501	15.38956929	0.01736872	26.22902201	7.553548739	4.0074735	60.63415822	70.10496997	19.41953993	1.003179357	133.6090216	81.48540914	5.637556652	0.034693509	93.21423951	11.75059438	77.47395769	10.5065149	151.3616133	121.5923772	42.91908807	16.36841058	7.517847581	19.75265172	17.88467149	69.31281044	0.409119295	5.240556642	0.816196177	3.250001501	3.601270078	217.4907033	4.229382964	0.080483949	30.57341842	0.163392743	21.45203472	1.19260076	28.06069455	68.13242944	8.891966605	98.00364991	14.71081345	60.6309137	92.61973083	14.81690385	83.60440859
low-TCGA-CK-4947-01B	0.032179786	0.005108009	7.991942757	0.818687687	0.003946434	10.62927789	4.959788527	2.596065002	16.52085749	31.26533711	17.682873	0.481051305	75.70870529	60.89217806	2.305517131	0.01635065	48.67117717	10.11397664	75.20728586	2.756684302	17.82776627	63.28780746	17.47275257	14.52250817	1.188485599	12.67282505	9.917638927	15.75740141	0.128412788	2.801365824	0.825180486	0.697355876	2.38622868	41.1588186	4.251441657	0.015771673	9.773084595	0.089220298	6.831673543	0.959501212	4.681567519	9.532570945	3.492692365	48.87887666	12.55076131	46.36410425	56.83301814	5.21210548	28.53043902
low-TCGA-CK-4948-01B	0.123149427	0.020167255	21.29883944	8.01998603	0.012266744	22.55824664	5.701795733	2.778871323	42.84746252	98.10192584	24.09018736	1.035051241	202.5339962	91.20052341	4.588445728	0.046930875	63.14157246	16.02516537	119.6539831	6.742829757	167.1212496	104.0824028	60.94976529	24.87242373	4.928460627	23.00025529	41.37004547	28.34217648	0.286906533	6.031655306	0.906480587	2.342178159	3.119495739	146.9470503	4.991484285	0.072207296	26.013231	0.193238832	17.52925314	1.227021261	21.18241255	41.25961928	8.832133188	48.52348767	23.44587906	64.66941262	95.02991687	11.23411591	85.65085116
low-TCGA-CK-4950-01A	0.035866762	0.01620884	12.0426044	4.381922444	0.007348058	21.51191867	5.053299482	4.636944369	44.47856671	62.20558305	16.72868108	1.404022357	150.4595594	62.79775269	5.80079563	0.05396016	77.85935062	11.41058762	88.59622319	8.022687081	47.0418964	85.61242453	42.04803855	16.06274945	3.775939273	12.69687035	18.77246852	38.90927273	0.15087824	4.049692355	0.780085331	0.885424237	4.081656188	101.004388	5.135599517	0.064149506	22.28224664	0.118878693	10.43428743	1.846263806	4.897012117	24.95260488	6.870212863	85.71206808	14.99270668	29.6939815	144.0118954	9.796951293	62.690916
low-TCGA-CK-4952-01A	0.043742972	0.004243955	8.9891	0.636097425	0.002505796	26.99122776	2.368515881	2.036457457	18.05257679	19.73379348	19.7970954	0.527251001	266.8507097	77.71651011	4.450466983	0.013768322	34.9867012	13.22383836	90.30619118	2.186669101	41.51039274	62.80845107	16.22685257	16.60186537	0.571197842	15.42928378	14.99186378	11.76731089	0.107067871	2.951745216	0.853642554	0.897715164	3.045864741	42.89888108	5.609905773	0.011874614	8.336733112	0.166278046	5.508024376	0.287105929	3.946708717	18.78987947	2.666135984	34.07110719	13.16460519	57.43719141	104.5388909	7.679650759	31.14619418
low-TCGA-CK-5912-01A	0.456050883	0.027373165	46.22822225	5.337145456	0.012499523	19.56689738	13.68348723	3.807552993	33.07568417	85.75122598	22.32393324	0.800218591	142.6440464	77.63014911	5.774465238	0.058323613	78.62210894	10.83254583	68.21161064	4.965872896	535.2927414	207.7807952	22.77421978	12.83932725	22.31016165	13.29420732	12.0181923	38.99275287	0.355702279	6.429846432	0.964971585	4.281927083	4.801494245	207.3935217	6.043543377	0.054454952	27.25600623	0.144406939	20.53039279	0.539836916	48.05298774	77.988094	6.878953762	49.72709112	13.27289375	71.06917374	205.2528685	10.83995396	121.3599166
low-TCGA-CK-5914-01A	0.018918075	0.007286524	5.216022135	1.099892094	0.004735119	10.01023408	2.34446298	3.088201904	19.33797088	51.01413331	25.49829778	0.310055471	174.4656848	96.79335036	3.007662411	0.029957492	68.74695463	14.43402529	103.5308221	1.746632346	76.40524509	85.01181101	27.42543935	20.47827972	2.730509694	17.69765921	15.82865042	21.95491203	0.135110918	2.560057948	0.940355672	0.653333394	2.420595871	32.06406493	4.638263182	0.013373667	8.164248461	0.054383942	9.47970204	0.55004299	3.695271601	9.195523881	5.277170917	58.92748342	13.32976442	71.05628588	53.44953402	6.474972693	43.7391284
low-TCGA-CK-6747-01A	0.044516999	0.008190932	11.00881363	2.186843605	0.004949571	18.75984983	6.466109963	3.782170629	23.82012324	33.65024222	22.74059274	1.196155515	165.2824906	78.98345313	3.699287541	0.023817492	55.12313603	14.00568861	94.45133506	4.335756197	32.25410825	73.24193808	28.69801528	20.20286272	2.762762872	18.40888597	12.05212669	22.45646539	0.154727928	3.477683478	0.892852025	1.575144009	3.472392023	69.55651583	5.447549958	0.030409076	19.83721409	0.132315879	7.883189652	1.22751073	5.28168734	14.80814145	4.665831194	50.47521258	16.89340521	46.64757751	92.12580514	8.270181831	54.92873758
low-TCGA-CK-6748-01A	0.12995717	0.079466583	60.73411202	11.95588441	0.021280595	46.09079025	4.531664718	5.200387304	83.93972569	103.3959407	37.37333895	2.022584521	142.8034198	93.57429066	12.59042259	0.039349549	71.49928277	13.04024711	78.62467573	11.53866502	52.77202611	147.4521351	79.43077042	33.2067479	7.834159425	22.66502648	27.59551019	47.17727111	0.187281248	4.974678177	0.839340261	1.373083602	4.086704419	337.3467542	4.689973033	0.162783103	41.52599173	0.260704388	18.97389736	1.696670069	22.09143386	67.5223224	6.673947982	223.4638391	30.07270687	92.44413426	125.0534765	26.29999678	110.0470433
low-TCGA-CM-4746-01A	0.045219253	0.010077825	8.961332893	4.809067301	0.003889082	19.52766768	14.4005579	4.648720926	24.54467999	44.60825011	29.5831468	1.222369872	360.9131198	92.98102477	4.847418866	0.040784665	71.13084828	19.89053366	124.1084058	7.20681352	55.54148952	87.99898301	66.41384031	30.44321621	6.391753648	26.90537731	15.53014737	26.67147102	0.084709212	2.470508763	0.771165315	1.378014092	2.874334928	45.36889512	6.28786701	0.039789808	36.62971054	0.080782691	8.667483206	1.75366205	5.088384057	21.84266784	6.502606552	49.19865264	36.88468239	49.96514915	74.67707058	6.683262309	62.35796033
low-TCGA-CM-4747-01A	0.047037632	0.107157064	30.29331469	13.82927785	0.014315746	46.71057413	6.515248946	6.590998225	90.19876728	91.44166432	37.98135897	2.108031296	474.4277761	136.597402	12.63045389	0.074898304	97.48555142	25.71045915	115.2913459	18.03119753	43.48908771	131.2982423	182.144334	34.57964535	11.350573	41.96734239	21.16034117	50.99491572	0.143947025	3.652838636	0.86913072	1.012687408	4.286166639	202.7812624	6.491236839	0.197135141	37.15424726	0.180365095	18.29603326	5.805341153	8.080672378	41.41946164	9.369962184	195.2417426	59.82894625	45.80003038	97.4878461	26.80296163	86.23422806
low-TCGA-CM-4748-01A	0.06721393	0.025305585	18.24955974	5.885549374	0.014656814	26.25690258	9.157668787	3.843250515	36.15654124	69.4765309	13.70644115	1.183764697	132.422983	87.34625226	5.4646683	0.050422794	95.45406358	14.15631528	92.04969762	9.266580091	57.16947083	95.7036327	76.61863946	18.77404265	4.994542272	17.64423365	14.35322102	28.9735367	0.162795916	3.712625952	0.62630738	1.992807061	3.989644089	71.77617402	6.165152474	0.076546112	26.47945753	0.088250014	10.94637105	2.976822576	9.116868144	41.93382958	9.983766589	69.64203625	14.89909483	24.70030382	65.34247521	15.00315301	53.11479009
low-TCGA-CM-4750-01A	0.055385101	0.020946288	21.09539746	10.91995159	0.007430378	18.41715401	6.964906844	3.652358077	55.41619744	144.1726913	30.97878165	1.135445725	456.0344646	105.7978189	5.921189326	0.077827727	58.50718424	19.86494637	155.6451606	9.058706541	290.537048	119.8524595	95.25400799	29.48883486	11.81551526	27.19629473	26.05271012	33.38935832	0.178340551	4.551982527	0.911406909	1.680636317	3.355869834	124.0042999	5.317120426	0.039319459	42.71431146	0.094350527	17.51263144	2.387237522	10.84448713	48.24891555	9.171401679	64.83901951	31.1490997	51.80935927	112.4288629	11.53167692	126.6010157
low-TCGA-CM-4752-01A	0.080005175	0.020788646	16.12995881	4.647869999	0.010407477	18.7999367	5.905055369	3.716705251	30.73633614	55.86181713	17.72587417	0.657357111	133.5498417	78.30580933	5.768908756	0.046715492	92.30745364	12.4747009	86.63840176	6.818362229	135.6025269	121.1571142	52.22970093	17.71714716	8.480406523	18.19987889	16.79945761	32.27856147	0.210374215	4.396510551	0.693359045	3.516833764	3.290464848	82.68564181	5.28163805	0.053509011	24.32172178	0.062732068	10.11132948	1.913415871	9.674682602	31.21441385	11.79597345	50.89322864	18.83112894	32.77623965	73.36437615	7.443546633	76.59696507
low-TCGA-CM-5341-01A	0.144418901	0.050988895	29.70214913	6.483725687	0.017053285	36.67652936	72.52998106	7.152689869	18.31213944	74.5410804	18.09006602	1.593561103	51.0527952	61.84893978	9.85794036	0.056925416	225.5554153	9.940395768	83.17514	17.00880692	283.5996686	224.2892947	186.4844116	28.59203404	20.6383058	13.64356694	65.10989957	64.23651082	0.181784548	13.92039017	0.512213115	4.036743247	2.946794733	226.9659928	3.85887763	0.153479721	69.74467148	0.087230341	21.5077952	0.430535391	15.43058274	77.42879023	40.59419182	66.29104879	16.76322201	50.33190576	170.1202654	8.319302873	74.73267415
low-TCGA-CM-5344-01A	0.058222463	0.020677133	23.85441852	5.4041308	0.012989874	25.47484187	9.225231096	4.432808842	61.54769487	94.02086045	22.70669406	1.211956046	185.5456895	96.33922102	4.910585518	0.025776386	133.8055467	13.17356924	111.2772092	10.2718036	58.32684875	108.5172357	73.03608002	23.63021592	9.582340051	19.34707525	35.63420496	36.61600438	0.322016308	4.544220375	0.857235513	1.924592393	4.267138663	166.6011834	4.431889795	0.090705207	29.51525245	0.151597735	24.37542652	0.586764033	10.28951336	49.05215615	10.6151011	105.1927488	14.83167442	60.96600006	110.8749283	13.81680862	64.23258657
low-TCGA-CM-5348-01A	0.413155587	0.406871657	82.92366476	28.47242517	0.04659696	22.679245	7.477749965	7.744984954	92.10309421	128.973017	15.38638199	1.32771004	119.0069259	60.95639434	5.695807817	0.040300683	191.8287156	8.722152505	60.96348713	21.67326693	176.8402531	258.0415642	85.53896172	12.47219915	21.28138567	12.22303833	25.13342045	206.0597454	0.389137101	4.245328321	0.699441089	4.099925428	7.333672372	907.6380559	4.663673437	0.446126189	53.6440855	0.197316972	33.89313602	2.179261624	51.84004414	343.0155716	13.29274898	160.6153782	15.76048616	44.18634814	192.7580318	9.906172273	121.2341444
low-TCGA-CM-5349-01A	0.086013008	0.035957368	31.51665471	7.318739776	0.017884487	47.71234407	14.47762702	4.977023318	27.95407228	72.20707138	22.32365666	1.092496979	157.2735435	90.76902803	12.23618922	0.052170406	96.26771299	12.91746852	76.17545732	5.832276786	34.53768115	86.74813892	59.35345186	21.35917742	6.521765058	19.54541943	23.37413674	43.42942101	0.252139234	4.932894316	0.755570196	2.616779207	3.969380309	93.64466361	4.708413373	0.084302543	29.84400608	0.138366092	13.43839093	0.846299566	13.60583911	40.83304491	11.59606878	86.95601557	14.64663825	67.09608403	66.02078915	21.81616082	63.35445548
low-TCGA-CM-5860-01A	0.09839756	0.016268418	24.14084881	4.63739951	0.006545238	33.31770392	6.10805721	4.803158031	25.33629355	63.74888046	23.72434672	0.61357485	114.7152169	66.13768601	8.385104979	0.019528562	98.75416046	9.570854923	92.17283239	5.298805311	70.40862622	119.4517658	50.54585824	20.80330404	4.250347249	13.16784225	21.68773676	38.53864852	0.109466656	3.59238612	0.688739607	2.200648769	3.090560373	135.4853822	3.727703753	0.031165756	22.48510499	0.071662024	13.84545776	0.621390788	15.53861845	54.40898686	9.686766127	83.78163381	12.87665838	64.43592379	123.4275665	10.7221931	59.88741359
low-TCGA-CM-5862-01A	0.136739414	0.026566309	23.36561838	2.753306647	0.006831183	15.67802077	10.11521717	4.148933164	23.89605981	56.37270281	16.23463197	0.737243213	106.08538	76.0136428	3.887114805	0.046222934	83.64385933	9.834765693	79.68029767	6.774579683	176.9100496	208.9782603	49.92755007	18.76734562	6.874248297	11.34499613	13.86579903	30.68975877	0.146669122	3.528354821	0.773576139	1.819398225	3.446825652	150.246341	5.970565161	0.03679123	27.84460166	0.043990908	15.06819448	0.290619104	12.60056061	34.23481977	8.082542604	46.41109696	11.22407024	54.49291887	184.2531367	7.605873151	42.44330481
low-TCGA-CM-5863-01A	0.238694382	0.053095112	50.84948238	11.16628659	0.015080809	38.91250651	13.01480928	7.620766401	69.87050415	75.42387627	24.31052142	2.614815979	149.9929899	69.77435988	6.590371865	0.040946542	130.1506849	12.18059239	80.6629024	25.73570149	62.3707054	149.1457235	74.56765414	21.74460978	6.011748085	18.32215095	27.13277735	75.96316604	0.271355562	5.146438062	0.829152763	1.784960045	6.060994135	437.487049	5.098884666	0.169293869	39.70931129	0.286513355	27.11450528	1.789517753	29.85014292	127.1730361	9.002493195	143.3527021	24.92980733	53.43387644	176.7553801	15.2578702	85.23912421
low-TCGA-CM-5864-01A	0.07747319	0.027063966	17.43590991	2.030285166	0.008327492	21.60585666	7.516741348	3.76748479	21.37775711	56.85048309	16.46420908	0.78786774	117.8223006	76.65736006	5.756276233	0.049476177	70.58975714	12.03997455	84.15383241	4.470211005	166.190333	117.6156811	57.96496589	17.76497346	9.148614165	13.36024665	15.40252711	29.62785405	0.136119467	5.347072896	0.795505999	1.491829603	3.453038175	86.2496129	6.082377757	0.046537666	20.81182992	0.096702505	11.22620599	0.57657015	10.02249052	25.47836404	8.741890783	42.93934067	13.37762577	57.03248745	132.84292	10.78861921	67.84382346
low-TCGA-CM-6161-01A	0.086542716	0.008974926	17.95823996	3.979559149	0.007426914	12.53366436	2.272402958	2.97606558	13.38359979	68.24556116	17.27960667	0.622780721	114.1783929	79.30666959	3.556610172	0.034194279	65.66423028	11.67476864	79.755028	2.845776527	57.77912697	72.04552453	23.18600463	17.41166019	2.233631616	12.54215854	9.464216275	30.97382406	0.155783149	3.075867441	0.825996297	0.891327582	2.633358826	135.935468	4.877837197	0.036024266	16.14460344	0.063096367	6.841841984	0.52627378	15.48116177	24.32024585	3.739430372	48.45097159	9.8181975	54.05204885	49.33832822	8.159859995	69.13822288
low-TCGA-CM-6162-01A	0.051327154	0.014592165	12.29407564	4.546104847	0.009313292	32.67309009	11.1317264	5.54018925	43.88188069	30.41475838	18.40302682	1.053952574	80.4307354	48.54902014	5.5373559	0.009754245	67.47268788	7.74486653	63.47835333	7.571924436	10.34512242	78.56192185	23.93440126	12.99235301	1.886543763	11.42802271	19.7196404	69.45807575	0.240717673	3.720754791	0.682865574	2.776463325	4.21850121	158.9235547	3.008659797	0.084436559	29.44421156	0.145705227	15.94681888	1.011040646	6.201821244	69.33882132	6.925868896	98.47658364	11.12751989	49.69018929	68.72168652	12.80941079	34.89731403
low-TCGA-CM-6163-01A	0.087697535	0.019515225	12.47466918	3.942813901	0.009382568	16.60593462	13.99775834	2.734309237	26.56845947	56.55057741	14.49294921	0.455330659	85.14593681	72.72519271	4.802591541	0.044593539	148.8070276	10.71061677	62.23288662	4.01655395	84.64847662	196.5230061	38.7563959	13.94065253	7.518954462	12.844626	7.703346317	45.88881424	0.121820112	2.328569013	0.771685538	2.940736778	5.483449531	118.7816944	4.940262129	0.031722862	21.79889516	0.061948174	13.49584801	1.29105131	10.80754741	36.41100862	7.746590886	88.0466226	13.90198383	46.90014677	49.76348476	12.08232086	47.5491343
low-TCGA-CM-6164-01A	0.119704981	0.039511514	40.04334569	13.0524145	0.019178023	26.14993792	3.525468915	3.766549038	56.24255401	127.9844164	24.45260004	1.321092597	239.3062321	104.6462504	6.998734159	0.062613853	114.2727264	16.1920975	99.68839676	7.12564262	377.390017	141.2619863	60.31291205	19.41805634	16.751045	20.22847623	28.93883925	57.90499918	0.407482809	5.430180477	0.926812325	2.363952339	4.81230468	179.0546479	5.477918647	0.101048304	25.06740743	0.218731713	18.73435056	1.36060282	26.03766006	60.44314558	9.162309129	93.41006186	17.297584	66.17198737	74.70452974	18.92783046	136.5588001
low-TCGA-CM-6166-01A	0.12685378	0.038715129	35.73968261	6.069902592	0.016308604	52.21977348	4.576822166	3.662980852	51.86237679	125.3329618	22.98799653	2.692413442	346.0495909	115.0688069	9.018108937	0.078094064	131.1938073	16.07263976	120.2222807	11.51473828	443.971334	162.8294309	103.8915594	27.31532562	18.9611102	15.01412004	44.4017653	43.83953315	0.290722504	7.716122464	0.982169239	3.143736777	5.835945485	289.4582884	5.908308636	0.095583859	42.04465076	0.142866186	17.79402702	0.230915347	18.3868516	67.93682963	13.61710736	74.38572521	11.23366549	68.6635418	192.7839371	27.09294776	128.733244
low-TCGA-CM-6168-01A	0.058316266	0.008235031	12.86562711	3.072095957	0.00734801	18.41383346	5.352624932	4.307000791	22.02212436	39.97552954	16.12247701	0.651674588	77.56383424	55.8962959	4.677081594	0.016552275	55.64236094	8.665892821	72.12953857	4.340928897	12.46515796	75.47014935	24.09572358	13.16549845	2.194107678	11.32500622	14.57484846	30.83885968	0.115253866	2.631218498	0.640746308	1.456012275	2.945061627	82.76846841	3.562461229	0.040624296	19.49629864	0.076096683	11.83425769	0.826565074	10.45743428	40.97970353	5.849562836	66.30665907	10.17924829	51.63915474	65.72770411	10.10858414	42.81459632
low-TCGA-CM-6169-01A	0.141269642	0.060122976	36.98419855	11.53593658	0.040206211	37.50154562	3.719525816	4.899207234	40.64622702	72.14448924	18.90750594	1.400083515	61.90599513	68.86142764	8.009818586	0.041950529	70.96053873	9.410793748	56.41031665	9.797636794	202.1435497	148.6539803	45.17987394	16.34380897	7.715105286	12.73171536	30.3889828	64.5559693	0.403332253	8.867991022	0.755513957	2.228211072	3.36459145	345.2398767	3.528486476	0.174013132	25.36173745	0.230565303	20.26561231	1.098649896	23.72199024	101.8606175	9.003831178	106.3978483	13.92941727	58.2971831	93.97337244	15.05745079	69.05878612
low-TCGA-CM-6170-01A	0.151579899	0.049247175	49.81089214	9.504771992	0.018516087	23.51135913	5.031312785	4.973988833	51.88199531	93.82092812	26.22773801	1.978271715	128.8708348	94.6096531	7.196823823	0.044860321	137.3793967	13.25326783	88.86172479	7.622529398	230.938572	171.1144954	61.19944508	20.2892639	12.11075802	15.95018083	32.22393671	62.70826165	0.395819883	6.101593729	0.854282738	1.483288294	4.555732506	303.3649882	4.53893516	0.108321024	28.37890026	0.230609203	20.42450768	1.120136854	25.2398561	51.19762667	9.922903627	130.878533	18.16861651	67.38818975	118.4514804	14.93065484	117.7634155
low-TCGA-CM-6171-01A	0.085135675	0.01375538	21.42009055	2.574513938	0.007929461	41.59952975	3.97444831	4.462597645	48.09493351	42.61976239	15.95695526	1.698496254	188.4612416	67.60965766	9.963981194	0.031261218	55.94262431	10.11691587	60.71793901	4.735730859	65.29520261	71.97830148	30.39790927	14.62878784	1.886878215	10.67082764	34.16734764	34.3397846	0.34016839	6.607361533	0.793424207	0.932591596	4.792452768	130.4597334	6.789726521	0.047153259	18.49098069	0.199739067	10.15345257	0.421153677	9.961634296	28.5629225	7.977677117	84.21006291	9.944918668	42.88229808	126.2731877	20.57378209	49.5835962
low-TCGA-CM-6172-01A	0.088820191	0.017231805	27.11470433	3.124779281	0.010536034	19.15049064	8.302604541	4.951523266	22.71739625	75.35546607	22.55712155	0.774715937	133.4467516	82.63299937	4.512166929	0.052277937	114.5601663	11.94619625	71.1616291	3.852734537	42.52106793	99.22606074	38.50127679	19.53033784	3.433949892	14.69807773	11.97257397	37.71829281	0.175677495	3.478948113	0.87463375	1.85046226	4.259003071	167.2871943	5.491366849	0.057593995	19.94222239	0.104386742	12.81685148	0.77805043	13.10860793	47.49019125	7.471368991	51.20126705	14.70530574	63.39094946	63.15998263	10.71486467	56.96751991
low-TCGA-CM-6674-01A	0.023653144	0.004938675	6.153714452	1.176864543	0.003089419	20.22578062	12.84768173	3.965906678	24.1795628	25.0575884	21.55814096	0.845555962	157.0443561	68.19078535	3.952160637	0.016784376	42.9445821	12.74679094	98.01549396	3.818989354	16.33829638	62.58492648	24.86843594	19.53157048	1.436050031	15.66429966	15.991988	18.72090594	0.085870706	2.763313322	0.703257868	1.650533345	2.880245935	33.81595073	4.603921931	0.017627309	21.63805915	0.062794116	7.821774184	1.015599567	2.198937617	19.17375882	4.540888144	56.8549918	16.61597909	50.28278317	62.04170766	9.159629323	37.98981522
low-TCGA-CM-6676-01A	0.46852188	0.088138502	102.0229015	26.28239549	0.046844825	31.75798372	3.032611501	4.099976645	41.58960205	205.0369068	26.49984753	2.260555694	262.4517211	114.2586399	7.664863269	0.105382715	169.2374364	15.53458555	86.64918905	13.52857141	325.4158108	198.9758896	93.85648495	25.58486369	25.53605279	19.02906527	34.46450515	85.631185	0.422404851	6.583536317	0.9590007	3.65269959	4.53737581	577.7579923	6.28435573	0.360960407	51.14766929	0.211611047	19.45375704	0.823478862	94.16069076	119.270328	13.42234249	84.48572945	22.0576432	76.3888371	162.1749473	17.76829282	202.7381
low-TCGA-CM-6677-01A	0.052052862	0.010453491	11.41183113	3.64364107	0.005852314	12.79883458	4.910496873	2.237502993	18.32290498	70.40605959	17.80385258	0.656112049	138.5686178	78.74722026	3.221092086	0.026948287	78.28428386	12.49574833	100.0467021	3.928785007	117.1340118	126.506015	29.36459825	17.80046141	4.360558084	14.63885098	12.27999309	22.40443106	0.089974682	2.376625717	0.761227577	1.603803234	3.649288126	108.4237351	4.769645155	0.024734345	17.36291221	0.068561022	10.28117392	0.97753673	7.376336929	25.37348275	4.748500129	44.28484973	13.24094767	58.80206422	79.88691535	9.4377582	68.91456543
low-TCGA-CM-6678-01A	0.109824185	0.044210793	31.55543132	5.736773227	0.015725188	33.63032728	12.00928898	6.446981171	70.63536613	111.7900679	22.89155019	2.341425212	265.1621988	100.3535463	5.526158338	0.05467525	105.0992299	16.53130179	121.6795971	14.62740406	47.04095735	179.6656846	112.8308015	31.23995178	8.106503236	19.13511675	19.4559869	24.29044937	0.137713712	4.630663879	0.929936594	1.983604517	4.513587812	253.465799	6.460360723	0.145839031	41.42452287	0.129864132	15.62814415	1.144368881	15.35108895	34.26675065	9.288870903	123.0065515	21.0240316	65.09741315	207.9389797	16.13617498	84.54772566
low-TCGA-CM-6679-01A	0.248095244	0.062255456	82.52573936	12.47059759	0.028250502	46.388547	5.442206885	5.450624312	54.41650607	126.9283334	21.55854007	1.194818966	147.5863999	89.67314407	12.43605392	0.03857461	116.9679045	11.26788581	67.88239279	9.958667538	247.8202742	146.9932056	60.72984052	15.89153129	18.25797852	16.80744907	22.48757029	69.22241925	0.322512712	4.741836497	0.808168891	3.518236009	4.682772845	371.0633636	4.823987354	0.150467392	32.80762381	0.153454195	22.98514414	1.48058606	37.99969705	119.3949908	11.07347154	102.6860569	15.19512815	57.45188691	72.33512908	26.63530463	111.7452748
low-TCGA-CM-6680-01A	0.0522608	0.0117322	14.30710827	1.69343463	0.006080606	23.17600022	9.916256536	3.615741576	21.95096269	32.15133356	17.85569832	0.988841	100.9506596	75.00017447	3.971745602	0.016902493	48.31503553	12.71549286	74.71829938	4.682547959	26.90118532	63.7836163	22.10103593	16.78745877	2.32503087	17.3614243	8.080139541	15.67886535	0.123941932	2.236762098	0.757783157	1.53170952	3.136830919	63.06155584	4.818306963	0.037158214	14.69609456	0.103231384	8.048726617	1.993126173	5.614018482	21.45202675	3.880700554	54.58474775	16.70991275	40.86964909	57.84773336	12.13622589	39.89317065
low-TCGA-D5-5537-01A	0.047573284	0.023928901	27.86487023	4.259319013	0.008565458	31.87379578	10.13716394	5.133443616	42.2869525	86.76474247	19.85700308	0.917871311	225.0133608	92.00692638	7.784659805	0.051630878	89.56641106	15.15549826	94.76756263	5.667665626	37.76104807	124.5326347	67.13400019	21.31783637	19.12350917	15.97636014	22.00310572	22.48304391	0.166088624	4.641244144	0.896382036	1.356162559	4.793169297	71.47078261	6.554845776	0.043620946	39.42237374	0.101933567	13.53950028	1.355191359	8.312559789	25.77575727	6.874306302	94.60333314	19.45909893	51.83330227	138.1590699	20.02885466	94.42686388
low-TCGA-D5-5538-01A	0.101803322	0.040357872	26.71287477	5.434895879	0.01587553	37.92257271	7.694484159	3.721484749	33.16731807	61.95955605	20.00249268	1.279076795	88.67269791	66.01126309	10.91923969	0.044302488	77.8878784	10.85383252	75.899325	6.700610458	211.4349747	109.2765002	84.62270222	18.6709525	6.955678147	13.51570824	39.55252645	49.27642199	0.404042405	9.148476107	0.774937169	1.048343577	3.250756746	97.6081674	4.167925389	0.091476221	26.83862745	0.192762116	14.25089469	1.598956953	17.99269488	60.25824944	8.111119646	115.8713049	20.71141721	40.52172563	109.0965277	19.75189917	79.08570299
low-TCGA-D5-5539-01A	0.15051241	0.019149346	15.30531732	3.316341385	0.007219352	25.07590595	25.616691	3.594947855	34.86058684	53.44863061	19.50193898	0.946350678	120.121813	78.90693726	4.341398359	0.02198418	126.5956238	12.54195078	76.95111055	7.984108769	60.14615538	153.6032441	32.20208997	17.77356807	4.137315546	17.96527772	10.36259597	36.03947326	0.147357594	3.089990187	0.788078822	1.667039208	4.312154045	215.350837	4.830202099	0.044334201	24.31492472	0.124444233	16.797323	1.454382344	13.31118146	61.86666573	5.820994541	107.1326628	17.76579941	52.29646797	86.78957793	11.74637179	64.21088343
low-TCGA-D5-5540-01A	0.053973538	0.008255171	12.04943132	1.687989404	0.004723992	36.35251046	6.02588702	3.549753654	12.3931435	80.90984285	24.19762762	0.844274416	172.3703294	101.6999804	10.78399397	0.063964311	179.6867265	12.51381443	93.16708488	5.214188246	150.4497342	121.2351304	144.2062611	28.00663215	6.409914739	12.0302835	34.29115976	19.95622958	0.122958456	4.895347803	0.740252784	1.284949013	2.684407923	79.91603776	4.965460303	0.021875874	19.58793309	0.04386151	14.31635931	0.043302239	5.642743606	20.30760274	13.66757564	68.38468892	8.215701459	82.00585963	82.12806035	13.38611601	66.84354158
low-TCGA-D5-5541-01A	0.268691946	0.085968978	72.33196631	16.17150957	0.037794007	27.11665265	5.852970011	5.84876537	55.92588895	164.2047331	21.44706409	2.134326742	174.6193409	95.08220898	7.960582664	0.120971348	182.2991102	13.12025622	79.02249389	12.66410013	506.7704476	289.2371298	61.57528244	18.179501	25.36690452	14.90700795	52.41790423	98.48518022	0.61719872	8.901556467	0.858981536	5.459398789	6.549784955	412.7438765	5.26824199	0.174453496	44.25467543	0.218205948	18.95195729	0.740928264	41.79245381	139.088109	13.96415032	87.57569716	15.95226744	60.68958817	179.3978377	14.49912668	181.9165206
low-TCGA-D5-6529-01A	0.043820827	0.014050981	12.35465742	4.178220033	0.009000513	20.14130057	4.783690026	3.834663118	38.4989246	46.89485685	20.72906203	0.943738357	98.16865516	74.96100529	4.426945112	0.027510467	66.11640605	12.56280126	79.92174849	5.758035268	27.88836982	79.68575702	38.53006098	17.92739397	2.823639419	17.6456853	15.63546063	38.5299868	0.088856564	2.804794439	0.765730074	1.76306381	3.111977264	127.2729411	3.684408457	0.047261903	30.34030344	0.080534165	9.222055942	2.27335404	6.448355993	36.29415723	5.82249009	93.21173001	22.26490467	50.06908108	84.39683244	10.5541758	52.43443172
low-TCGA-D5-6530-01A	0.027529914	0.004556787	8.202296238	1.449265172	0.002912267	14.18906301	6.077649186	3.252419563	24.37824041	24.53879843	19.39440383	0.790956355	109.694443	73.54344559	2.56519436	0.016272602	50.96186574	13.57461337	79.37160081	3.599673719	20.51498923	43.14265948	17.26935135	16.37146557	0.724226116	17.76933692	8.647444363	18.78393985	0.135179355	1.754037855	0.810947545	1.285890324	2.489561375	42.12414543	4.311233266	0.017549538	11.01698902	0.094640809	5.778283765	2.011213388	3.209748443	13.74089599	3.695880211	46.64235171	19.57442402	35.87554848	47.02871172	5.338365236	23.3152174
low-TCGA-D5-6531-01A	0.041983999	0.013651413	12.07058384	5.810091847	0.006324443	25.20465495	2.217392065	3.127151008	53.37096139	49.89558053	19.2514575	1.065342998	179.0859644	72.93951862	3.738693128	0.044890735	30.23692517	13.38520311	104.0781926	6.676468069	142.7274548	100.3339235	60.71778437	18.4389896	2.04077959	16.75660133	18.51557962	28.9197312	0.256940139	4.929615457	0.892888867	1.301044709	2.678152038	208.781081	4.442144411	0.036156572	18.38563853	0.184968758	13.00787758	0.982610792	8.503479456	23.75339849	5.423090834	71.02127178	11.88648018	41.6296125	117.2057063	10.20715894	70.08520106
low-TCGA-D5-6532-01A	0.114191483	0.034784475	41.60864068	4.929157691	0.016405588	24.87716827	6.358292079	4.180530205	41.88562291	140.8928499	24.40348398	2.03386869	230.4457327	94.76901435	7.106344912	0.152006219	82.22223981	15.09415087	88.69558484	7.73467521	403.9654539	170.9702008	70.01988267	21.09269227	12.76074115	15.05559076	32.38802555	29.60351945	0.377641555	9.336911758	1.041132886	1.68830696	4.200944694	107.3017324	6.443200938	0.090885184	19.13729327	0.184572731	14.31073781	0.823601579	23.35401545	31.50144481	8.834557046	81.27572077	16.43347612	50.47016869	116.7079553	17.36109461	133.9952742
low-TCGA-D5-6533-01A	0.129800226	0.024569999	27.244415	7.288917548	0.010271898	16.87476519	4.295219323	3.810676604	39.93107496	119.5893037	26.06721182	1.419523706	173.867064	92.74603701	6.966375862	0.083893516	150.3857672	13.99544583	95.26358861	5.239768408	125.3901917	187.3368926	64.03285929	19.85916713	9.361084946	16.47147255	19.65382227	53.73752095	0.14223412	3.243701261	0.934450203	1.990991365	4.403506149	72.09661082	5.805703501	0.04200369	14.77870328	0.083271802	14.6347613	1.348327321	25.70623705	34.81227859	10.52701193	79.67873343	17.83298578	62.71910604	114.7691553	12.9442116	97.72110831
low-TCGA-D5-6534-01A	0.11722066	0.033567204	31.38670095	9.984448272	0.020468708	49.96416027	8.932282129	9.771140747	61.14270797	41.04164896	15.83933416	0.815248703	56.83861646	54.84679606	10.44838104	0.017688627	79.65941134	8.089082825	59.94470139	11.79419141	43.57447478	143.7845515	47.82660872	11.35271805	4.523809119	13.59881884	24.20777532	73.24341201	0.21616588	4.308679019	0.560693747	1.45029468	4.622176931	240.2227293	2.790736703	0.127993085	54.20039632	0.152205298	27.58659868	3.763512726	14.11363895	121.1669412	6.322215556	148.5853948	15.56677709	32.03527473	101.5865492	21.95488666	37.03239476
low-TCGA-D5-6535-01A	0.186652185	0.085646617	36.5177993	10.81585928	0.026188584	28.81132669	7.061668952	6.011116678	90.20290145	128.7421662	24.58548779	1.744375051	156.3951482	79.08680093	6.917107681	0.093126258	191.2430568	13.38907116	73.3620974	16.12759805	155.5652421	268.0928862	93.57075206	14.48774986	14.25664509	18.02179871	18.82511056	92.23935084	0.424261967	4.779957745	0.901040636	1.838851731	7.310541507	143.9550029	4.938983506	0.11262061	18.34300124	0.223636347	29.36811495	2.124595756	31.65299636	79.29957476	13.82582976	205.7245232	21.36280782	48.28268937	119.7806885	16.3862032	107.5684136
low-TCGA-D5-6536-01A	0.03722696	0.034489043	11.65618604	3.530754212	0.011798076	28.77483688	15.45606098	4.948932232	68.18988915	46.52654292	22.81521252	2.008133654	211.5279045	101.4402714	7.140135034	0.066412874	73.49974398	15.84615745	70.18161506	10.47269818	21.4208965	115.0470361	55.10675479	21.46496159	5.81402359	22.06042085	19.77599555	40.95613732	0.181447883	4.648680301	0.792645993	1.156768651	4.199478597	91.86477827	6.054595894	0.09972335	36.29077437	0.077477796	16.6565467	1.784428768	3.595966534	31.09529357	8.520101612	110.4419275	21.07169193	58.5954904	55.32426187	19.45690861	33.70197142
low-TCGA-D5-6538-01A	0.243136327	0.023491693	52.03718409	5.844479487	0.011003155	17.93894799	5.607510586	4.670256571	28.37916062	119.4202459	20.84895452	1.302700813	233.0907678	95.79851937	3.421709261	0.081983284	90.00707904	13.80911965	82.41064002	7.386311817	191.0088332	178.5422232	46.0058634	18.25262676	6.136306116	14.59388737	14.24549012	36.15327856	0.141807166	3.273314291	1.00376529	1.369985553	5.05002809	476.7064783	7.24599366	0.053875242	19.21880734	0.157252242	11.3386291	0.328927557	33.10303107	44.6611405	8.122202884	62.63805263	13.92995917	56.08162651	232.0165999	14.21007922	124.929947
low-TCGA-D5-6539-01A	0.157037286	0.028796111	41.05666385	7.173443994	0.012489808	18.3755873	8.562103241	6.214924386	41.61613544	68.73170303	19.78652057	0.86308818	138.8832178	63.43792663	4.590506147	0.050074946	126.1785541	10.63925327	67.18229168	6.206772568	90.58142738	144.4043487	33.37529412	11.63136677	6.208752201	13.34082428	11.09382585	80.75830338	0.23364303	4.260790373	0.836675661	1.750342299	7.061114154	141.4130321	5.152953171	0.076271263	19.58251495	0.189883455	17.38838457	1.943938559	22.51600682	50.17881299	8.621770202	88.70277579	16.20681186	34.89378675	166.5863002	8.675044599	79.66359083
low-TCGA-D5-6540-01A	0.041898823	0.008449525	11.77395203	2.469638092	0.005171284	23.34516349	7.809923546	4.629869191	36.38616588	36.08876425	24.60871629	0.75059132	246.7574751	78.01183364	6.080197018	0.017494924	64.80461058	13.15587164	109.9924512	4.558526396	46.60328811	61.19149933	51.89586329	16.62244802	3.01984258	16.91228452	24.49154321	33.2515591	0.102474759	2.733098948	0.79303517	1.119522926	3.384255554	40.65875212	4.092255298	0.044523073	18.44995223	0.099173713	16.63344529	1.026272039	5.476218493	42.06837961	6.903348099	69.70695298	18.77371275	47.02776996	66.7010774	12.12519564	49.19823726
low-TCGA-D5-6541-01A	0.242910643	0.020583326	35.34575217	6.316603925	0.013272411	27.17455704	26.26364964	6.826036971	26.06057422	60.55270932	25.10878919	1.081067881	72.23469608	65.84792007	6.605473346	0.029463898	84.12708156	10.86047806	80.28199547	11.2257304	94.69179667	130.8784781	57.48828859	20.68818836	5.567487009	16.59853032	29.68417923	41.82655051	0.285043933	7.527780323	0.758282462	2.673962208	3.817838146	188.9705841	3.849068692	0.065893919	40.25054402	0.140089976	15.50814582	1.428278762	35.8058113	72.60332028	8.433714493	67.66858571	26.64387959	46.37550819	135.5043963	13.14213538	77.90340985
low-TCGA-D5-6898-01A	0.363213454	0.089912656	67.52467361	20.90843192	0.047604023	26.7268493	6.029821101	6.841461408	46.94038335	173.5056334	17.95154183	1.932142039	159.1565053	77.67622951	8.211885291	0.084078531	164.2674734	12.10031362	79.71913864	12.54387158	315.5036827	322.9048469	73.71596855	15.73947918	34.71182235	14.22672204	35.5775089	110.9498429	0.42621587	7.561977761	0.800732827	3.866781068	5.716223939	577.2880335	5.059660889	0.306762987	56.07899891	0.212137812	22.01586844	0.971935455	77.56243022	138.6230915	9.947163873	82.87641536	15.45848625	68.61911599	166.1268588	15.08469474	170.7819214
low-TCGA-D5-6922-01A	0.151282988	0.034901673	31.56966353	6.654893179	0.021671632	21.07094166	6.535281576	5.36655304	41.81569834	63.27750051	19.51964578	0.898057986	223.9681795	95.46442634	5.019523295	0.045373665	89.23468951	13.60612671	78.28209982	6.869450038	145.6660125	137.7695563	34.59987542	12.69237874	15.78407601	18.93766005	25.31500068	65.67159419	0.493591716	4.246799646	0.917875633	3.124848564	5.324974727	283.0590143	5.478250362	0.119607929	31.77066948	0.124652184	16.25304898	1.393908635	25.23141828	69.48838147	9.159559221	49.30657766	14.76721938	49.26610801	82.04501394	13.53564495	81.63393267
low-TCGA-D5-6923-01A	0.144267571	0.031444096	24.12615092	10.49530284	0.018281864	20.94432395	7.550935874	4.900843205	37.41628762	99.02131153	23.30431621	0.805659114	199.6555663	86.94973915	5.345746655	0.037818188	101.4971615	12.87253163	94.13312705	7.413244067	164.7237221	158.9572003	56.2326009	17.18119139	14.47522207	16.88420811	24.04222155	61.50292927	0.233367637	3.733507563	0.859616384	2.94551648	3.743379736	181.6246167	4.476232532	0.080863637	29.2665085	0.128601166	18.91516135	0.869128543	29.75112523	86.14422062	6.075266445	86.35983799	18.56088902	67.96752679	114.6272485	14.30275922	105.2715746
low-TCGA-D5-6924-01A	0.117407723	0.020454968	22.4904455	10.46258425	0.014336171	27.29891598	3.678296733	3.280300738	33.44818023	75.66982739	16.15303699	1.134218542	98.29869081	74.51247676	7.893705746	0.05031603	78.07016494	11.21799532	67.10347292	5.645441855	105.7854781	111.0580559	33.34115588	13.9480258	7.164091	13.96527779	14.30607397	41.05948625	0.177856397	3.273213749	0.749599613	4.369898751	4.154695276	179.6241088	4.51916857	0.056208855	25.19528404	0.102250852	11.36255428	1.352229966	20.27145479	52.92891686	7.750816404	87.80706045	12.73855884	43.39796867	71.73193285	19.05681805	95.24149023
low-TCGA-D5-6926-01A	0.076707935	0.01803188	24.72264666	6.391727295	0.010475715	20.08993588	4.027232758	3.34362634	33.94004121	49.37936462	19.93808115	0.740527405	144.172995	83.89077301	5.135871874	0.020838439	57.76070916	11.27685242	69.3323379	6.011721877	166.6754325	92.69376742	27.5020465	13.00308262	6.983045162	18.05905903	20.23044976	43.624341	0.318812166	3.202560849	0.804522284	2.208454172	4.162754152	166.4760727	4.476155405	0.050161526	23.93463537	0.123940964	16.72151539	0.964247267	12.69454278	76.31915212	6.817490706	63.44384903	17.88660294	46.54440839	72.20507622	14.99099026	62.59174639
low-TCGA-D5-6927-01A	0.021373061	0.00239604	4.575963885	0.946602677	0.002008361	11.26219919	9.615750056	2.443045404	10.84322121	20.77964896	13.27190465	0.518002694	102.4735443	58.56437784	2.36340401	0.014108524	32.55648261	10.57448447	100.0076723	3.163383521	9.375283024	46.04990253	18.66337527	12.91192858	0.685667891	11.64198775	13.70657452	11.2252303	0.069379839	2.038050606	0.715661474	0.627298308	2.615912344	12.12874524	3.967154374	0.007943977	7.134706884	0.037899076	6.047117697	0.962928688	3.397061911	12.24228521	4.188588422	49.37682921	11.61244503	28.16267116	51.20318861	8.438787564	27.38251894
low-TCGA-D5-6929-01A	0.085997624	0.017022411	16.60032703	5.515407928	0.006672794	10.88709353	5.099610969	2.749776896	25.59374418	58.91641509	15.43519867	0.816343532	94.87771315	70.46309639	3.663063207	0.027265683	72.92896456	10.62994747	86.30268509	7.795127611	68.56904892	85.95561146	35.4092404	16.75092302	3.991182994	14.74425445	14.18227596	26.0267525	0.12803827	2.476431512	0.711212918	1.839601433	3.789965303	76.79482627	4.626073707	0.025261821	19.75870532	0.055495409	10.17573977	1.02554212	12.62331898	23.52469472	5.199136244	63.27329322	11.95904264	33.03536843	80.01993206	8.522938572	77.04529529
low-TCGA-D5-6931-01A	0.034907548	0.008124265	9.704975557	2.830127809	0.005081088	15.83879674	3.889470674	3.181978472	36.02166737	47.26426754	20.95182024	0.746505203	144.9182293	66.64863017	2.961892481	0.022481753	53.58968581	11.67608922	88.4555	4.228661506	38.83458745	72.08266323	45.98817894	16.07840884	1.848203928	14.11963936	17.20713774	22.32506189	0.14063396	2.879403986	0.852909237	0.787402156	3.021478523	68.12210687	4.153749554	0.02684959	14.05853687	0.092278485	9.90263699	1.106931071	6.281089771	19.45398898	3.469494328	67.10532809	15.57407564	38.47952237	110.9134606	8.058947307	46.20080998
low-TCGA-D5-6932-01A	0.078296335	0.029753942	32.8782685	3.22160054	0.008373324	25.82926367	4.216162914	3.246612082	26.84023944	62.45082563	23.74521431	0.703332163	165.7586719	90.8097987	8.4152922	0.022452834	68.73957244	13.0487474	96.37280228	6.814857901	64.3437978	110.5718659	55.32100102	20.73961551	4.013377557	16.98071098	16.06616568	20.83998883	0.101267979	3.007252618	0.826923412	0.737748849	3.582424707	64.70588436	4.785635968	0.027795753	16.75309763	0.090857851	11.55268254	1.17679195	10.02106162	24.87724184	4.308625253	127.125172	19.97832645	49.40690813	82.20410415	21.77620271	75.25368445
low-TCGA-D5-7000-01A	0.043145412	0.011424961	17.72221871	3.029439949	0.00824744	23.48307119	2.901303222	4.08611568	40.16561294	53.86177707	19.4989694	1.048988339	143.2930982	70.5608576	5.753186624	0.034428137	53.80552036	12.05646439	86.0238644	4.539431615	46.34489801	116.7219391	48.25004153	15.60404871	2.684857593	14.34307406	27.02015616	29.757416	0.159956964	4.314708585	0.865812965	1.023889177	3.869282652	98.52603443	4.909656463	0.038276332	14.52613782	0.172946418	12.59776108	1.005212408	7.445183158	28.44472691	6.211630505	84.20097802	16.27911432	49.31384035	130.7281794	12.34450644	52.19321362
low-TCGA-DM-A0XD-01A	0.062551884	0.025679821	24.31921504	6.141145774	0.009875768	23.24873475	8.603008228	3.524028543	72.84655216	97.56959191	27.90461116	1.098629177	256.5055695	90.02145145	3.456045096	0.077418407	85.37471657	16.54311789	124.3428943	8.243766752	260.2713418	83.98642782	141.2763102	26.80973964	6.886685243	19.0392752	35.54817295	35.48556962	0.234453357	5.058228381	0.985604074	1.498510232	2.634810636	131.5367603	4.749189564	0.088980587	35.41148965	0.195545004	23.96937568	0.837726744	9.740666362	38.98411079	9.365861601	89.71470899	24.61714614	58.96501735	93.7652842	10.10272781	87.04185702
low-TCGA-DM-A0XF-01A	0.170783398	0.019684005	34.31984068	4.276299141	0.010242432	23.65247388	3.367238961	3.964401798	16.53518601	109.7129399	21.69207563	0.677837342	273.8680427	91.41587959	10.38049389	0.084269603	102.3470625	15.12827245	118.3515046	4.365078318	255.7100889	128.2175198	58.71275438	21.4731801	13.7174817	15.21438002	20.82797024	32.51629036	0.129898689	5.171745138	0.913150219	1.599578885	3.127361269	70.63132294	5.579395377	0.043117071	23.23726616	0.095721613	13.21669446	0.855930561	22.67862412	44.85556137	8.215831355	44.78562866	16.77731602	64.03797689	118.1607226	14.45869714	98.77086608
low-TCGA-DM-A1D0-01A	0.225062766	0.097915687	62.31035776	8.02943197	0.019545192	22.5476603	5.848334224	5.717588966	41.88452012	181.0536216	42.17757687	0.914806438	365.8203511	134.4033978	3.051602132	0.114710346	220.1620668	22.20363025	110.8877607	5.679948905	276.4621412	181.5984224	78.6588077	30.76657524	10.15286682	26.40934472	26.02197565	63.75647089	0.276176209	5.148186429	1.07426607	2.309333883	6.180010478	113.8232333	6.440986296	0.063257853	31.87858438	0.100922091	21.4858774	0.991095512	50.05624801	61.52702286	20.08354141	81.66954297	33.59821885	83.03894345	142.6901073	12.82398413	85.69032692
low-TCGA-DM-A1D6-01A	0.035989476	0.006914254	14.61306339	1.314239136	0.00346864	16.13243047	5.331380706	4.130978646	20.65540796	89.41864932	27.44005713	0.336362621	321.5725052	112.824467	2.827086476	0.025084389	96.24216377	18.54334486	119.3096499	1.635393491	63.05916417	113.3449922	51.45054941	29.17037181	2.126804196	19.03387828	12.66472357	25.22329683	0.087514285	1.593666485	0.93375097	0.665863456	2.897797411	123.3025402	6.337494076	0.018615015	10.62504674	0.085821087	8.653491345	0.518803833	5.111002856	22.80152366	4.621068341	49.59452493	16.36202966	94.96893059	69.3822926	6.947275343	65.07845574
low-TCGA-DM-A1D9-01A	0.083791919	0.029305987	31.73739625	3.866836065	0.008633617	41.80049401	3.782793087	4.752815262	35.51285612	84.44604969	23.74385636	1.311682192	252.8221972	100.2856974	6.754183037	0.045596253	126.4394488	17.65056728	114.9658237	4.7719152	281.8297356	169.9023266	98.50706554	19.70088085	8.537958104	15.95914601	22.05492688	40.13994974	0.165028331	4.08453747	0.886221261	1.577674921	4.463753846	176.914927	6.192841142	0.035653156	21.86904632	0.087995377	17.58182306	0.721079111	12.38731252	43.08831472	9.801194661	62.0562064	14.5760675	61.06793731	160.474917	19.31635432	75.91108342
low-TCGA-DM-A1DA-01A	0.042797846	0.005397334	15.23729592	1.39236584	0.002695662	12.33299016	2.200559902	1.731277408	14.47022164	50.60866381	16.3009957	0.321481906	253.9316989	89.24603233	3.461609402	0.037070332	71.51212166	15.08492377	129.2145716	2.367504364	170.7223241	96.66384742	40.6744949	19.78909698	2.88551898	15.82174479	13.41986609	16.04868916	0.05970146	2.319047933	0.920338177	1.142675356	2.974703042	56.889578	6.261345605	0.007318231	12.10535441	0.068373594	7.219052996	0.482877703	5.309663681	20.55847024	5.814069121	51.88721959	12.86958249	48.6253966	130.5720637	9.138589854	72.95125807
low-TCGA-DM-A1DB-01A	0.058980741	0.025992896	12.92193609	5.566729759	0.027930406	31.44419619	2.991323743	3.199682217	40.62416204	103.0211064	21.57766849	1.928544247	384.5116711	150.0180921	7.528544493	0.444357556	113.606664	21.47479316	93.831586	6.602202552	445.9859111	136.9997038	94.93132618	28.87902329	18.78736268	25.3301285	30.82529742	48.36852124	0.420576148	7.029786846	1.169276144	4.926783875	5.852168886	316.0976319	7.076047426	0.103889776	30.9840634	0.160177156	12.86841113	0.934063389	9.909341467	30.20428064	15.33979485	43.33025564	16.5000428	67.35696737	77.91578004	12.67908798	111.5219947
low-TCGA-DM-A1HA-01A	0.313410737	0.281278018	153.8240506	10.7997522	0.047636679	61.50541812	8.423688945	7.166186363	119.1058581	254.6648976	52.19063858	2.787860256	494.9182869	158.8914947	18.71534515	0.183049387	233.6056919	25.15303388	172.6665143	18.71838107	1391.090581	426.5361632	401.2849727	39.06217857	37.47374232	28.81050685	128.8740079	89.02694075	0.842586935	11.35700451	1.0358406	0.812609601	3.635912395	259.2815213	5.51690784	0.231958058	44.90770359	0.256117551	45.66603037	1.640418753	48.57622128	135.0795274	20.09333601	137.141313	31.33235555	99.34832822	171.4004677	30.70103061	175.0650404
low-TCGA-DM-A282-01A	0.091520006	0.043632003	31.77067794	5.696115286	0.014371028	43.63370817	6.873520163	5.177706648	42.15117537	105.2913526	25.81257744	1.693866767	347.314592	120.3693446	8.794006852	0.066222484	107.1791708	18.52837988	106.458012	11.22133747	84.85542264	141.2826105	96.47645612	29.13674336	22.57965666	22.66877214	22.38075606	34.75295689	0.182071248	5.166839005	0.977662698	2.475427133	4.878358962	132.1888041	6.383004441	0.07834097	41.59625179	0.127068953	14.82158473	0.964806224	13.09026725	34.80386608	13.38302806	90.84196696	21.63524812	60.83210335	98.23233554	22.30109986	100.2381818
low-TCGA-DM-A285-01A	0.420535874	0.046382596	82.51513007	19.3127241	0.014412186	26.2306246	10.96824578	4.271318743	49.64785719	143.8358534	26.76844507	1.621759573	180.7329023	85.97664856	4.450458306	0.046172894	200.0208255	12.18375969	79.50193063	9.502676993	315.680886	162.928456	84.4748782	18.69582525	9.972871002	17.46941614	33.8005359	104.9614929	0.57481213	5.714771395	0.894768608	7.057150549	5.878127279	394.0044333	5.557070414	0.069418533	39.89068328	0.178590813	26.1350674	0.533034032	60.29207949	97.86401617	16.90417851	79.34061563	20.3791477	76.7286298	148.0147276	13.7120942	162.1397676
low-TCGA-DM-A288-01A	0.140226237	0.00951116	68.85449757	5.549342373	0.005468649	28.50709036	17.54172872	2.932899023	41.34139785	121.8115585	19.53605226	0.762435899	120.2621797	82.25148105	6.166546751	0.073884724	128.514764	11.7701201	80.50501257	4.572312371	350.3668105	156.2014567	155.2035787	16.75941841	4.499083231	14.53322996	23.43642618	40.57669437	0.286308634	6.626891659	0.933485133	0.540423636	4.498018673	79.57248775	6.058517653	0.016895866	8.987918487	0.212942185	27.84249711	0.436582628	19.37958232	37.26881297	13.51121898	106.2298288	15.16620802	53.55401991	152.7642575	14.27893305	82.28040196
low-TCGA-DM-A28A-01A	0.071647632	0.027039408	23.82158606	4.57689169	0.012072934	32.77413876	7.710632676	3.962823689	51.53125638	80.65011311	27.60229113	1.117367561	312.5724829	123.5109158	6.010069275	0.050149927	128.0268025	17.29905777	102.2788494	7.880514334	118.8096216	138.7316284	87.31500399	24.79370191	8.702820607	23.66199302	20.62744543	25.24651698	0.233694177	2.928524096	0.978895128	1.242927428	5.896911562	68.15619198	5.773852762	0.041446152	20.22930675	0.086688897	18.09093374	0.709200708	11.91795403	28.18824321	6.483472231	110.7278179	17.19789616	60.65168573	134.7972131	22.99193175	115.1665364
low-TCGA-DM-A28E-01A	0.053192176	0.0133281	33.03676268	1.542311684	0.005870112	22.70997812	4.126881905	3.359461275	30.53175234	101.2547884	27.38582722	0.793797427	250.5001178	104.886047	5.709077052	0.062685204	74.10453968	16.73971042	95.24358335	3.107971975	152.3073722	128.7177477	58.29539197	20.37332498	7.370983734	16.64814662	18.72068783	25.24536998	0.191544595	3.730271728	1.047499037	0.570060772	3.896558294	37.73229131	6.663963325	0.021623186	10.47926453	0.173271865	11.60823085	0.724208144	9.992764998	21.28206998	6.289000569	72.71024801	18.5235771	63.46503336	116.8118235	14.77539917	76.86249464
low-TCGA-DM-A28F-01A	0.115453071	0.03413692	31.57162024	5.532573151	0.00992348	16.50548015	6.911329538	3.517543614	36.90249748	77.407603	21.98814275	1.222776828	257.3556362	101.4937492	3.377933693	0.042885346	137.0245558	16.43614449	108.1014981	8.612658194	242.2927129	145.4214815	82.5099298	20.25821166	16.51443704	21.0417336	21.58363886	46.44672048	0.250594913	4.342164219	1.074068148	0.707330173	4.607270386	103.2914459	5.705059919	0.050785319	20.64856649	0.098162459	16.4087878	1.622499001	17.8339598	36.90253546	10.24391331	66.39188713	22.2963599	41.90902354	95.74715944	11.32809915	75.00193493
low-TCGA-DM-A28H-01A	0.154412884	0.017581221	21.03084449	2.476641432	0.009305489	20.46120078	7.495931758	2.723004105	16.26969263	65.98564087	19.02362008	0.87383904	295.946772	98.96782688	6.227696695	0.125603251	107.3368508	15.30344984	117.5573305	4.122488447	401.5152766	167.7044507	61.97511603	23.27346612	13.25602155	14.63314529	24.6589234	34.01975425	0.2343884	6.719699282	0.976395674	4.044180897	4.490397453	174.2359192	6.505512565	0.039669902	31.20340286	0.135491338	9.340446581	0.242212366	18.41206753	30.30765864	9.138921863	30.02360973	13.14304101	58.25181051	132.7075623	11.21816912	103.2071838
low-TCGA-DM-A28K-01A	0.064029669	0.004431739	7.583636283	1.072265593	0.002062767	13.29865118	11.31855969	2.526475446	18.235307	21.13298655	20.0543195	0.640592558	183.489331	82.18740353	2.558299158	0.015238366	56.95030973	14.72403835	82.54102382	3.776532291	25.33234058	57.16523923	20.82397406	18.16158366	1.718064636	19.64665035	6.843755178	11.09514187	0.067115784	1.2699625	0.779931949	1.250093893	3.526891754	45.74380513	5.787033386	0.007859566	15.70526969	0.061800347	7.270630807	0.714002457	3.477787496	18.16413323	4.443451051	42.3289878	18.38570746	36.53868441	61.23544193	6.448366792	38.50965436
low-TCGA-F4-6459-01A	0.267364053	0.095289577	48.14764626	16.05376944	0.037884284	34.02291419	10.63509165	6.576756707	37.06644953	82.20572106	21.53931909	1.901519223	183.273338	77.95265439	11.605926	0.082719715	107.9734851	11.03927969	71.11425399	14.11199169	86.26131713	178.5979479	53.59822445	17.74106178	29.33357825	15.96754794	31.76752251	131.2622726	0.318309159	6.064012426	0.867798899	3.675469131	6.705294039	622.3673039	5.413118901	0.471266376	63.72370821	0.220871959	21.49939614	1.468057131	35.26107531	114.4286511	10.8071521	89.09964822	17.87031039	63.78067265	125.2307933	21.65766392	135.9184009
low-TCGA-F4-6460-01A	0.174219415	0.051852569	53.17920934	10.1800888	0.017453895	35.16266693	5.590559782	3.85007973	31.62123167	74.93750392	19.42851562	0.985760135	147.9424142	87.52716806	7.682187609	0.039413481	62.52093115	11.98113941	73.55927246	8.965281107	124.0435809	130.9423611	45.48901093	17.58829905	6.313566855	18.59124216	8.018050559	32.75473162	0.176465401	2.802906255	0.787681754	1.958430128	5.436923454	145.9118945	5.319691628	0.078664957	26.54995486	0.083731678	18.04942676	2.047785781	18.35704895	56.53796202	7.990919637	67.66960768	15.30907479	46.84367987	44.01933259	22.98909468	62.53323737
low-TCGA-F4-6461-01A	0.159773723	0.022017898	57.66694975	4.816645595	0.00921145	41.39864705	12.76017371	4.302824979	49.02444299	36.10277443	16.5977725	1.221975504	112.046307	69.08781279	6.98960102	0.014945561	58.83221992	10.98005098	62.94464477	7.354714129	32.32593919	103.0772965	43.43077283	13.59576208	3.947299426	15.49148697	14.43748517	32.90536721	0.18382248	3.377919274	0.675289636	1.266995989	4.190576586	201.0788315	4.617106823	0.07505938	30.77053299	0.187644352	16.04063893	1.465394507	16.8867676	73.8972312	5.891751874	88.76784493	11.04320403	45.18925025	103.7704705	18.16142254	51.05434007
low-TCGA-F4-6463-01A	0.198795317	0.01824493	42.79127077	6.025365261	0.011859926	46.9790377	3.001910313	4.216582636	36.2767306	61.22168682	22.38582424	1.678701026	205.0752982	79.4621968	7.93466295	0.027382965	66.51895392	11.57584614	75.53323355	9.938947374	55.56858058	79.88587465	33.3311861	21.16976187	4.251830566	15.34143008	14.92236124	37.86304223	0.182518678	3.45088012	0.800252481	1.380466681	3.910166718	305.4328906	5.566532213	0.085882287	34.35406179	0.120533427	13.26435254	0.692645054	24.59760161	55.19967659	5.808375148	70.75081558	11.36088936	51.63642513	129.9282277	20.00092929	72.37503915
low-TCGA-F4-6569-01A	0.080562667	0.018016352	24.50626216	6.102110357	0.008417491	31.95615308	16.19952722	4.568841799	38.66474617	40.90617032	19.56262783	1.188088646	84.63821549	60.91372669	5.239318995	0.017531665	45.24527152	8.757175245	65.85540449	8.306268961	17.72833122	73.70610014	30.0912737	14.50980025	2.91897891	14.47328899	13.59271956	43.16960476	0.125107636	3.546850645	0.639655263	2.582630871	2.62737046	158.6879111	3.721686697	0.066623471	26.98176136	0.118010451	15.70915281	1.258010089	9.137750426	60.21918207	7.005648106	77.80033999	14.46891396	50.10237795	65.06326573	15.47689783	44.90462576
low-TCGA-F4-6570-01A	0.064590648	0.008663905	14.7619356	2.916522521	0.007055197	23.10296543	13.10396305	5.456716774	37.56589729	36.94743845	20.32213558	0.526101645	110.4512466	64.57218631	5.09738207	0.020102076	35.21713803	11.26401799	82.7825191	5.687910493	16.87856894	67.40244536	28.99264501	15.27811846	2.155795545	18.95780645	16.06779757	26.94457181	0.113562159	2.799610138	0.670202225	1.068742703	3.638098733	25.08519007	3.737142169	0.02953548	19.81866238	0.129893399	11.19446945	2.391024644	6.742290511	30.55906749	5.284014395	85.50704403	20.04873541	37.615488	45.44697184	15.47862617	26.51680495
low-TCGA-F4-6703-01A	0.061935855	0.021396763	6.539141073	8.452027691	0.010352273	12.31719807	18.81732913	5.057260733	62.66392901	21.30239513	21.93023444	0.955422019	62.10358583	46.18631107	3.177172546	0.014737435	28.44062227	7.829494154	67.94945635	9.482968456	35.12344289	48.95744641	37.70018469	12.35045321	1.115277171	15.14993413	16.07465583	53.45466505	0.128048795	2.103259823	0.566929236	2.355984433	2.028152832	138.9327922	1.775124556	0.101515002	50.08087757	0.060250586	20.46628755	2.421556032	6.777837837	112.0550557	5.675773063	101.9628689	22.5400465	45.471109	42.69767353	7.542964517	24.74436805
low-TCGA-F4-6704-01A	0.04399471	0.007536852	6.574033314	2.767835964	0.002885424	22.80722485	10.34842759	2.30228121	12.86549628	21.34708515	17.27684781	0.402962584	157.907022	63.30548617	4.419947109	0.007137149	24.40154522	8.078393356	56.68073536	3.433946772	4.389015374	45.88568667	4.692441852	14.67022637	1.524940314	12.17360723	4.162833942	18.24234654	0.045238047	0.869108634	0.557969102	7.210640251	3.615092098	100.2243367	4.489084477	0.012710663	27.28093169	0.037373485	5.816612242	0.823079468	2.567266792	33.83176332	2.69301122	33.35857434	11.51868115	56.46126195	31.18155143	10.68950812	42.58653517
low-TCGA-F4-6805-01A	0.103743091	0.024164208	29.58493323	6.112350451	0.01257281	42.0759392	13.12492598	4.675316893	37.03407432	47.78089651	21.0434629	1.061251799	124.5611278	66.85952094	7.229339858	0.02080376	71.90358528	11.09584081	81.93306605	7.635113717	113.1505362	103.3513269	37.26827605	16.53563477	3.088083685	15.5039645	26.1567001	45.4561965	0.28606141	5.096566183	0.72886632	2.478547498	4.342195888	160.0001263	3.937976157	0.092983275	30.77692134	0.166604745	17.15129822	1.268282355	14.51980669	88.83679316	7.281569171	86.28193884	15.97787147	51.0209563	91.80341796	20.92021675	72.84821971
low-TCGA-F4-6807-01A	0.078663569	0.024190601	26.04464767	5.583736843	0.012091578	38.64687841	9.078663049	3.869883736	33.93365458	45.58976229	26.42363619	0.847472935	107.7844401	75.45251309	6.875587042	0.01852619	75.87428017	12.19886387	76.58081079	6.400017199	74.71917048	103.2717165	25.09252575	16.61605895	2.473088561	17.87112601	10.40751897	40.72657204	0.107014648	2.394956504	0.677239479	2.706524852	4.31563622	136.6137784	3.742343673	0.057525063	23.03088241	0.08153057	16.14205932	1.830377778	11.53125237	73.1612849	7.366057473	92.42393185	16.66259072	57.56871937	46.84724869	21.20668597	52.23785495
low-TCGA-F4-6808-01A	0.213696009	0.040006326	52.47416849	17.90949344	0.020734807	30.90587136	10.23035993	4.702518566	57.2745955	237.1211263	23.53109416	1.915687367	453.4730911	102.8685382	9.558820859	0.205173437	113.8800406	17.31819118	114.3888638	9.565724343	755.0863856	163.7639165	94.89097739	23.32501643	49.15069465	19.12589225	60.67910765	72.98161679	0.592877845	11.91888165	0.967624941	4.156189859	4.947320322	295.7476847	6.994434496	0.09432325	43.66773415	0.22892734	20.54402236	1.171787153	34.60354792	68.41008263	21.51361892	63.45639045	20.65489887	57.86879673	104.3026197	16.9935478	156.7108524
low-TCGA-F4-6854-01A	0.166786858	0.049968872	41.9558992	10.88504605	0.01589966	28.30480685	5.935398926	4.972234531	45.13963551	116.5099496	17.34193755	1.528376473	184.6155169	80.67943025	9.360360356	0.074890041	87.0878948	12.41927384	92.64292581	8.433243037	223.8507308	188.7556008	68.36668367	15.33966773	12.1155913	12.83235673	23.28492158	50.8699114	0.214304455	4.970347504	0.812550837	3.217857503	5.090170835	132.3045912	5.635196314	0.086627341	22.69296173	0.162749196	14.13124345	1.33064009	28.92141657	49.6775866	8.953774742	104.4970366	12.99184402	42.1700242	167.3460428	15.52700484	132.3531694
low-TCGA-F4-6855-01A	0.093565532	0.02449764	22.16342184	6.816196038	0.011974298	29.53728772	10.29942976	4.332862917	41.89369194	53.71096033	21.99572264	1.269932863	119.1450943	87.80829864	5.81289538	0.017980504	85.1223722	11.85760599	82.81426375	11.11109354	26.00236039	158.3582232	46.43288338	19.01831085	5.260537048	17.23839003	14.8863035	38.60688251	0.129158659	2.709417366	0.742960553	2.032674339	4.240998253	394.3176947	4.602518104	0.069751682	28.87829013	0.100944959	15.01402529	0.846343472	11.83221453	51.66408871	5.106304104	102.159433	18.02550543	71.52735157	66.03632926	17.27390658	65.52684089
low-TCGA-G4-6294-01A	0.094318285	0.039811116	26.28742661	3.215627179	0.012759932	25.28946207	4.264710546	4.131936092	38.732281	80.61354575	20.37509246	0.965753438	141.1293672	83.96409454	8.534828646	0.043345086	79.30093609	12.31072753	87.88048556	5.493819292	267.7333689	169.4678	69.4573532	15.04960167	14.09653797	13.98268835	19.46820515	38.91351091	0.177682795	4.765329185	0.895764571	1.420307232	4.076203983	90.70810773	5.372412671	0.04921258	19.46488747	0.151208887	14.6497901	0.665346426	14.56198565	31.31062076	8.979094823	76.66930542	14.37953071	59.16134081	108.6035827	14.72584992	70.61156632
low-TCGA-G4-6295-01A	0.078162558	0.014371775	28.83196289	2.562520808	0.010583803	26.54216125	1.418980068	3.172268774	23.60196858	82.52929916	23.18017772	0.526062702	240.5618639	89.75158536	5.887494968	0.05045912	88.57637468	13.35607985	84.06945548	2.374248927	349.465597	76.40961212	27.23786895	14.91160691	4.575768936	14.78721847	24.55499726	33.34435089	0.276678718	4.741821597	0.848505378	1.180394297	2.760225319	126.3376884	5.021316748	0.031305559	18.51980478	0.082753315	10.8925665	0.664305985	14.09402196	34.99385057	7.514246532	50.03830397	13.6566171	53.27719179	102.7885136	11.91496919	67.66343714
low-TCGA-G4-6297-01A	0.170568694	0.093067982	44.68639603	12.24460941	0.042762959	49.14793884	10.83931494	8.547215611	87.40283444	82.03408475	25.36105715	1.446396388	193.0929522	79.26473192	15.13276227	0.036945696	101.7078118	12.07805235	79.40716567	13.76752087	91.06345496	173.1576227	71.02853777	13.48359394	22.38605171	19.30664744	32.32789124	91.95016965	0.334509609	6.7046475	0.892546642	1.71812146	4.182695037	193.4706786	4.378006139	0.222535657	34.84224072	0.148584537	29.42953746	2.085486241	22.78021992	103.0056937	10.76518364	180.9923093	20.73079743	63.92256696	83.71717837	28.25297782	88.03341041
low-TCGA-G4-6299-01A	0.120447119	0.010499865	28.45912903	2.955626714	0.009259429	26.61481509	17.8159718	3.300171561	43.79616916	64.49629127	14.83471428	0.612023873	177.9382454	82.48729954	5.899516155	0.019716885	106.7091882	14.13448823	99.32778531	4.921236854	105.8567325	100.9590385	64.02858231	17.05490786	3.691366482	16.6827387	16.94556767	22.95348849	0.161490008	2.733610238	0.733016412	0.681483906	2.792615398	125.9356817	4.587763136	0.034835746	29.23347298	0.131131384	20.11686314	0.899085716	14.22559913	73.00939127	5.487362308	89.04688719	12.75517102	53.73376764	85.90727594	20.77301734	34.4414576
low-TCGA-G4-6303-01A	0.445307507	0.122999659	142.2491961	17.05709866	0.05607361	20.25262572	8.530858421	5.070922161	75.00014217	169.9846899	24.59143703	1.993468476	157.386888	98.09915299	5.012055122	0.083155009	192.532411	13.8305505	77.02189017	13.15203906	312.59339	316.4941088	86.32421458	20.16004137	23.46480514	18.19724702	21.47492837	91.47014146	0.498188885	4.70237774	0.994103679	1.942236309	4.4314604	417.2836305	5.453498606	0.412197586	32.38043108	0.233880593	23.57262242	1.092641119	91.8744182	112.0948423	8.193588573	107.1074411	21.37790164	74.12028939	124.8586581	12.76855478	164.643193
low-TCGA-G4-6306-01A	0.096780987	0.059878907	38.46820201	6.267477698	0.020755264	25.31819704	2.852571686	4.875398408	55.76963218	156.7137462	29.78503495	1.111465431	418.4323756	108.4242659	7.185569993	0.262253107	143.552573	19.21286943	97.07226613	7.970811203	291.1540437	139.7207285	87.88250955	30.31519605	19.52888296	25.19442667	42.53397016	43.69403767	0.522144963	9.464624793	1.171379114	0.811655957	4.198755089	86.92621361	7.053934724	0.12312872	22.86747904	0.258728503	19.06475759	2.422352973	19.49665188	24.34500052	13.31025139	83.41880648	42.51828181	48.58253699	189.6981384	12.34211643	88.16385057
low-TCGA-G4-6307-01A	0.165040583	0.107973339	60.8199329	12.6981337	0.036166006	25.82459575	4.848603273	4.175038308	57.10586125	155.1014154	29.44579949	2.842538244	491.5059323	149.3618055	4.840155622	0.150478835	166.6287001	23.5019106	121.9822774	22.96261504	493.6955335	170.885248	123.5993414	30.52563935	23.43374232	32.47170605	27.8624035	52.04857145	0.402549755	6.790777856	0.97997788	3.40170217	5.895234686	269.874669	7.48772507	0.34882015	44.51113242	0.165486354	19.58863852	1.659122422	27.70145531	59.45435276	17.20064637	46.98806874	31.38010901	61.1505497	98.69452377	14.8161851	154.3931315
low-TCGA-G4-6310-01A	0.249539913	0.115879086	142.2557482	28.48508446	0.037959822	46.1595652	10.16362801	6.125675173	76.44986967	157.4218683	26.99229639	3.374984431	219.3741657	103.6818116	13.2599563	0.090880033	196.7977655	11.16988173	78.65995023	19.77406451	283.821502	264.7156924	76.65727279	21.01176548	19.26891212	14.60773891	38.17863824	109.9162738	0.418067329	5.93880822	0.846744475	6.546795388	6.67729041	1070.511413	5.853997064	0.205215416	65.49446571	0.179657885	31.98028784	0.636319735	35.15914831	220.0798631	14.38277928	139.1884284	17.03074602	98.93303554	89.57891861	23.75882066	146.2867082
low-TCGA-G4-6311-01A	0.165891709	0.048104392	35.36832697	10.7228298	0.017592931	28.98599844	13.16796771	6.186922563	59.03154016	98.39262604	24.66420397	0.955443802	175.3560689	81.0796879	6.960479494	0.044641664	154.2313486	12.63669335	79.30582419	9.494024461	245.2458432	167.895827	61.21224444	14.34202287	14.25720072	19.76496771	23.61532623	99.12934204	0.384860532	5.125519742	0.87785025	1.759751493	4.843269606	192.6745356	4.294553711	0.073883248	30.04867324	0.112709003	26.98677912	1.767292994	26.53850796	95.67715861	13.61995559	119.7362356	21.65079512	53.34057069	72.83058898	21.92402691	83.80888386
low-TCGA-G4-6314-01A	0.136649414	0.021791114	40.15731001	5.794909982	0.01092048	38.41901226	10.01065216	3.897991777	36.52560726	69.46451244	24.77308927	1.065570204	248.0762065	85.36010671	8.032359841	0.019906362	74.65007841	11.08821712	82.88284149	7.934667653	57.07523583	89.72674213	42.08075609	19.27817996	5.077832707	16.73460557	17.46389372	31.94884463	0.24748319	2.848100502	0.76598184	2.388065939	3.827155868	185.3629533	4.832301032	0.088009872	34.25043336	0.109760285	16.36977021	0.781493272	19.56099841	86.22205325	5.986743331	83.23673276	14.60120431	64.14056006	77.5125562	19.96003272	94.24583663
low-TCGA-G4-6588-01A	0.030023006	0.00301254	6.788521998	0.972868744	0.002308649	13.07606307	5.900033615	2.322318006	15.10717829	24.92781599	19.81532491	0.480838852	224.407185	70.62194645	2.576784532	0.011407148	34.11239091	13.45196576	118.2482649	2.522931294	17.27936543	43.69266847	24.54631422	16.82851535	0.327065406	16.0176337	12.3956231	16.28763045	0.084882135	1.820231458	0.77514747	0.692761421	2.519325831	18.1639674	4.589587115	0.011621353	6.73888417	0.083018324	5.958544098	0.749161467	4.059562488	13.60688374	2.826126334	41.29397451	15.29815419	43.46838572	41.9286925	6.589803827	24.88734868
low-TCGA-G4-6625-01A	0.066287982	0.018469446	20.10508753	5.018333778	0.012217516	24.69296707	2.633630803	3.413736574	30.38453698	60.90810455	16.00973592	0.97094669	89.13922364	69.327052	7.836967462	0.041918291	73.90400841	10.69281416	68.80607725	5.985501837	101.8202171	93.68844232	32.44253857	11.83896468	5.354334947	14.26569807	12.10093769	34.10090714	0.21460203	3.567015129	0.684224295	2.37197696	4.010618856	75.26012728	4.17964865	0.055177148	16.50711346	0.091671731	10.45611975	2.430671106	9.047244123	34.55895983	8.486079615	82.78117465	11.86398624	27.76281004	62.6976484	14.19364277	65.46466919
low-TCGA-NH-A50U-01A	0.082826649	0.019634283	34.5139176	4.888072974	0.009302365	24.69552711	4.049807335	3.097005237	30.07970726	65.10952391	26.79695405	1.16794729	208.3662777	100.6002102	4.295505605	0.041661724	90.9922726	16.04721031	104.9736652	7.407588161	168.2031467	88.14986118	75.29744758	20.72039043	2.942532115	23.6916208	31.97896191	29.83464863	0.182284945	4.009538377	1.045805075	1.851991003	4.381932863	100.0029867	5.705287451	0.030578775	14.53421627	0.177110966	16.43955572	0.853466714	9.692711962	37.07901749	8.296640643	53.12619482	27.95878888	58.7864055	155.2978765	12.47852484	57.39820027
low-TCGA-NH-A6GA-01A	0.194352724	0.0486442	24.02678215	7.059456775	0.015718276	23.09128208	2.008741898	3.435328588	47.52196031	110.0150148	24.91286334	1.824408602	299.7447528	125.7014666	4.08350925	0.103540593	212.17595	20.3474727	122.1427812	8.981532829	125.7063509	166.9954918	93.04687777	23.59594465	10.40274973	19.90278207	22.83064984	37.62293673	0.15740296	3.379198204	1.106101416	0.685943875	7.003506158	239.4094997	6.391848951	0.04819631	35.46503537	0.111854627	17.7824471	1.632039656	30.67543345	70.08227699	6.236567281	88.04422932	17.46436889	62.49467975	105.4532906	14.11437228	75.10305316
low-TCGA-NH-A6GB-01A	0.07487944	0.021653957	30.07146811	4.498733425	0.014844081	18.1805668	1.558239075	2.32477365	45.20943638	104.8699436	27.28311362	0.846596322	213.0302597	93.03369607	4.404534862	0.054328536	100.3331205	15.66453467	98.72932915	5.238491332	231.7480188	108.2163506	85.97217722	18.82033605	3.71618331	18.26011632	32.31362526	40.18364656	0.39875814	5.041819982	1.017055721	0.439283362	2.388102472	73.11283666	5.150437019	0.076763131	13.76448363	0.161948721	15.50242447	1.222349599	17.3363172	38.21830711	6.844071228	88.97526425	22.27518277	47.9415877	76.86620801	10.11840197	64.20925514
low-TCGA-NH-A6GC-01A	0.113729246	0.036666682	78.07493591	7.636692785	0.009218779	26.51852818	13.11568995	5.141584169	40.56471933	60.8232782	20.19955533	0.575813922	123.3375519	85.28182587	4.722647713	0.018884982	91.45028021	11.86540408	68.0243959	7.314747787	115.9746821	104.3796532	28.76879787	14.14887864	6.607617016	16.08378902	12.53208006	42.90398299	0.130712219	2.165496524	0.774716815	1.873421722	5.947221862	178.9786886	5.52325822	0.079094768	22.63801947	0.166571321	20.07010867	1.465318537	10.26763437	38.91518227	5.890045171	63.10176028	19.27361597	44.15345102	99.70900574	19.44638023	90.41114925
low-TCGA-NH-A8F7-01A	0.169508095	0.041787912	57.45361387	15.0906535	0.023048223	14.56331303	1.534678017	4.271691948	44.79086573	212.9397627	21.54486373	2.804142455	202.3410752	111.6006124	3.946390224	0.232916268	111.9100773	17.01509483	94.33899325	8.937496483	351.9716174	237.9074107	65.28137723	17.80678479	10.66718643	14.47293177	18.79672871	57.1840313	0.528840216	4.804995867	1.077732318	2.066493765	6.562088905	283.5453869	7.492487596	0.104132852	15.60565682	0.212651277	18.35118812	0.765744699	37.05972368	47.93119951	8.240764951	76.88423505	13.23266906	50.81984819	104.7951552	12.63236983	132.8871708
low-TCGA-NH-A8F8-01A	0.186420642	0.020827782	46.58138254	10.79324431	0.014431566	35.34897968	2.869797398	3.7335733	32.95679304	110.0603088	21.11691479	1.732512643	138.9012311	88.71780805	13.12719793	0.058934428	122.0392541	12.88419464	81.64917137	8.733137203	82.67767639	130.4006911	67.82615495	20.36998154	12.10778161	17.43775488	25.12777316	32.21059012	0.217718775	4.106639264	0.887427457	0.566422746	4.193391447	117.0021677	5.31480703	0.047584823	25.08807771	0.123888506	18.0550348	1.167711441	31.0143415	56.43976895	7.932009897	109.6659424	20.96672801	54.35506044	89.34466805	26.08836426	75.64487589
low-TCGA-QG-A5YV-01A	0.038419708	0.007768391	10.32494314	1.63472691	0.004178272	16.4832933	3.487721375	2.81119645	23.45004104	53.6532815	19.83507497	0.688935617	311.4325747	108.0441667	2.951840065	0.036572762	94.20472335	17.67192984	115.7592017	3.735106385	109.0004499	97.68081922	41.06416697	17.57231648	4.591243851	19.2876188	10.98473466	21.02818813	0.127981218	2.682972179	1.001235072	0.990782876	4.774994493	51.34033472	6.073683889	0.016549553	11.40729091	0.064730903	12.73338961	0.800467128	5.172846402	17.97296726	6.387020745	43.52761359	14.10218634	47.26503542	79.96734654	10.71772645	41.04882924
low-TCGA-QG-A5YW-01A	0.056227811	0.010630105	9.852633824	4.834450534	0.007519284	9.513038365	4.654657083	2.225131772	20.70474459	61.74005259	20.88038254	1.36359592	117.6479613	86.37415311	1.929611633	0.027477634	102.0498023	15.19115928	98.36873336	7.163182182	58.08737801	56.06895918	37.48592461	20.50525127	2.475513713	18.08835671	16.20000245	33.90935516	0.108890088	2.448200576	0.812437474	1.528921713	3.290146189	86.899291	4.528705364	0.030354869	22.15323642	0.045742831	7.74079144	1.228490877	6.305978488	26.74345837	9.914953662	61.74177665	18.99179552	42.63539418	42.9727385	6.950027478	44.92113572
low-TCGA-QG-A5Z1-01A	0.581291321	0.062249287	118.1351801	21.22272527	0.025207862	35.78347891	7.192605875	4.975312115	48.96602528	147.0742269	28.37721099	1.63834379	221.116343	95.03314241	8.131073832	0.060410373	162.6512755	14.37676013	69.2499982	11.02780908	446.9795306	193.3550612	61.48193754	17.45327802	10.97745379	21.45203897	23.26016059	91.99585924	0.758440576	7.055286259	1.055347937	4.339564545	5.605306183	656.2139792	5.641798972	0.159340987	27.48596494	0.3490178	27.27469034	1.093082674	93.66923584	213.6055708	10.57924594	85.36699428	22.10459332	76.76756563	194.1247658	14.47996103	200.8131825
low-TCGA-RU-A8FL-01A	0.416566302	0.040711344	70.27280044	10.81086833	0.015413086	20.64472097	3.252487677	4.934484918	25.7425049	152.4855923	16.44504137	1.320895611	248.3525295	94.72166991	4.373689633	0.077444029	196.0895391	15.77292399	103.5014298	6.787307368	549.8117454	204.0317448	91.37361677	19.33336261	15.98821765	15.47252427	21.66887527	51.67881111	0.336049276	5.2076268	0.957610627	2.372827986	3.234142268	100.9940961	7.384623646	0.08750637	23.03480859	0.104763806	13.37444812	0.623792765	80.11939305	55.71286837	16.04381206	46.401209	16.62472494	42.63167015	166.7323398	11.09410893	126.890204
low-TCGA-SS-A7HO-01A	0.14113974	0.009821261	26.40745878	2.472059605	0.006526975	24.16908499	3.199247896	2.477427171	17.91880278	75.58388857	26.3596508	1.253530416	375.349534	117.3986969	7.724302556	0.092749505	46.99376938	15.40229552	104.293473	5.291474081	141.9494567	59.22576794	25.53676675	25.04406051	4.326195466	14.22092421	21.58030228	20.73820086	0.149641605	3.800895671	0.990520347	0.948458001	3.13357121	76.08332079	7.30760853	0.029299946	15.75282501	0.116423784	7.597998163	0.331792379	20.23317434	17.57923634	7.357922911	35.00084432	14.47602117	60.73754082	77.56854437	22.32658697	67.54078576
low-TCGA-T9-A92H-01A	0.087951783	0.021323585	19.85783436	3.724562732	0.007484413	16.44414085	2.721260341	2.807621472	26.12393698	118.7439118	23.73349742	1.256160235	217.2923921	98.78355598	6.240306371	0.082918354	153.7369594	16.03942195	123.4539569	5.658234016	208.2152885	136.3836605	68.27709305	23.90993391	7.603871425	16.3281631	19.5510474	23.18319728	0.077368574	3.033861713	0.98177888	1.809433222	3.249154421	104.9420568	5.528542283	0.032858472	19.02337693	0.084161748	11.20411364	1.010722127	13.95359957	25.4078473	9.26685119	72.42337483	18.28533921	56.31328863	115.6819805	12.40704586	106.3540902
low-TCGA-WS-AB45-01A	0.060665269	0.011888976	7.968218427	4.623881375	0.007514329	35.368363	15.30621927	5.343020849	18.60371408	19.06925163	20.78776762	0.726829155	55.87328039	47.03375643	7.581019278	0.005146602	21.34974652	5.816498442	48.7582779	5.944899126	1.824282538	63.17811268	12.88557465	11.61267929	1.181407089	9.890222038	10.81983016	59.99491331	0.086000194	2.33022608	0.46766616	3.237613091	2.74825475	212.653087	2.165882143	0.071295955	40.40037176	0.050852215	8.961204805	1.02823952	5.309542459	96.44950702	4.855068194	84.35312726	14.65010258	68.11349207	25.75179687	16.27363108	24.59804842
high-TCGA-4N-A93T-01A	0.52282656	0.244804569	183.7013231	24.55615509	0.05431348	37.18042042	6.767691622	5.679321692	98.24125207	294.3756565	31.21820072	2.614447574	246.0716161	232.5124887	10.07010024	0.192256325	467.7927053	20.23266258	95.02346181	31.33537234	298.0431323	292.5951881	274.789819	25.79328586	35.79716207	26.14188786	43.85440703	102.1754976	0.353319275	4.699478475	1.037840047	1.766752039	7.904316247	233.7675165	12.38474929	0.272677799	30.97247575	0.158443475	28.06136704	2.426966674	53.67385745	75.21128315	22.49366998	224.9182851	41.68861596	59.01007875	134.9188981	27.53358268	161.3257815
high-TCGA-4T-AA8H-01A	0.19734137	0.030788559	57.69751527	8.005524174	0.015922963	27.40816601	3.604864144	2.997239604	30.46989282	111.6995547	32.71749124	1.256640133	274.6057969	129.3027982	4.543770156	0.051503993	98.08738075	18.54872846	93.523937	6.479851401	131.7335308	101.9889035	75.26421151	25.45987649	4.719742028	25.62988074	15.67981574	29.81828591	0.177276771	3.7437685	1.04396285	1.12363341	3.802361254	149.862302	10.04914642	0.063181584	17.5279939	0.171014322	14.57134071	1.339617733	28.15910294	50.40185205	8.244532282	86.06488225	36.12665168	74.65965576	72.71252045	15.11871526	69.37331835
high-TCGA-A6-2672-01A	0.020695984	0.007783083	6.440407763	1.764522312	0.005412414	21.21949054	5.095002059	3.672405334	31.55622436	27.31105067	18.09789361	0.369080553	142.3387175	60.95745921	5.686628497	0.013928749	33.90932303	13.00864107	103.4208536	3.598677961	22.94725241	50.62993069	41.8249221	15.53552478	1.673329798	20.17330454	15.00333594	16.9069627	0.137012394	2.363369012	0.720989485	0.644540945	2.438349262	16.54439601	2.688197952	0.028116935	13.08287682	0.066814242	9.604757902	2.866997013	3.02280008	12.32700251	4.400857615	65.89377076	18.0080974	30.55055515	47.87397815	10.98402127	26.15671115
high-TCGA-A6-2686-01A	0.083129753	0.023470057	12.88342622	7.933968118	0.012156836	35.56420042	8.532572761	2.131641989	18.0640525	99.31387512	20.43967092	0.82746306	84.92650044	77.88374393	6.451854391	0.039340999	100.2342984	12.91480982	84.43088138	8.596410889	134.0458665	106.6500188	62.08969931	19.30746376	9.705059119	20.29875944	14.67394631	52.65530913	0.208875673	3.393970994	0.571099172	3.455409004	3.583309145	89.46669036	2.463306371	0.062318134	28.49273021	0.069643476	10.34577184	1.777919302	14.85706023	59.58548017	13.99161607	66.27797749	23.85476937	44.21874535	83.714058	14.77734078	104.5792971
high-TCGA-A6-3809-01A	0.015890692	0.002387515	2.893899247	0.553806586	0.002473884	11.80039799	2.886762717	1.758678772	6.351668351	26.60009616	22.34645969	0.261879102	76.69064313	50.60662021	2.994599368	0.017878232	45.59383166	10.27318451	93.89691964	1.385260797	27.05879134	48.20860941	23.59802299	21.44216283	0.87306928	11.84121546	23.63327036	15.11377818	0.135884595	3.23867686	0.680378038	0.952198058	1.556958401	25.2165502	1.578086352	0.007154684	7.064669714	0.085981582	7.324515364	0.284614903	3.193713179	12.89959819	5.502994126	36.93258812	11.65817463	74.06849099	39.04002471	4.655830498	26.087912
high-TCGA-A6-5661-01A	0.07460112	0.006202204	18.87359368	2.616923924	0.004638116	15.51050505	7.740984874	3.66373996	30.20999654	49.93662335	21.90508764	0.804564678	154.5150287	56.5153387	3.687180699	0.02709323	72.68469007	11.98731646	103.5472713	4.123447083	65.44039585	109.540151	34.85478817	18.06313174	2.473137199	14.74638301	22.33546528	30.8955192	0.179954397	3.724484762	0.85463223	1.389192529	3.870940291	44.08641836	4.615207792	0.018429934	13.50552949	0.131006218	13.06518515	0.651189785	11.13133428	37.59264166	7.745463369	75.09782712	14.60800158	53.63101604	105.2749825	7.764939967	54.49245593
high-TCGA-A6-5665-01A	0.041848306	0.006970281	13.28462141	2.401081177	0.004299668	20.70146171	7.967777681	3.203418859	29.06258874	48.56323917	21.78868026	0.616450909	256.9354544	81.26748453	4.189627255	0.033333373	91.52773799	15.03737847	116.0156665	3.209839104	90.6624688	70.01511425	44.28517739	21.13318465	2.719393621	17.1838936	20.58496887	26.33915253	0.148358034	3.571505643	0.789521907	1.325997298	2.758406004	38.39154552	7.881420268	0.019221577	13.30997205	0.128383702	10.29868022	0.865474297	6.235121705	27.32118953	7.883964236	50.42422161	16.89354536	54.76172473	74.25359211	10.29314113	53.48761757
high-TCGA-A6-5666-01A	0.090433835	0.083834277	32.63833035	7.312766302	0.027031374	32.44970625	7.774856621	4.580793062	52.66260574	139.8802575	26.76501186	2.11046979	188.0320028	118.1996681	7.492468291	0.150034381	135.6085314	15.67619535	97.36816807	9.687952352	294.3721202	141.2662469	79.38909252	32.1744378	15.90282752	16.45993646	44.69520111	30.5364138	0.445917041	10.42681741	0.938210139	1.906271323	3.824078929	136.0000082	11.37802798	0.160056932	33.95151809	0.227549292	17.96950842	0.385202636	20.31035729	37.98566246	12.39852642	103.4130297	17.85752748	84.15289062	109.7666234	16.06152667	109.330215
high-TCGA-A6-6137-01A	0.156823092	0.063038509	45.54389147	10.11082509	0.025644058	21.71618966	4.353044728	4.548298074	43.41938134	110.5576035	24.02022263	1.592811705	158.1646892	85.71618824	4.709133361	0.074704774	97.85598361	13.59014465	63.08557797	10.20270421	256.5864858	159.8186295	38.76665343	16.66485115	14.82362208	19.86034982	15.78013758	62.60772272	0.501469713	5.076122418	0.969624016	2.99565042	6.215913793	279.4550414	4.399193579	0.130840676	29.01113484	0.213552343	16.57470231	2.097714175	34.69042486	66.95412587	9.341067569	85.58827134	24.00940178	44.74036337	105.3806639	13.7105157	99.90324308
high-TCGA-A6-6141-01A	0.094215665	0.015002103	21.99719616	3.998414322	0.007291449	22.4111376	6.086653502	4.279334712	35.8595851	45.81329138	19.0463899	1.111302832	156.5192817	67.87927484	3.883599501	0.021626446	49.23742011	12.78431865	74.94772658	7.595784186	51.50991192	77.32008561	32.89505139	15.5319736	4.421745917	17.80968356	8.360822993	23.35282372	0.154358532	2.760233176	0.820148468	2.028810674	4.409872821	109.0940866	2.791729318	0.045193554	27.66461883	0.107460827	10.5875662	1.967403063	10.40332837	29.12972224	6.088998131	60.11989869	17.01576281	32.07498396	80.24465304	11.31153892	63.2260133
high-TCGA-A6-6780-01A	0.027022494	0.004602648	4.814810818	0.574283688	0.004881444	8.266553618	1.477103021	2.328497874	6.8035859	30.15431974	14.69230499	0.433118252	49.30889483	42.81905368	2.11447045	0.034938649	55.2308159	9.38929149	66.49477781	1.832657254	18.38321126	52.70139794	18.51167265	14.14166104	1.393481662	10.14016242	14.30607622	11.82678064	0.143215811	3.023878315	0.6831753	1.055162217	2.404752546	37.43486081	4.132200679	0.014447915	8.496014871	0.04773309	4.616706545	0.432490819	5.95210918	10.54612674	7.742076175	30.72461487	9.114048594	45.39317678	45.40662446	4.807897589	31.14005868
high-TCGA-A6-A565-01A	0.049129444	0.015958479	13.05834296	3.284193574	0.012008149	21.41438198	4.434478509	3.884820684	26.76480557	37.57538413	12.93604608	0.75546955	64.56224561	45.78805836	5.827160279	0.022279841	78.10804374	8.938547834	53.79888671	6.498292458	20.39247484	97.16147056	25.55181647	9.745264786	4.485640035	12.10860766	10.99720518	39.32032155	0.203517575	3.285874331	0.667289588	1.669814102	4.886282005	128.4192174	2.045691498	0.076297249	27.40120512	0.115747662	14.67110328	2.523250986	5.944648258	52.36124711	6.950593624	76.63392486	11.24758653	27.96535655	59.52647292	13.38453664	35.75245667
high-TCGA-AA-3495-01A	0.322999826	0.096956681	88.30694505	17.53514615	0.033965084	27.58030447	9.948522024	6.450388501	45.2477701	198.0357868	20.45824056	1.963467704	138.8087574	63.39381211	7.836923438	0.15438895	174.8904557	12.18579943	76.96621174	16.01310191	679.1943583	338.0660368	86.58430996	16.62900382	25.00550322	14.50319678	42.19100537	106.3743385	0.656826506	10.91592143	0.848927539	3.634376437	4.665336421	403.9282826	8.993646606	0.208467328	34.91273106	0.163669329	21.26474156	0.974371152	53.44013064	127.3212533	15.46530198	72.62593735	18.73054663	45.51625526	209.9656205	11.15113821	182.4307764
high-TCGA-AA-3502-01A	0.120797292	0.030648964	40.94063999	9.352848777	0.011781809	35.30884669	7.685093609	5.020381889	41.836697	82.76382112	28.75807177	2.119090097	233.9239858	116.4739186	7.865998046	0.052831814	93.32854241	16.68430163	98.75702338	13.17211771	180.1216789	163.9890475	73.35028485	27.76310046	5.334000176	23.1572275	23.39081616	53.72641049	0.195062453	4.286459663	0.825495816	2.062060303	5.133455667	419.8857875	10.62544043	0.091093277	38.0112029	0.154587868	11.54080169	1.754046923	15.13931679	69.36175226	7.971427748	60.04147959	31.94031031	49.09046401	157.8031929	12.53227483	125.963806
high-TCGA-AA-3516-01A	0.045727991	0.016338535	11.86847497	5.39859216	0.007657132	22.27060398	14.69129717	6.790092177	59.75645342	63.78207096	38.89835733	0.832520866	267.1696695	78.3519639	8.064688663	0.03947212	69.17155749	16.53645366	163.1941215	6.033291862	65.57473029	77.66943792	104.6592851	30.31206168	5.86651466	26.42430874	59.41987286	62.39970195	0.253994565	4.82362776	0.834584294	0.806563518	2.548451157	71.10512445	3.288359119	0.071507492	29.35342113	0.211811309	20.71691321	1.853976633	7.613327916	49.90486116	6.978266758	95.64919169	32.42120498	66.54044929	119.4154487	8.456292292	71.25287308
high-TCGA-AA-3522-01A	0.15369343	0.054792764	44.48066468	7.030151114	0.017974648	35.87838397	18.05005771	5.679043117	53.73702906	103.6885568	22.50792137	2.20037762	99.25274017	65.52396105	6.751347459	0.069918077	217.4277465	12.19132782	77.39355337	13.11519522	209.9311504	184.5888044	108.5865545	21.63754767	12.91726745	15.85536454	29.81803204	72.74570251	0.241359561	6.702208363	0.803778741	1.810292809	5.186793241	218.0846412	7.503991337	0.11434234	33.35071657	0.172283916	20.834624	1.133219191	22.10952454	49.71764446	14.47807765	111.8786009	20.41739656	49.90551355	275.3345394	12.36356795	108.0117929
high-TCGA-AA-3525-01A	0.07177756	0.011018691	25.05294788	4.06608093	0.005982514	27.96223895	19.15184289	5.693990345	35.12706484	67.20790599	19.94369922	1.102414212	233.7579165	54.32654714	8.374876089	0.043512026	63.38244933	12.50941556	101.012762	9.907882057	55.22512343	73.8301973	53.8105069	18.82149821	5.047278778	15.93947733	20.75385846	36.17574773	0.133880068	3.156021826	0.704604223	1.63698639	3.904996045	66.74846778	4.050019533	0.056587939	23.34342604	0.112276274	13.41694388	1.197591751	10.25252412	40.4231711	7.726864235	78.62406838	17.6376172	32.7899491	119.8722226	12.40592126	90.04984286
high-TCGA-AA-3530-01A	0.081593017	0.023189336	22.1402985	2.836689932	0.01321397	27.03069479	3.38012446	3.347964108	30.37454113	73.56745766	16.91556607	0.971859916	111.5646192	81.06566918	6.370931248	0.053463722	85.82062003	12.3611795	69.20778442	4.916333071	77.97080363	137.1658171	49.2511052	15.19563807	10.86712517	12.7313851	20.38887192	29.83797883	0.251374611	5.406792543	0.86557151	1.875086684	4.035095916	122.6840908	5.718811723	0.05195154	18.14681228	0.142270234	9.194662651	0.804611309	14.11200748	30.29623069	6.981109561	80.64662033	11.41767263	47.27663553	115.0879182	15.18168888	63.89574604
high-TCGA-AA-3560-01A	0.120540135	0.149039957	23.90106827	16.60273463	0.028411344	49.5784417	18.83554092	10.55044015	72.42388069	99.38121525	31.64003839	2.443860724	352.0430008	90.85160088	18.13108899	0.137497363	68.17258198	16.71004984	97.67214401	21.5938202	333.0234386	400.8106225	62.96322007	22.74778836	18.76252869	23.68259366	48.89632931	74.27998064	0.348375527	9.21180456	0.858027367	4.126767781	6.37385942	1150.442571	19.40603962	0.305830105	70.81188696	0.273313242	22.87402635	2.389613416	16.90383637	100.9272059	9.000087068	82.58852293	32.57606897	59.48839811	186.7943359	16.67957714	213.2488837
high-TCGA-AA-3561-01A	0.080281757	0.037044816	23.47852852	3.877692714	0.011250873	34.98876142	21.75278937	6.88110774	29.38044454	88.37846853	22.35945928	1.124158084	164.634496	69.02823321	11.38530233	0.0980278	142.7368081	13.01835972	96.67520522	9.596851301	266.6088126	344.1868309	126.8591476	19.11756355	20.35036164	13.6204996	38.96615448	41.26425875	0.173120104	7.70767709	0.735270475	1.345218316	4.735507078	54.50052551	9.609085325	0.07570131	28.5884528	0.078528467	16.98742529	0.485856131	9.686260764	42.02552588	12.87252231	84.85322496	14.36371284	39.43893639	190.5752944	15.35239373	90.60792685
high-TCGA-AA-3663-01A	0.076692761	0.004324258	13.44152537	2.297828468	0.002829985	12.00443224	12.0465255	3.381248778	13.98783921	40.15397533	21.57169269	0.729242906	150.2342853	53.19439963	3.133647392	0.026217166	55.55166307	11.81374497	92.30087571	4.670269314	20.56677649	65.23948486	35.32902834	21.68685779	2.298689905	15.03119751	14.60916393	14.71484553	0.074180714	1.945639183	0.655916644	0.956488754	2.522250989	20.0558956	2.942413589	0.015884123	12.99814901	0.041206194	6.607545527	0.691096811	11.18628123	17.99275764	5.742941868	41.20745637	16.78619813	35.44273911	86.10476176	6.579760354	46.5505456
high-TCGA-AA-3664-01A	0.118827311	0.030338517	33.6068516	5.752092577	0.016102611	18.57438626	4.559406481	4.40247889	36.08499291	55.57203361	13.35925168	0.68654881	185.0661637	71.10212695	3.123491368	0.034757944	99.17223184	12.6969542	79.71011631	5.852788191	187.0121316	129.0964631	60.39646336	9.449230813	8.135477705	12.9113358	14.8986823	68.77436579	0.399919949	3.636824002	0.924103986	1.259639683	5.03428636	144.0954117	9.296747195	0.05991159	15.69382308	0.139317202	15.78157478	0.505704863	17.4909736	42.5232656	8.351349623	65.39184493	10.46217561	40.11054634	124.3487354	11.09051258	53.85503051
high-TCGA-AA-3685-01A	0.065203526	0.039802218	21.41649473	13.38071079	0.011144976	29.50476315	5.045343497	6.950999535	26.65687938	116.44547	15.1577872	0.977573648	178.421264	53.23161483	12.93766375	0.07545793	92.40572665	11.30011535	101.890354	8.382338979	429.2444368	135.2371844	106.2312886	17.85950838	12.44514712	13.98356937	30.76438577	57.33540631	0.213462448	5.056933659	0.598101178	2.059001742	2.609389574	134.2383312	5.54516283	0.079419732	30.02227043	0.059663542	12.20028823	1.364895427	9.214204556	47.51242614	10.28522425	66.8680782	12.36992243	34.55090618	153.1811021	10.60029053	109.5000609
high-TCGA-AA-3710-01A	0.031722033	0.009453111	7.83537163	2.384187016	0.005910885	26.1584712	7.550208488	5.861191919	44.77777933	40.25615893	20.73779156	0.808433252	121.5914514	54.78984955	6.818247402	0.038196559	55.72744584	12.87775227	100.9020641	5.323106876	60.06478652	82.79158433	58.81824905	18.48730473	1.884714398	18.30323759	36.07683575	40.557673	0.123952693	3.044193323	0.673723108	1.094623865	3.605635603	31.84970973	3.518368054	0.034982472	19.87206765	0.067880435	12.03921572	2.412777492	4.746370166	30.65054432	7.192539016	71.96604476	20.86156722	34.33093241	86.26900001	12.421449	39.50044368
high-TCGA-AA-3713-01A	0.040779274	0.004743728	8.503305965	1.67292281	0.004630213	13.12026785	3.324564095	2.285295613	14.34319776	33.13105209	14.82623564	0.650721517	121.2430913	57.41281715	3.475891225	0.021012298	45.69660846	11.11591839	68.27745923	2.645265655	50.2828594	63.13499783	13.51054752	12.07288562	1.107667525	12.84747997	9.283614968	15.96401962	0.100447125	2.439169933	0.821726363	0.964157319	3.377003708	43.98137107	5.144343623	0.017824054	9.612348267	0.083337188	6.831573413	1.235962334	5.039450871	29.01860891	3.547289714	39.62514558	11.97615444	41.34676104	59.18202492	9.286608663	35.17277124
high-TCGA-AA-3819-01A	0.121738377	0.031764328	39.8456573	6.555583641	0.014866143	37.40851451	5.598359294	5.118411453	35.31372352	133.6734443	23.54578488	1.39951425	229.1858468	106.0968566	10.47318482	0.092313666	109.7846922	15.9632894	93.52446705	8.802090329	87.69040426	126.8299583	56.371675	21.48903669	14.75132529	18.08636155	21.45441625	37.44884688	0.257518186	4.110433096	0.886156742	1.499631187	5.375871614	79.54390709	6.637043057	0.079028827	24.01177032	0.133358815	13.27287104	1.424652093	23.39965582	41.70515716	7.603765824	90.49660671	18.3287578	43.73109372	115.1329039	23.3141358	122.0452168
high-TCGA-AA-3821-01A	0.068694248	0.009602321	23.45043891	2.157828717	0.007688314	22.2368884	7.79914844	3.197642613	25.09586631	50.6479375	16.45988599	1.019294838	124.8732543	69.29258162	4.45124232	0.0215631	84.79513179	11.8404855	86.47200147	6.198900278	29.13963906	77.81771612	35.32986102	14.95560473	2.902692519	14.09618183	16.84392633	20.92014975	0.177066838	3.168201278	0.813638513	1.465063068	4.063198783	43.8567045	2.708669082	0.032009393	15.9921178	0.102463003	11.91202927	0.64988074	7.810125159	26.5722961	5.785516927	57.92213089	11.86955183	43.78791349	65.85506242	13.41695254	42.17488121
high-TCGA-AA-3831-01A	0.086679251	0.011625535	24.56891645	4.454326052	0.0073849	20.67114933	7.432855731	3.178683117	20.96887132	70.50618346	18.41292714	1.141191647	154.2280169	66.09500796	5.235385141	0.043512222	64.12776777	13.42186697	91.54277464	6.181651729	42.37901649	70.44787978	41.65641663	18.76474024	7.429453957	17.24993089	15.81037295	23.92364911	0.190135836	4.059504234	0.82838305	1.222177167	3.753280907	79.29012391	4.007399661	0.046042628	26.01288209	0.090521813	7.850815935	1.687809915	12.38329895	18.12566737	5.98693899	50.90942645	15.893235	35.14393524	81.60304657	11.23435768	86.59452149
high-TCGA-AA-3833-01A	0.145211273	0.02927621	58.07601539	14.98221987	0.011684401	35.51883044	21.4980681	6.433622694	71.49684224	94.30901721	24.95037803	1.469572225	206.2535902	56.24913165	9.010656329	0.041732149	82.12368567	12.49059037	103.26377	16.04382868	62.76303171	83.93591398	91.68309849	20.07503743	9.387164915	20.96414665	27.41620688	68.0045608	0.221979777	2.99288055	0.692424498	1.658832887	4.83715804	137.8763499	2.186387886	0.148159032	40.93554832	0.18299336	24.76645289	2.911807106	24.63371015	94.01046069	9.563807983	142.8144997	25.28353215	36.60510534	124.3219631	17.93339285	108.3115186
high-TCGA-AA-3846-01A	0.170079376	0.030306763	38.68541057	6.341126722	0.016439656	25.69117436	4.073082643	3.280853095	29.49517953	98.76757689	21.71518329	1.418678374	92.22096831	74.4418238	7.960186259	0.055613852	133.2673303	11.86667434	77.19963884	8.35019614	386.3481682	166.1783446	43.5420091	15.86117852	16.21480215	15.10840187	26.30463347	50.38360749	0.226634529	5.531562995	0.845079691	1.884236784	3.995799644	161.9172067	3.006684277	0.066798549	17.7576263	0.130326694	17.63261364	0.885560246	22.00395475	45.48689651	12.03538586	80.43847491	16.50448012	64.09870076	95.19974469	16.1072958	76.89082869
high-TCGA-AA-3855-01A	0.074723776	0.037236852	19.35498209	5.669132943	0.014741141	21.38092327	2.906145754	4.441442496	37.91510336	89.46298815	18.43919816	1.02351212	207.7720039	90.22779361	6.297237534	0.096397616	93.45416712	15.22369507	92.53976007	8.93026598	47.20522679	128.2121541	55.67524529	19.8978435	10.17949693	19.48931061	20.71750749	40.1846239	0.239704186	4.190569134	0.887263327	1.184122522	5.28854897	100.2941737	7.477052191	0.085055893	29.3778765	0.138575457	12.91941569	2.344668318	12.19283488	21.01212519	8.476243738	66.48353426	17.9497334	33.61348045	113.6659163	12.40642193	74.73375594
high-TCGA-AA-3861-01A	0.07191639	0.015023147	18.85524367	5.605046686	0.006326142	23.22204905	3.880347628	5.058250329	32.3716321	81.15841606	18.21862502	1.628982902	150.7417837	55.10454242	4.735684944	0.066043674	64.66034121	12.31920704	76.22457989	7.519045006	92.20416525	89.03161424	63.60993987	19.32084443	4.370381235	13.82220797	12.90835139	37.22452574	0.126537819	3.518937753	0.735992216	1.470761781	3.717218499	253.1859739	6.223340265	0.040775878	19.69112698	0.090929591	8.358751509	1.520445558	11.35678625	28.09805845	8.451807414	70.35863199	15.59675288	33.81082026	169.6990644	8.777824912	82.26041808
high-TCGA-AA-3862-01A	0.074653891	0.033021009	17.56196745	5.743524027	0.006852336	32.69220882	7.506044363	4.453817254	26.45111441	84.65953515	19.26064575	0.846576372	127.8356853	57.74571684	9.425453764	0.075961434	127.1629527	11.93445126	88.15804278	6.700112873	151.0127707	198.4525591	80.23648699	18.189984	14.08836679	14.26873075	16.80951318	55.51842335	0.135796496	4.360845217	0.727015663	2.009335075	5.422160961	64.37473937	11.33610133	0.031699287	20.37156726	0.077438767	13.48078935	1.748538262	9.73463967	31.42278393	11.34732421	69.51756255	18.64641091	47.60321085	141.0339168	11.38436786	82.27000691
high-TCGA-AA-3864-01A	0.043269804	0.005260325	8.481723741	1.770316424	0.003236311	19.27766134	12.43291502	4.022739122	22.26585926	41.43452454	17.7577871	0.965206902	149.1552757	50.83769371	3.799691368	0.026447358	86.07611645	10.83510133	98.10513044	4.500269921	38.03117096	72.74572573	28.91047418	16.05306012	2.435603258	11.827813	18.15826269	25.3858427	0.12699156	2.953380891	0.726800279	2.086966316	2.977132839	43.36256805	3.73750577	0.020301906	17.97177537	0.05640339	8.601887042	0.437315623	5.899918928	24.78684447	6.590814505	41.90055771	9.893943726	43.86897283	86.16719534	8.298286116	48.33189119
high-TCGA-AA-3877-01A	0.060016312	0.008498753	19.29397431	2.728986711	0.005330421	26.05477933	11.81724454	4.639068605	25.87037995	53.77740551	15.0339695	0.835523965	122.0857287	46.64680272	5.741675981	0.023794813	50.44119664	10.04032594	82.74740921	6.836716695	47.15974381	73.53467553	44.09868916	12.88625112	2.089757995	12.85616441	14.90323775	31.00813466	0.098613371	2.319758654	0.613730943	1.593969209	3.700680952	50.39153406	3.110608236	0.028185614	17.55360473	0.04571956	11.43307738	1.124689675	7.379736873	45.18603722	8.201155659	61.06349412	11.32331084	34.43047093	64.4760252	12.66362689	47.52505273
high-TCGA-AA-3939-01A	0.095804133	0.053863943	24.2391669	4.166197627	0.015474274	59.245844	13.05965909	6.092172785	36.54499006	103.3469174	29.57659478	1.288953854	176.4679621	77.70165466	11.35441163	0.07196997	131.2648468	13.53242693	88.37137892	12.88410365	78.79306328	141.9648142	122.6709518	32.76696559	12.0659289	18.60048375	28.88018572	41.56235277	0.115183169	6.852468631	0.761870429	1.322720766	2.972247368	116.7882761	6.398238815	0.115231167	31.52160817	0.096580341	15.34236818	1.306100655	14.43200439	32.56504568	14.31779384	98.77305579	29.59605678	60.44103383	136.7841822	22.09852647	61.32897276
high-TCGA-AA-3947-01A	0.106502984	0.014513297	11.18737958	1.9201759	0.012498334	37.31748151	15.03510853	6.237953555	16.68672031	37.8792066	13.93054238	2.128344049	40.52232507	34.68096871	9.426393107	0.036521035	111.4162704	6.729914913	60.48349894	6.573783744	147.4981249	214.1413712	45.01051629	13.50402249	4.356321627	5.635025512	54.28548493	80.06784319	0.287836702	12.18499917	0.629474997	3.986837829	2.490803549	258.9833355	12.25923317	0.07756032	28.03205498	0.067570246	13.9037948	0.009956825	13.53359152	71.20536279	19.4659234	49.93637654	4.742124042	78.74463327	118.0136641	8.013990518	42.50257467
high-TCGA-AA-3949-01A	0.024332082	0.009064454	8.231506106	2.075656561	0.005877461	31.61873905	13.83927171	4.481213894	22.30027253	31.15969274	20.92403097	0.775218963	83.03816751	41.93283323	7.602107976	0.017100794	56.36766994	9.856594178	81.84152236	5.138757321	36.05280054	68.73509592	47.42994221	19.30979118	2.378924951	15.44988041	25.17248294	32.44556581	0.158651764	4.102152272	0.571663754	1.422053519	2.433643514	46.30084558	2.178068437	0.049128692	22.81482838	0.10138654	9.364755787	1.381561561	2.812999036	28.71301909	7.835249796	59.0466827	16.59232761	39.803474	65.0015232	7.724269679	39.94055942
high-TCGA-AA-3956-01A	0.270710814	0.117167543	77.28248574	12.9545721	0.040914724	35.4740445	8.766115022	5.609652579	52.57158549	143.2867922	22.11515932	1.922921716	154.0047697	70.03696046	8.004398584	0.087515026	137.2273208	11.87626838	65.22286316	17.54960986	334.4133713	194.3893653	72.52014344	18.22192478	24.33946121	16.85372102	29.13597504	64.8546501	0.580185691	9.185659118	0.886056973	3.279691109	5.864869715	240.6425423	5.107724704	0.253269044	42.35512866	0.206777994	20.94999612	1.656793807	44.18865899	94.19344717	11.99669404	111.858256	23.41917227	44.74583091	126.0292396	20.27072095	126.6112142
high-TCGA-AA-3973-01A	0.426890017	1.045230603	183.9052141	22.62861179	0.213064686	43.18358617	15.51076171	11.30696771	148.7564611	200.7145776	33.86159685	3.559893542	242.6000814	234.8174695	18.22247125	0.174577181	241.2564685	18.79004572	79.78011277	32.74626827	152.1619602	484.5754621	175.0175863	26.86366129	100.6531274	26.58949261	38.55795169	127.5500698	0.319480752	5.414653998	1.03993843	3.375816637	8.752679801	555.7359434	10.03270386	0.963743467	67.00130592	0.255696485	32.11186412	1.912361452	57.10060695	89.82273659	12.14862654	214.6757895	33.60534609	119.2894092	86.04116709	29.46176249	182.6173523
high-TCGA-AA-3977-01A	0.094230274	0.006476347	12.90835875	3.091519822	0.005448042	18.51839431	8.416640844	3.121371786	17.70891273	54.34542158	17.5093625	0.761593091	116.6486672	51.85622762	4.249029066	0.039798147	81.01159063	10.80291926	92.07045204	5.201827098	68.99653809	82.19090725	39.08629389	17.76567406	3.434633167	14.05421862	18.90739315	26.92101403	0.150082356	4.410884212	0.734161978	2.202040671	3.399566782	66.88325497	3.401938839	0.02772331	16.56371757	0.072857105	8.497759796	0.494945445	12.77485726	37.84537393	7.427028999	40.31455193	11.53626121	40.55143668	85.29449262	8.480446288	58.54757817
high-TCGA-AA-3979-01A	0.295728825	0.041427093	39.28284767	13.64220388	0.012611666	44.40030857	3.257864267	2.677384584	31.20237605	131.0423951	26.73666821	1.165716961	192.2873	67.69485168	14.22102665	0.105249051	211.248555	13.63428764	106.4718632	8.751273434	1354.572422	218.6267721	110.8394839	24.36800171	26.84257807	16.90302557	39.05342617	125.2955551	0.229456975	7.925092924	0.979377487	1.889934326	4.125235549	115.0667695	8.805367497	0.041273423	35.72456911	0.133499994	19.61613202	0.712173513	60.39726031	104.3889639	17.06602473	58.76802889	27.03952287	57.22507731	350.5127053	21.49185017	162.3421511
high-TCGA-AA-3982-01A	0.270646815	0.115172316	73.52724847	8.628439581	0.031658486	35.64978441	7.604848293	5.095988236	35.53296799	137.0033231	18.95104796	1.210066172	150.227966	62.55780216	9.898137056	0.089384245	155.0422858	11.47155374	74.45343505	12.2060562	306.697916	222.7510113	65.19383576	15.98139217	27.34660609	15.91942653	30.82022659	61.50109239	0.43499175	7.669429411	0.754367851	3.199260898	5.319392222	289.8327001	4.005321898	0.230209442	43.67919211	0.152458724	15.99472009	1.525984681	44.02238811	100.6852538	11.98340365	66.05188412	17.11330102	42.17952869	158.0229248	14.38284684	151.6949883
high-TCGA-AA-3994-01A	0.176528184	0.046392805	46.79525574	8.257261227	0.008909378	26.48757514	14.17089843	4.023163618	59.1268775	91.54778421	19.29529468	1.464763282	190.9986308	62.98333692	2.939720824	0.02704731	70.04203722	14.20660996	100.1149219	12.64724468	69.76637507	117.0902503	112.6102927	19.9750413	9.333738655	20.14916889	12.38720984	27.1687362	0.156128246	2.309323829	0.690486187	1.112659289	3.766840918	110.8135256	2.578944364	0.071228667	34.94468171	0.09757292	18.28968338	1.503727258	21.68818196	63.67831961	8.033754856	98.41725085	18.12497368	34.28163555	107.3932183	13.35579829	83.37226014
high-TCGA-AA-A00A-01A	0.101693983	0.009344301	31.72109946	4.443877334	0.007404125	21.06961327	9.177710746	3.668885519	30.08992877	62.32250451	20.44085601	0.977871754	128.5461704	80.21879001	4.639653005	0.027197455	54.47280953	14.31106554	105.1340053	6.918091621	60.35289084	82.63071497	57.14774577	20.42676264	4.943464733	19.69468889	15.33932463	23.09961993	0.206152757	4.267920917	0.835449547	0.949202138	3.830694922	63.62492895	5.896765044	0.035942394	15.68824662	0.171987569	11.94604028	1.716501264	15.89155469	24.27142882	5.506551023	60.35970356	21.98595993	37.09665482	61.69007476	13.97020898	64.46628556
high-TCGA-AA-A00J-01A	0.082514547	0.008709419	18.30873026	2.659628259	0.006026543	32.43275404	4.080952232	2.684051999	26.50833518	36.95260428	17.09936848	1.024841637	158.8286431	65.9615934	7.863524907	0.021988735	44.92293184	11.20760612	75.6102989	3.568328442	78.41047464	89.85511246	32.03939056	14.57155328	1.884148357	12.02352008	22.90727658	26.88941807	0.178108125	4.235907645	0.740661669	1.299877992	3.203750003	128.6204247	10.15892939	0.029118622	15.65248035	0.158329588	7.962661225	0.442121408	9.254408661	45.58326202	3.899199992	57.19781736	10.94655774	54.19030774	73.4617646	19.06861529	45.07328968
high-TCGA-AA-A00R-01A	0.015704044	0.003483205	3.042596383	1.256737094	0.004150265	13.33067964	7.667349085	3.009779925	20.91459199	19.13083572	14.7473657	0.308949367	127.4804029	70.00253789	4.675095754	0.026288086	47.21692541	13.41686428	112.6810817	2.407080658	24.5778964	56.39247356	40.18558949	14.50561048	1.227112863	17.41465131	18.10449204	25.79674269	0.103219519	3.059935102	0.687824362	3.248219339	2.80823028	18.90216644	2.725948502	0.018780686	14.03086301	0.059301125	6.865518739	1.889188489	2.281338269	12.81766126	6.741551124	37.82586172	12.77126316	33.04524406	23.25572829	6.905675799	20.04078679
high-TCGA-AA-A00U-01A	0.086590427	0.025007325	24.09792952	4.284578923	0.007384226	23.97574684	4.21583085	2.94967767	35.58829603	84.69605845	28.47374945	0.695943363	394.4669628	138.2371677	4.898488801	0.042590752	86.9092386	18.93696216	129.0125899	4.872352861	290.1399711	122.2958411	48.52182356	22.11400779	6.46051623	22.66357274	20.50008265	35.10708996	0.193882109	3.716583858	0.964315506	1.658953134	3.684535429	96.4589491	2.377824469	0.034016262	20.71267019	0.097398238	10.88373728	1.236134225	14.78748133	37.61906247	6.975694385	58.72517058	22.99726032	59.08688929	133.3750043	17.64628207	114.8101018
high-TCGA-AA-A01G-01A	0.073863015	0.030603652	19.95487813	4.127616732	0.01457296	27.70860648	1.464548411	3.253593989	47.7121879	95.17432436	39.09213309	1.247980814	566.4612444	159.9096455	4.722004844	0.073454752	99.74534684	19.54831164	111.1641428	8.174234493	280.5931026	146.2710178	65.12276589	25.48823673	8.773684067	25.57183187	25.20443641	36.70409331	0.310165148	4.719262628	1.130165954	1.141987199	4.443254862	192.9246148	4.637841433	0.084156763	29.83722747	0.127890479	12.66363644	1.063813143	17.3810072	36.99174598	9.024393556	78.88511011	28.37945343	58.48854525	138.0366386	16.20622751	117.0267159
high-TCGA-AA-A01Q-01A	0.039772394	0.007338372	13.88471155	2.755436193	0.004896686	19.02939771	5.250075896	2.244021686	14.07534128	49.38967903	22.27528731	0.675706527	167.8534367	112.6690186	2.306847547	0.023131924	48.38547922	17.87026484	102.7493913	3.659015954	43.23155253	49.11425953	40.28730489	22.82041396	1.592369659	21.78450124	6.454244426	19.73971192	0.125195084	1.930519481	0.860462763	1.566460559	2.71610259	49.82199128	2.924518274	0.021120234	12.6133613	0.098840455	5.329512699	1.23767628	5.554740227	15.83656255	5.140956505	32.62812383	22.02718563	49.78883132	33.56348979	8.898419806	46.18237938
high-TCGA-AA-A01V-01A	0.056981129	0.009112248	18.0840676	3.490658669	0.004763463	18.08042471	2.899038285	3.361352281	25.74720042	43.81252063	20.10157256	1.434911312	349.2519776	92.99385178	3.706241495	0.05243353	14.98198296	17.71730104	101.3462369	7.668492825	23.20163907	56.13239188	29.82325388	20.93176699	1.839719979	22.58770441	10.09571107	15.1873951	0.135051283	2.745838272	0.946994085	0.584341005	3.489846996	70.48023402	5.681990995	0.036389426	19.2714056	0.107062757	6.680160048	2.443386793	7.427689767	14.28301812	4.643053598	46.2140895	23.35018406	26.49915134	89.42926942	15.61062271	58.81914572
high-TCGA-AA-A024-01A	0.144950594	0.032880719	61.2341549	16.03550398	0.010369977	21.34311092	10.9643731	6.326581646	70.59731871	95.98202497	29.35425102	2.458266539	232.1005973	79.16768233	4.187747813	0.044982707	78.02540197	15.64270618	85.36278363	17.09763785	59.96078224	119.4450211	61.10962438	23.74630855	9.228139871	22.46610043	14.41438118	36.51688883	0.220828072	4.451977027	0.986222459	0.849344957	4.838629074	243.5960662	6.474606577	0.129227837	44.19891827	0.211238405	18.90960696	2.922876	19.26217955	46.1138548	8.143860841	109.4470512	40.12130829	36.54239263	216.6310155	12.60322362	106.0519614
high-TCGA-AA-A02Y-01A	0.034016828	0.024398753	9.300345115	3.942996525	0.008243822	23.65987049	3.531783822	5.539008284	52.96313084	69.47733636	24.0630617	1.579461799	333.1093733	76.33465957	6.920674292	0.127444811	54.41517957	17.84193764	102.2765045	8.06335391	113.0513509	139.2151169	85.68714998	23.01942056	8.124065451	22.48762921	22.46795517	37.45478282	0.210733973	6.320062569	0.955637995	0.874357528	4.166954372	106.5381747	30.38942355	0.059707651	24.51150878	0.140820553	11.52767899	2.92924436	5.22220975	20.31143131	9.384407393	67.659734	32.1417682	42.73284194	214.9863315	9.310633558	72.18707614
high-TCGA-AD-5900-01A	0.054553713	0.012103938	26.83742988	5.010013455	0.007631109	27.74939141	6.629376439	3.635842157	52.48538214	46.44873615	25.83657565	1.067979636	191.8742915	80.67050749	5.763521734	0.0413561	56.67359739	14.32530711	93.62439058	6.787437298	77.63077321	69.49503053	54.12342737	19.70838532	2.150180483	21.57030793	20.46206258	34.1539353	0.115474663	2.673685866	0.748848802	1.917596317	3.156639246	76.54966432	4.891895175	0.041712629	26.43817804	0.12965493	14.643873	1.52939938	8.423291902	52.1094025	6.306868766	71.39283699	23.55559102	52.960563	74.72634654	13.92989836	53.41469257
high-TCGA-AD-6889-01A	0.045788782	0.010944942	14.08729028	3.4839607	0.004855175	26.00980141	8.327134984	5.579819187	44.55816569	49.66659747	17.45244497	0.932463684	232.3354828	62.76985357	6.780707093	0.022393707	64.1618806	11.9723655	98.45827186	5.940229929	108.8683033	87.28220761	61.32202605	15.95718197	3.903139077	15.32860646	26.05191241	24.68522331	0.165059147	4.009674137	0.753422399	1.010998862	3.62129875	55.41234649	6.553469183	0.035735359	16.85435662	0.07444078	14.51030922	0.782717111	6.555782766	27.6821749	8.314875843	82.84054975	14.07929712	35.5022088	119.1928306	13.80068006	59.24154832
high-TCGA-AD-6890-01A	0.027607312	0.017163228	9.035869957	3.779079801	0.007293718	19.3282398	7.570706705	3.432447739	37.48761007	86.01559068	22.86231951	0.939662624	317.1261153	128.1961393	5.158665273	0.052145286	76.9936513	17.75429341	135.1001608	6.435280002	74.19994442	78.15397976	55.35171058	27.42189701	4.739072104	25.10816815	27.95516371	18.43973884	0.213849695	4.322446858	0.959233957	1.678476558	2.969564173	68.44763838	3.445592922	0.038569052	23.97975806	0.076017352	10.68243706	2.036659963	5.063078919	17.84065777	7.060163637	60.37864268	20.04040633	45.06677897	74.05449054	16.24380596	70.7680375
high-TCGA-AD-6895-01A	0.086179067	0.022417662	40.29947487	9.100345087	0.011387374	42.42238718	6.334183369	5.223985897	70.43354714	65.23110985	27.17547458	0.989977743	206.1263116	82.79121551	10.20732253	0.026070197	76.79873744	14.71946607	126.3113126	8.247041454	105.0198819	112.8747788	96.64944175	17.54947259	4.218295228	22.6294177	60.18312485	61.02137464	0.266664178	5.731059478	0.891593964	0.80349147	3.396005761	77.18540636	2.866874674	0.09405803	23.03937392	0.207324176	31.85922956	2.181948117	13.25077126	96.25924406	6.30031517	105.4951333	26.45382527	53.98626062	111.0169868	23.2851	65.8931818
high-TCGA-AD-6963-01A	0.060139996	0.032567991	15.72125874	4.576044678	0.014687892	11.95475779	2.19270002	2.960266084	55.01858312	107.1884125	26.70767092	0.65119911	284.7646118	118.5147973	5.011192276	0.095925128	74.08842921	17.7708107	118.8081997	4.443935535	656.2921586	181.1477545	54.2091118	18.25719594	11.2725453	21.64327821	36.18858149	39.99199642	0.198306206	4.592318212	1.025357446	1.574093249	3.939679345	95.37016331	4.392140853	0.063152664	25.004617	0.121464572	15.42064526	1.8818449	11.97137414	45.16702144	7.465775762	76.65551958	22.41567419	60.58202177	127.2868555	10.71725767	112.5514388
high-TCGA-AY-4071-01A	0.128411879	0.093888938	52.30100282	27.54934042	0.02689178	35.11428246	4.012392963	5.855164849	66.88648402	155.5609928	19.60385329	1.366135771	148.4427928	69.77358451	18.28618842	0.082823802	108.2757412	12.51699257	72.9579873	13.15696631	237.9966687	156.3954736	81.20843352	15.03408544	34.74766511	20.26066775	24.3564173	106.0790436	0.309022114	5.7088924	0.791598647	1.908818359	4.862846676	210.631008	8.487910379	0.17704582	37.59152174	0.179816255	21.55611094	4.76225756	22.23872624	67.85203784	15.18153738	132.4239981	28.83059445	38.84547036	88.78814334	21.36612953	115.9266259
high-TCGA-AY-5543-01A	0.135225172	0.078985017	35.54760008	6.888739023	0.014034113	33.80224703	3.772812416	4.665293055	47.05088606	109.8246033	27.47656418	0.853280436	153.5127916	86.08359217	9.734097342	0.090922421	172.3808253	15.20730867	104.3361109	7.091299076	325.0989706	240.8495183	77.31679708	19.69622364	12.12750092	16.33834164	28.32632357	76.67965233	0.247257914	8.626194212	0.888088489	1.467878832	4.486571555	69.11781301	7.774320876	0.060928075	12.51464761	0.153526733	19.3349524	1.57786464	19.32214081	36.86546599	13.52800393	137.5222795	23.16168051	54.06402308	177.2701154	17.43422406	106.5632564
high-TCGA-AY-6196-01A	0.181893022	0.046937575	41.31666051	15.84682108	0.024783916	49.88126644	10.18792428	4.979328953	30.99232001	37.22258776	11.63821766	1.075641078	48.94214535	38.72003977	14.01551093	0.028394137	55.04885134	6.497707808	33.51056105	14.68945169	30.27235095	108.8688188	16.82467958	7.802033962	6.234113737	12.32656232	8.810184395	61.9346985	0.197022762	2.423563113	0.481755899	5.519087524	5.850343301	482.9724345	0.862786852	0.144414894	71.31259758	0.098204414	18.62836589	3.606871196	16.2883144	270.5478826	6.325265955	101.5915442	12.64274569	31.40572492	37.01767265	33.08504259	49.20767389
high-TCGA-AY-6197-01A	0.02686062	0.005727711	6.465406777	1.079656481	0.00470402	9.324676879	3.62960992	2.122321236	13.33726364	40.03081067	20.79093242	0.566741546	157.5931221	80.74363936	2.309662559	0.037380306	44.06797363	14.42423014	87.93972057	2.751127512	23.22560543	62.73826564	18.3060256	16.78536288	1.942121547	17.54577152	13.74098801	16.79599189	0.129662323	2.714646192	0.93565444	0.565985614	2.754053739	23.36059968	3.839964343	0.015597275	7.244003901	0.097847013	6.954009663	1.299689138	5.029505776	11.75127217	5.951813152	53.20894818	16.8122286	48.35050753	41.05804625	8.410384745	29.53602769
high-TCGA-AY-A69D-01A	0.085996838	0.021539151	20.66447748	5.979538917	0.00819461	29.96203482	3.642217402	4.424314081	37.92372474	64.20115701	21.55462271	0.866994888	201.0246125	101.3333798	5.174721645	0.039116926	111.818838	14.2803938	86.04501847	4.575126355	98.45567373	139.3159482	35.46763829	14.83796377	4.480032027	16.85865429	11.38869221	51.27034963	0.163617825	2.829258161	0.983328515	1.17207819	5.104841873	92.89536095	7.280815614	0.026038241	16.75494757	0.09214726	13.21541247	1.085890502	13.72469822	36.71499582	6.98931979	78.03814997	15.12194397	52.60543032	73.49947411	21.12815873	58.87892745
high-TCGA-AY-A71X-01A	0.122553283	0.022948791	54.59646269	3.898227405	0.010778038	23.67631538	5.255061642	4.043983135	45.07998186	90.33959825	19.97775808	1.262709289	279.1144873	128.8094288	5.531721391	0.043277127	97.36722481	17.45428883	103.4293954	6.405058196	85.74268995	103.2463852	52.91011286	22.04511191	6.215876933	20.38884775	14.07158128	21.7871169	0.199702225	2.780234703	1.00532944	0.731730475	4.727086278	164.9539782	8.390462775	0.058327463	29.29215879	0.118175335	13.7407823	1.304907882	18.31897907	40.01389609	6.803082165	74.13267689	18.44162355	44.15147486	117.908057	16.3116848	73.13100246
high-TCGA-AZ-4313-01A	0.029768828	0.010150944	10.33214116	5.004598082	0.00330274	22.92868803	7.872722391	4.142635002	43.87235987	48.66323801	28.80608509	0.925493197	522.3202973	94.01982866	6.745484606	0.031197623	42.58905909	19.47331005	173.0338313	9.487969973	56.15197085	73.96269571	119.5106666	31.05397697	3.710836337	31.5046736	23.35562457	21.92117823	0.148988362	3.041357012	0.768392599	1.640499112	3.25665435	59.30602763	6.151116323	0.040570786	31.68874317	0.118818658	12.20525692	2.409967167	3.363523584	27.86136724	7.443024364	52.89338885	35.84183967	41.31015961	113.8636494	9.68480477	75.55899404
high-TCGA-AZ-4315-01A	0.06615293	0.008897939	14.61345666	5.244528375	0.005570079	32.62943538	20.48147097	5.040848752	29.1764519	63.69277724	18.54513327	1.481997088	190.2881684	62.8724455	9.35793272	0.061393602	88.23725738	13.90716777	145.1494461	10.47029025	117.2448613	97.95304988	111.4557945	23.85648048	3.79609483	18.12177684	41.62782235	21.15475442	0.122040361	5.895421606	0.685569098	2.640889601	3.309879523	54.26263518	7.173335802	0.03989302	39.93099445	0.066063701	11.33164547	1.170413696	9.268797893	36.27782668	10.6925809	54.51311679	15.96481332	32.1232681	155.7997446	12.4602864	71.75338822
high-TCGA-AZ-4323-01A	0.034151769	0.007309243	5.606580308	2.834196421	0.008385331	41.81196762	2.935581483	1.620487092	12.9264764	10.73227225	8.868268825	0.205697908	75.59084744	59.0524674	9.087913604	0.024522098	45.25153793	8.381977308	41.45529542	1.49354158	22.39743897	39.18794644	10.13967271	9.495011486	0.562671836	10.00185451	7.469029451	32.63891196	0.122191162	1.988607768	0.486110803	9.093794265	2.602708795	127.1279327	1.747123346	0.03303698	39.54585678	0.054106056	6.496401932	2.039263577	3.313388963	30.94594283	5.60856551	32.57274806	4.933837806	26.11541865	10.64924626	22.63184954	9.802664343
high-TCGA-AZ-4615-01A	0.105917501	0.010422376	28.45923104	6.157028387	0.006621165	30.77261808	12.31349208	6.53961284	35.22404104	51.27218313	24.40041308	0.768122743	109.9357595	50.69396287	7.873958281	0.032099056	76.35029409	11.77107349	90.82352699	5.445040455	115.2469431	93.82600314	39.85283031	18.23769926	3.023268988	17.42115971	34.29849886	48.00033004	0.149440729	5.790800328	0.717453844	1.880502217	3.392547053	66.14416271	3.615158062	0.038926381	23.36401525	0.108532806	20.31649468	1.238761314	15.83212912	53.39419408	9.61559807	77.49092157	21.20678912	46.91757196	88.98289677	13.14776237	52.59288736
high-TCGA-AZ-4616-01A	0.042245403	0.017688759	13.41816674	5.401147324	0.007451656	21.45968365	5.553245213	2.763000636	40.40915589	83.14698612	31.95787607	0.518674321	274.9976511	115.678306	5.202719333	0.045605039	63.79369511	17.63595611	154.170851	5.919175546	122.4511969	76.07114453	83.97886732	35.54182998	7.989659159	26.28804425	28.21185156	20.82112549	0.105956292	3.232335988	0.847659679	1.272165994	3.366050513	81.66243485	1.810810907	0.033340752	30.36612456	0.09319888	17.38805671	1.380352192	6.79707339	33.16270384	8.462437292	95.82943865	27.68331071	64.00985691	92.15580256	18.52412572	85.43239374
high-TCGA-AZ-5407-01A	0.111845558	0.016890763	34.00777803	4.452251006	0.007659768	21.37227364	5.5596417	2.866610191	19.65062633	95.7487314	19.12274382	1.202088428	155.7228104	73.79918811	3.408293693	0.044574809	102.5478148	13.835558	94.78074024	7.090972412	135.6310408	92.55852329	61.50709761	19.96706952	2.670499325	17.1626242	10.10247638	32.72960592	0.131123821	2.79291865	0.759919009	1.118860472	3.48342412	191.6264092	4.019193435	0.039422207	15.7830405	0.088451079	10.20899184	1.047920843	15.73279197	50.35184688	8.288495568	56.49931724	15.66455417	43.27420893	75.82465551	8.91214413	86.2106456
high-TCGA-AZ-6599-01A	0.143364659	0.034630753	67.0702774	5.318191473	0.009741565	27.01298562	7.66410587	4.199294785	47.05259347	74.84969273	21.96910364	1.757367735	246.4668807	89.81123395	4.193563619	0.031227285	96.42814949	14.36300121	75.11563823	8.877347836	131.4238714	117.9568533	49.0707876	19.37904365	6.918438557	18.05225897	13.1656383	22.89051929	0.251353346	3.214925795	0.982730316	1.102808272	4.233886692	301.6577657	7.510616186	0.122849658	23.23515101	0.2099617	14.98549396	1.107255629	14.63313333	51.20045154	4.762197804	59.62065351	19.00458827	51.49702751	158.3524663	11.50802433	82.55799904
high-TCGA-CA-5254-01A	0.157008646	0.089021555	39.56069416	14.92500287	0.028631082	43.43925054	20.06981905	5.44441466	119.5801657	131.7792312	36.94985958	1.918339595	287.2208174	112.5724974	7.053039217	0.07002115	145.0122887	18.09496217	98.40483477	17.8558647	87.82402082	166.5136032	85.19958583	33.51914437	39.04216608	26.61364911	36.83355414	59.32627765	0.386265662	3.98289078	0.954251235	3.999872693	7.888122499	210.9414226	9.350301949	0.201299258	63.46857062	0.214282917	33.38263528	1.785609827	33.30261165	104.2611361	7.895970839	186.2896936	33.86757142	80.51226693	93.32200346	24.28510881	118.3679729
high-TCGA-CA-5255-01A	0.215555764	0.084691951	52.66142713	14.56537482	0.024787717	37.03264065	7.067130715	5.886317481	84.80173612	193.2180095	24.20061601	2.535126239	301.8704581	76.68791772	8.091890068	0.170181238	114.6746196	16.01605206	99.49756876	16.94120537	154.9794	246.8398723	173.9950838	23.40878768	26.15672137	17.99404276	40.28615034	59.68766259	0.221534049	7.591829761	0.956941827	0.581600782	5.580832819	180.2483522	19.6000386	0.167014235	44.21675642	0.21093935	26.65591925	1.557809807	34.29678305	63.93946099	11.8656373	202.8347414	26.17533809	52.36462024	182.8743249	21.63682583	162.2424389
high-TCGA-CA-5256-01A	0.135982618	0.024243622	31.27777285	7.504610487	0.007996273	25.25751125	9.699087952	3.038866472	15.13127806	117.1247757	26.43921164	0.525598488	137.674139	80.7306608	7.3328372	0.063361752	117.1829716	13.31990836	105.4537051	7.330530117	236.26515	137.7861691	81.0333356	35.51803274	13.96722709	17.09228375	16.64349795	40.60883017	0.136626024	4.761729624	0.696726634	2.64169478	3.056891281	103.0737804	2.369934793	0.050249093	30.44084907	0.066341285	11.56042719	0.499320044	20.39082088	32.76218071	12.98208895	50.09467663	18.66439743	58.82835907	84.91396695	9.327857946	143.2052589
high-TCGA-CA-5796-01A	0.14666249	0.031173337	49.94680972	6.187922551	0.009638694	11.94170527	11.60675477	3.914834616	50.37177959	88.65993208	24.51206652	1.299697983	73.91983219	44.26763459	3.135814197	0.037525945	90.27023141	10.71771591	62.48676541	7.701733528	63.383392	183.4774929	45.93271822	15.94721196	5.194471043	14.24840704	12.94217209	63.67101975	0.243418548	4.642112132	0.802645147	1.209644551	5.890253081	235.1645659	8.771556158	0.075218621	22.12720754	0.245539559	16.52519571	1.813143312	16.695058	57.32525627	7.052629457	116.207261	21.43218033	46.53334399	223.67527	4.431907393	113.0593823
high-TCGA-CA-6716-01A	0.228649908	0.084783071	99.11149284	8.811047096	0.036453455	35.78183986	9.691690562	6.575284897	59.53651218	121.5894309	19.25902774	2.23139688	202.2946469	123.1649287	8.713151924	0.082532078	90.83304469	13.11735887	71.62755739	13.79414081	93.11190208	188.8652141	84.14297868	17.17188324	22.33847378	15.74401619	14.47356128	45.40578613	0.217487402	4.699140973	0.899905816	1.197785096	6.717388499	371.5840336	11.91460653	0.177531388	27.2310265	0.137861649	19.27558671	0.992322887	30.76253355	64.05269021	8.921739189	148.8772933	12.41676424	47.46918538	138.5793083	31.08552322	100.8426422
high-TCGA-CK-4951-01A	0.070082483	0.021784644	19.34197661	8.841437876	0.013486166	33.81809712	8.823537952	8.802401912	51.5367771	48.05626497	21.08246397	1.154866442	165.8359782	57.79944982	9.695419653	0.026462297	66.69681047	12.00486215	110.1764967	10.7660649	98.69703985	116.912011	95.62040486	17.47523884	7.495148338	17.94940269	39.26109619	75.43549822	0.185929576	5.450362556	0.729111572	3.272079535	3.912717787	185.9481134	4.536821897	0.104285904	43.20002926	0.120653017	21.26120399	1.96104977	11.16552376	77.38234885	10.22682243	90.50570054	18.54844365	38.84539636	106.2293663	15.26919351	69.91601962
high-TCGA-CK-5913-01A	0.070798222	0.012806089	15.41665136	3.374340777	0.007267549	17.97250719	4.342872545	3.079671953	32.63710602	32.1783768	25.6804167	0.850691101	165.3891159	59.51878731	3.537418893	0.019107431	42.12519939	13.19259275	96.63567958	5.096808187	62.67467783	71.02655116	38.5151878	15.98507912	3.327906212	18.46050603	20.23905486	52.84947947	0.173290765	3.652978087	0.859141661	1.291314366	3.390441988	89.95542032	3.272164387	0.037085438	13.79227423	0.186777244	12.58086569	1.087877358	9.171516872	42.10289389	7.174585033	89.40317132	19.19334976	53.02037206	70.31947967	9.118796595	50.78307289
high-TCGA-CK-5916-01A	0.086538043	0.009264268	20.19888629	3.903953443	0.006946083	21.79096917	6.359445256	3.300299089	33.0801554	41.81717339	19.48824698	0.612884604	126.9675866	50.13249239	4.506187958	0.020235055	33.49070912	10.33346226	84.47270907	4.538703571	67.19132123	74.92179268	37.29195421	13.56652097	1.279851032	13.3173696	12.39094058	31.01279658	0.157958441	2.982645654	0.7141291	1.408760192	3.315074139	112.5600211	2.301057871	0.037566227	13.83664308	0.131110594	12.59964429	0.740324048	14.01288704	53.91932535	4.581443644	91.14451873	10.22389979	55.07673528	49.95455379	11.07064271	47.80111074
high-TCGA-CK-6751-01A	0.060164568	0.008867494	13.62235821	3.140889025	0.004717009	25.76180707	7.74810631	3.329395956	28.50668057	43.56406146	21.0070479	0.981503811	171.3075534	64.05541859	5.089744235	0.021142665	59.70862787	12.51588731	105.4214387	6.250038316	48.79507162	93.12863114	44.09603776	17.78073783	3.299324775	16.96703542	17.93962039	22.54806538	0.164313042	4.184407216	0.825070086	1.737759519	3.231134395	93.58489127	3.476591759	0.029567566	22.26911411	0.123743685	12.80221695	0.911056456	7.153210548	26.74653202	5.206363492	57.79147657	15.70532032	49.01954277	125.4368169	12.4802935	64.96188335
high-TCGA-CM-4743-01A	0.050350291	0.014735243	11.23523762	5.224154029	0.006538492	25.8745021	16.27954962	6.750697646	38.71132959	53.10432331	31.24230274	0.573059522	252.9790098	65.26308528	7.58674729	0.024504758	74.91969097	13.62198805	141.4009283	6.78657283	90.04156361	84.83589594	142.9004292	24.98197689	5.55429771	20.92300262	55.23832489	54.10291699	0.114519384	4.257766641	0.745242872	1.148758197	2.842672816	25.98829547	2.229423081	0.067468199	26.05807621	0.082001873	24.16271049	1.594008486	5.788294874	51.7331541	11.07411121	89.81461734	26.82358357	48.60603013	63.05958658	10.69412883	47.50215883
high-TCGA-CM-4744-01A	0.057182338	0.018234855	17.46853645	5.191686495	0.007764479	25.6382498	8.256519179	3.500347078	50.29968012	85.84189865	28.78633933	0.562616046	332.3276303	106.335961	7.734078673	0.06700274	90.71118015	18.38573843	160.50453	5.231320421	179.9572939	90.23387913	117.73168	34.93206275	6.157848241	26.67505346	50.06047349	24.93973764	0.214058983	8.014725377	0.944413421	0.59925524	1.96611669	53.01142197	4.868716436	0.055181502	27.21817679	0.160006091	18.76336754	1.682209421	9.60118169	22.13266003	7.866956919	63.0414965	26.8806565	62.71590682	118.9670651	8.105518519	78.55292729
high-TCGA-CM-4751-01A	0.105133744	0.046170017	26.6535991	8.901414348	0.011260096	25.9806861	3.882716672	4.215703597	35.7603879	74.62424771	22.03311644	0.583703976	178.6439428	61.89293789	5.686732523	0.029901293	119.0518888	12.48328494	85.31575076	5.088015558	239.2836608	112.7635046	45.43450615	14.27847879	4.232976842	18.6719329	24.81073789	72.04792894	0.238655814	3.693654137	0.83868338	1.719293357	3.702951252	187.1189849	2.763451007	0.065883619	25.43798157	0.123529118	20.54711909	2.320251468	16.38132424	80.55822248	7.835203759	61.46348383	23.1328363	49.45195596	102.4213764	13.55262757	66.65831853
high-TCGA-CM-5861-01A	0.268244119	0.052653042	38.04876638	8.263330952	0.017292878	33.13595216	52.49977183	6.701591498	86.94180673	78.12919447	28.80461627	2.372936756	272.6524473	82.36297134	8.377246455	0.052551884	114.2870683	14.74655484	88.28266153	18.41276051	94.2779158	160.5503796	118.7717681	21.26400034	19.61602766	20.74298644	23.88225761	72.23630632	0.18311661	4.388192171	0.828773246	1.398777824	4.899697635	173.0110303	13.51752744	0.205138308	56.40922531	0.189402033	33.01376634	1.242929194	24.1446249	120.0711126	9.841089877	153.4596356	30.46651951	72.44992812	110.4664385	17.9907238	89.2907591
high-TCGA-CM-5868-01A	0.143102495	0.057444372	45.96288721	6.896353546	0.01747675	36.20850822	6.527989103	3.261720457	42.14272246	94.99586992	22.65666305	0.807670663	209.7597788	104.939511	7.964516423	0.042317037	119.3533004	14.81020326	108.0171792	7.605863113	295.6825361	168.677729	64.04703825	21.28097861	22.30604465	19.08165501	25.69097558	36.82806776	0.302296761	4.811614593	0.883044409	2.990323548	4.123029137	99.55337489	2.460509224	0.084065013	32.40891517	0.130681677	19.98088946	0.760467521	20.47565781	52.3190812	8.638497983	81.77551475	15.96258214	75.23701589	83.62338517	20.1008309	135.1377972
high-TCGA-CM-6165-01A	0.22035164	0.075222497	49.77333462	7.817813938	0.025443602	24.00267911	7.210771171	5.795504776	35.80556084	110.0942014	18.19529494	1.425038089	95.99120153	57.06465754	6.34836152	0.051452969	102.4299191	9.283063828	58.57735664	8.066685374	88.91089576	220.1512261	35.9005838	12.06720301	10.64511026	11.14226496	18.50539915	69.54861878	0.224207655	5.074367933	0.780529021	3.31258719	5.405739028	301.3708928	5.728356397	0.124242934	35.1173346	0.115853646	13.88113574	0.967081851	34.66539051	64.75411021	7.975443336	80.51942551	12.94045206	55.33706873	127.7896206	16.02880158	101.9250324
high-TCGA-CM-6167-01A	0.234349425	0.108444504	68.96860393	19.68119071	0.064701127	54.49637737	20.59434232	7.385839552	42.59451524	67.30631622	16.15033015	1.854295157	81.46359809	62.29769845	17.8770216	0.048020221	150.5790596	8.019954317	49.32747501	21.56238702	64.30491871	199.3451511	43.84746865	12.66878083	12.35162134	11.64010339	21.1371688	95.17286512	0.245724331	4.167102371	0.599132726	9.573007463	7.521249299	574.3869611	2.224296987	0.473200979	83.89767294	0.105765754	29.99761531	1.303013374	29.61146881	353.2111445	8.963705053	92.35887738	10.3362806	66.58940062	45.95326598	35.68145902	65.47780764
high-TCGA-CM-6675-01A	3.560038411	0.265634399	215.1120034	72.83506997	0.04437726	41.62308852	20.50682062	9.502138372	104.8020541	258.3356954	22.57081764	3.11969637	464.986141	83.5220476	10.07954014	0.147100974	228.3408016	14.39806101	123.0063928	30.10942373	1115.01022	460.3565453	106.2117479	11.12933013	53.35451019	13.68379254	66.50586556	285.2131326	1.689369565	9.517836699	1.081870722	6.250962497	14.56653697	542.1325254	9.161506118	0.319612279	78.05750111	0.287104791	49.67413202	1.14342865	283.6489493	503.489485	20.6762878	152.8120062	11.96339073	30.30262834	775.037648	26.91257352	288.2526138
high-TCGA-D5-6537-01A	0.065315803	0.041437918	24.56169658	9.500495241	0.023050223	19.09635115	3.138492072	3.879934119	73.47683152	161.8284214	36.82563989	2.892901495	434.9248896	164.1811822	4.219961813	0.161644176	140.3422335	19.14094185	140.2127541	13.26204238	291.193608	156.7471819	107.5593704	29.87746093	10.00076461	22.1084602	55.70906613	56.31367387	0.337305241	6.337881623	1.038483384	2.527290496	4.319542665	214.6255268	5.742846155	0.166732522	35.74664131	0.12701035	15.85990152	0.793202403	15.11336201	54.79549807	16.64819602	107.7438067	25.74554786	72.2486502	133.6432206	10.03941232	154.2089096
high-TCGA-D5-6920-01A	0.058292499	0.013361636	15.88159737	4.317342142	0.008640711	17.09839258	4.180059266	3.841200031	28.35180937	51.47357281	17.68405648	1.329339716	151.1832879	62.80548403	4.75197737	0.04084232	63.12238281	12.64708065	81.94127775	6.224424407	56.7592032	83.53256416	23.37209259	14.30678751	4.666180468	16.048501	16.80568137	34.97184416	0.224265128	4.123568418	0.835887801	1.367601039	4.799037058	101.8276117	4.954289875	0.050673351	20.96018592	0.133656839	10.44901761	2.268497727	8.47917565	26.46410117	6.305769761	74.88112232	16.60941387	34.5765218	73.23327321	12.21440075	63.98286389
high-TCGA-D5-6928-01A	0.021520822	0.005712634	5.588933026	1.101998172	0.006620247	23.75407115	1.38421881	2.093413133	14.78430376	10.9170253	13.44660111	0.297779356	50.15055641	47.73929043	6.001586303	0.010784314	33.23322208	8.797284117	52.51978774	2.830019821	13.57220326	46.58050862	12.44711454	8.994280586	0.8602948	14.54087045	9.540710816	19.37685291	0.096249612	1.908972573	0.576356557	1.280106008	2.379014321	46.25230919	0.592808027	0.023628173	16.55087915	0.051823436	6.312793996	3.094506478	3.199166692	25.24368577	3.404219524	44.3816654	12.36789828	26.98801375	17.35505469	13.55181196	15.55806201
high-TCGA-D5-6930-01A	0.034577649	0.008921793	10.58871349	3.536619732	0.004148616	21.31267684	10.75414983	3.670030562	32.00390251	27.11967681	17.21673107	0.75167885	155.0666353	46.46339518	5.169440238	0.014345893	43.89209072	10.53348298	94.76755992	6.260008075	37.1969843	60.98159951	30.9824571	14.00193871	1.728521307	14.61334466	13.10047076	18.85018835	0.103512729	2.035981959	0.671757337	1.510610546	2.497249256	73.06649998	1.652194905	0.030379255	21.28702861	0.069057553	10.63417039	1.444907313	4.291952798	29.75708874	3.452062304	61.50554239	12.95882556	29.69331005	67.92410462	11.17478387	42.51195679
high-TCGA-DM-A0X9-01A	0.052354822	0.0260189	12.09956362	2.911266607	0.016557235	33.34481253	1.240301098	3.54367362	33.95269243	50.78877404	27.15767149	1.475226055	331.76793	142.8844725	6.343159627	0.0678049	70.52256383	18.41607761	102.8074792	9.251962316	104.5966916	146.0191011	45.41603748	21.45571093	10.30783233	22.98814704	15.29152881	34.02396713	0.156537986	4.032443665	0.978859197	1.619170381	5.091201512	164.8633704	10.89568536	0.068061678	31.97792003	0.10274418	10.52151043	1.093973486	9.042660499	22.58432957	7.080348856	68.94907417	24.21619797	62.60114603	81.81604834	19.60090302	63.38874283
high-TCGA-DM-A1D4-01A	0.095334277	0.080292737	19.2349294	5.72768322	0.019496702	28.12492799	5.275120067	5.226542014	35.83107359	145.1909628	22.61721109	1.026008348	223.5289255	129.9276385	6.20326162	0.109523455	187.5868269	16.29665492	81.47594251	7.567331653	234.4865543	256.4761699	108.4188977	21.28169211	18.91639466	18.68465524	21.96164405	47.13327947	0.178484065	4.049011994	0.967739211	1.547526408	4.536142016	121.8637448	13.44514237	0.098326164	17.50364901	0.107074105	17.67161107	0.897355997	14.26911978	22.47463228	15.82044308	75.16587556	20.44611854	60.94999404	77.63424564	14.91137558	83.84236287
high-TCGA-DM-A1D7-01A	0.23385791	0.060750614	66.1204771	15.55741783	0.017550047	40.73850399	8.427029611	6.052611158	46.28290525	160.4610245	20.37524652	1.315628396	282.1154734	97.87037243	13.84135598	0.146575192	151.4628118	15.06591066	91.31254778	8.508959067	431.1614908	219.6000198	121.8980021	17.93650048	22.13639588	17.58294311	34.38661413	61.74449261	0.341112061	8.260209202	0.923354601	4.381073895	6.708006506	186.8883451	11.90934117	0.106635556	34.23556184	0.149341397	19.62632261	1.213469779	36.64436353	70.44651781	13.40244173	74.10905037	18.00478204	42.19027741	219.6814373	21.05105037	145.4918236
high-TCGA-DM-A1D8-01A	0.22197314	0.033266996	79.9556328	8.201263069	0.007534474	28.0276276	3.049006251	3.098304532	23.77678118	105.3666453	17.03655764	0.910866784	281.2242033	112.7399097	5.988296317	0.0344015	78.82766733	15.89701122	107.1259456	6.436150145	395.7816887	152.7289765	66.75513392	15.8418889	11.24735032	16.35232507	8.91965779	31.70492823	0.089171674	2.289339086	0.849618244	3.404513404	6.623660566	137.8892186	5.575176775	0.025234301	26.21485014	0.063919983	13.02988002	0.884731861	21.43696574	57.0937817	7.565793471	65.50370356	13.46179216	58.12389886	97.21452119	28.14031882	140.2128478
high-TCGA-DM-A1HB-01A	0.062398016	0.01211204	15.92836914	3.673011909	0.004932603	24.90596891	11.02702611	3.473530204	51.27595446	53.70103028	23.95177472	1.101017023	247.6169136	64.12292344	5.785627158	0.031484634	58.27627477	12.434741	101.0241297	6.186969328	56.49225379	73.47627244	74.15662159	20.41575246	2.265350129	15.24469519	21.4811616	33.64946541	0.157072108	3.032931908	0.812893367	0.998730374	3.075052813	53.26695042	6.179800433	0.037185367	17.08718481	0.124412107	14.34153305	0.665456457	7.656348206	33.67876419	6.115210598	102.8470379	18.67956442	51.56993656	74.30544361	10.91883407	68.90459267
high-TCGA-DM-A280-01A	0.117349351	0.041541064	28.45619437	10.20173973	0.01012018	22.72392724	8.721058552	5.585955647	74.68099187	129.9300307	25.31774074	1.828304467	237.9052166	58.44575349	5.001489974	0.059090788	111.5455875	12.23143349	115.7386103	13.68861428	106.2040439	128.2359443	107.0439123	23.22744886	5.889477574	16.77952481	41.76631527	53.64131718	0.349215623	6.725829383	0.854225685	1.091884017	3.609092532	163.9776186	4.84187863	0.107296843	35.59000178	0.188282842	27.40485754	0.992251497	15.08594579	50.00444312	11.12543326	126.3588207	23.43272166	52.21037834	141.5185354	9.670318221	110.7850447
high-TCGA-DM-A28C-01A	0.144541729	0.031233381	31.2502175	4.656144993	0.013195409	27.44262616	17.18220314	4.557736224	34.88989876	65.58157774	18.70403318	2.885099988	218.8752332	104.4959931	4.915640291	0.086479838	88.2286803	16.68671563	87.19985719	10.8432807	76.11006481	139.7859052	69.69366645	16.97067922	12.64902252	18.06818602	11.13080085	24.27647791	0.241416684	5.208570219	0.984077809	1.373859883	5.912585871	150.8537338	25.83210315	0.065733692	28.07021811	0.120028438	12.91956427	1.220741395	19.60543306	36.53055547	8.379134579	72.87915436	18.73788253	46.46990461	114.3097122	19.50237595	60.20215229
high-TCGA-DM-A28G-01A	0.158253601	0.016418215	36.56781621	4.052205903	0.008188372	19.09136654	2.995317713	3.506285259	21.88020643	70.04728723	20.02181689	1.009499475	187.9124756	85.10580585	3.476567087	0.034412771	78.98344201	13.36220062	80.1560971	7.351600606	71.76002834	103.1881976	48.3914154	20.38834074	5.387667892	16.4192264	9.76742372	18.05865184	0.217521892	3.396067876	0.965414254	1.205853065	3.992926742	283.5765161	4.682978845	0.050156588	29.05725184	0.119700477	12.10214988	0.643823777	20.60437364	32.24720292	5.691114802	51.14879674	16.87606461	48.42434886	150.0594804	10.02378245	67.44840915
high-TCGA-DM-A28M-01A	0.063558749	0.039610248	19.45590761	4.479789545	0.008820378	23.19072219	8.529499956	4.197026368	40.21221638	82.14306333	21.05283047	2.1374899	181.1065518	90.00836468	4.792902386	0.11538869	123.3431058	16.94427264	113.4249865	9.144749553	91.12216036	165.428735	77.66475603	24.06667222	5.23422213	18.93604048	22.93120777	31.84318054	0.199100301	7.155014238	0.857194379	2.816978018	3.660246051	91.4651303	12.72239326	0.054004506	21.93240274	0.141935353	13.80458872	1.060958289	9.082077138	21.70315039	13.91426041	73.13242468	22.42346111	56.01284202	168.3445602	11.29810672	82.62686103
high-TCGA-F4-6806-01A	0.105259289	0.05124093	34.01034285	5.997717728	0.020152651	29.72952187	6.504137503	5.583868432	58.15596089	87.39576201	24.24201845	2.171048762	164.601447	99.47840386	9.633086396	0.047987885	89.27312829	14.57984392	87.80839715	11.74407931	66.54553819	123.7814149	76.97402379	23.0939281	11.8896017	20.85729258	24.9548283	31.16259931	0.246146991	4.719521531	0.910601158	1.616258325	3.68681118	208.5062162	5.983977346	0.118270496	28.33409124	0.213144048	17.94639725	2.300526772	18.56283942	48.39776735	6.874326194	123.5814874	23.23272287	47.71705858	127.2544454	18.79326318	78.87533954
high-TCGA-F4-6809-01A	0.258355508	0.158557921	95.65220649	15.19458972	0.037174727	78.07409245	5.292221602	6.214775615	45.61260746	110.7996609	15.15282329	1.055283874	121.7826207	66.24054064	22.78342933	0.049894176	118.7260325	10.04563997	63.69206965	11.79081808	199.1765585	201.1303231	73.8977137	13.1681845	26.36787128	14.05201677	15.52504774	58.20141579	0.17875709	3.280260863	0.677832865	3.032076998	5.329699192	209.0040085	4.235736942	0.211450669	45.82275246	0.137260094	21.02312482	2.009880367	44.32338105	118.2219926	8.516348892	126.8449772	12.48647331	41.57036462	145.2003923	49.06605243	130.9107835
high-TCGA-F4-6856-01A	0.084709474	0.009543144	21.89345212	3.604154645	0.004667278	16.19510419	11.22553031	3.991829029	36.64517369	46.24001546	20.15959672	1.169663495	216.561116	65.46041513	3.135639696	0.020184605	61.09846909	12.75472868	89.89816333	6.299092131	29.39042254	85.77683964	30.58198529	15.89498366	3.975065351	16.18838375	10.56864092	18.67023104	0.135876258	2.256750527	0.826385176	1.486177187	4.909703091	75.81419553	3.348849435	0.02506006	20.86243934	0.096793922	9.737580037	1.205187338	9.919324381	36.91889034	4.337724148	69.9330916	15.26747371	36.5808429	86.18172645	9.988585283	71.1578662
high-TCGA-G4-6293-01A	0.082748962	0.019188693	19.98982734	5.823729109	0.009557333	13.67569125	2.298639125	3.481805007	36.93842681	71.83673696	20.58784652	0.861326484	132.2225565	64.62934329	3.079545139	0.03225601	45.26137801	12.2793653	75.49723324	4.983466763	49.64893107	77.319827	31.02724246	15.71062385	4.076742911	16.98799321	8.93864848	31.73454056	0.181945074	2.532329531	0.841739176	0.703721831	2.816552885	105.1084128	2.673885272	0.053102658	20.16888201	0.087032569	12.24431635	2.520722353	12.8780754	26.39710546	4.728869706	61.06420008	18.7288087	35.33366225	71.8442457	8.279157683	54.2382849
high-TCGA-G4-6304-01A	0.033773865	0.004910687	11.02275502	1.304561844	0.003818836	15.58758095	4.135180484	2.391873992	10.4771679	37.93269146	16.81667321	0.692402446	220.8320045	126.7889679	2.77983641	0.035075903	39.84896823	19.8464825	129.751866	3.523571128	38.73298206	43.70835164	45.75319102	24.02426227	2.591370864	21.86598496	10.99844501	7.935073238	0.098464859	2.605638695	0.84057656	0.848673609	2.476569681	46.61104309	7.695514564	0.011144229	11.22252281	0.054391956	4.826693402	1.147148591	5.184843021	9.615094899	5.332670087	33.42239837	16.18243223	36.96846346	38.67857272	11.53634458	33.94127493
high-TCGA-G4-6309-01A	0.052048475	0.005609757	10.99101844	2.899429203	0.003977994	14.36116642	7.018562845	2.599928896	31.26251878	41.38222104	17.95034424	0.644518722	212.4979433	79.9279782	2.797331286	0.028862297	63.31114164	15.15307204	150.0691508	4.24673412	29.33180172	60.21633937	40.32320792	19.46159347	2.335097865	15.69237881	17.33427298	19.02619467	0.124206715	2.671110172	0.875259852	1.759277086	3.351262129	31.88731139	4.287894483	0.017508953	17.8573895	0.073571483	9.677685539	0.798325178	7.167427561	18.65017883	6.349998684	54.49970324	13.29615429	38.28314586	60.9999437	9.367029375	45.39170446
high-TCGA-G4-6315-01A	0.250406106	0.045799685	89.95676541	13.40427417	0.015437033	24.28837728	4.731567061	4.618730453	47.68969085	205.0343482	25.02525357	0.91019503	312.877543	93.34649749	6.253211783	0.115796315	126.7968447	13.76002236	90.88220584	6.532110968	460.5790253	178.8190677	61.29958421	17.59357692	17.87683803	15.82788257	18.51301841	59.49181936	0.369516281	5.056494851	0.944064478	1.382553518	5.977854462	148.7830556	6.864990159	0.087382724	20.3466557	0.1646539	18.65227373	0.794817484	47.20978928	52.92790416	10.02518265	89.41121616	14.46675873	49.06859346	174.4674307	16.04558538	172.7769971
high-TCGA-G4-6317-01A	0.204396701	0.10644659	101.1245094	11.456617	0.023115451	21.04668511	4.814242651	3.879032836	46.72169074	294.7151889	31.48471802	1.128711309	415.7632178	194.7354895	5.653851361	0.197033432	183.9745576	21.70013	119.1805664	7.829087197	729.3812988	231.9365995	103.0965904	37.23004904	30.12029022	29.20416915	21.71057203	46.0901318	0.404508432	4.04803736	1.008175277	5.100295986	5.105309586	169.0319922	5.828207949	0.11907157	38.30200064	0.135889155	14.5290763	1.475237443	40.19757404	63.94901691	18.48625187	52.92596986	30.47472463	93.16507795	162.9081206	12.0999637	223.8672301
high-TCGA-G4-6320-01A	0.141473468	0.02992511	40.05620416	7.985850856	0.009367871	25.89858407	4.318411552	4.062166009	36.13644279	95.46701808	17.82786482	1.195346951	315.125593	98.42158186	4.489087583	0.034267012	99.57661347	14.962	90.71401485	9.633754666	129.4642776	87.71585148	74.05201535	17.08362699	6.618559299	18.78079274	12.75451959	35.55039185	0.277812093	2.787275471	0.886530336	1.259556601	3.720810855	209.4732647	3.716806215	0.056133459	17.80309618	0.141744207	11.77748376	1.111815061	17.02356581	43.92725934	8.190860613	62.46876278	14.11581711	42.4535982	67.01767209	13.32649338	72.91255453
high-TCGA-G4-6321-01A	0.523036207	0.380223689	195.6884245	43.0910624	0.082566081	35.83872148	12.38627012	15.45036647	156.8546446	192.9652707	38.59689033	4.973580544	170.5405932	50.88014517	10.65903794	0.131899483	243.1695684	12.50514292	64.88507153	56.65703587	139.4680545	264.9605372	145.110093	19.75272187	41.22985979	23.07062151	45.91798184	291.366326	1.018957851	12.77150003	1.019922559	1.066549731	8.509040089	507.0402877	13.13296443	1.797433245	72.86417078	0.893050189	67.94089291	6.381138615	58.38020573	175.7275888	22.83669934	363.8798731	61.86973904	36.37812701	354.1570727	13.39548434	154.5567043
high-TCGA-G4-6322-01A	0.059991438	0.026964791	17.29530029	7.36193647	0.009787979	18.30723292	6.598821539	4.635003114	32.77808107	51.57339202	17.95443075	1.3627872	169.3725034	64.11595211	4.264996487	0.032047597	64.64382403	12.03942316	72.09494371	7.09559366	49.49535251	86.26534699	34.6883989	15.35583103	5.048135728	15.33949913	18.37397935	29.30881379	0.162241355	3.151452354	0.723959605	1.587281587	2.967849899	93.12396008	2.20473462	0.087522475	26.61107244	0.080778648	11.8711118	1.142726624	9.908051534	23.51755266	6.274926341	47.09149174	15.87149422	43.30049275	69.35215012	9.894731301	63.90944819
high-TCGA-G4-6323-01A	0.097276209	0.023976953	37.00405018	5.323620281	0.013929097	27.59921608	4.783221679	3.905933313	42.58656487	78.28225921	17.15266117	1.403528229	115.5700181	68.98687532	4.069405953	0.044625903	77.45602331	12.12392852	61.97030368	7.535648981	83.74183076	96.79397829	54.49058785	13.86547647	6.474470975	15.57523143	10.62077468	24.96904947	0.207398686	3.125205161	0.805069764	1.195740371	3.492373055	204.7503427	3.524921629	0.077908416	26.38721303	0.136032215	16.83942756	2.098881637	14.67111823	36.45142865	8.852777927	79.84969436	13.31145697	31.73475234	84.21639206	12.27075816	53.45207385
high-TCGA-G4-6586-01A	0.054613089	0.008825037	18.34626191	1.98827461	0.006406732	24.71616303	7.000130705	3.84381441	29.98283081	63.93054157	18.9375326	0.605685944	327.5765884	91.86176759	6.42174329	0.050448658	69.13719249	16.86675621	135.40679	5.53500511	111.4034679	71.02506467	68.13484083	23.7837553	4.085030756	22.39121421	18.78333575	17.97849501	0.148173301	3.183007578	0.881589954	0.758132494	3.544486629	22.80030279	7.27994489	0.034520488	16.62444795	0.100907419	13.06440106	2.597507633	7.528059085	21.03152483	6.754207885	61.68646821	20.50764523	31.8052402	62.03906091	14.71404273	49.31469052
high-TCGA-G4-6626-01A	0.215017996	0.137839156	70.1548295	19.08324862	0.031204628	24.58420946	2.644822626	4.142808875	55.7764222	213.4163397	29.65060324	0.826102695	472.7395729	177.2141067	6.191349687	0.188541283	187.2826768	19.297031	111.2571785	5.862197489	574.1779798	146.9659091	74.98981831	27.85743807	14.52089992	26.88068185	25.64302577	109.1652889	0.704331785	6.483867918	0.984194005	3.474027578	5.790704966	550.2394781	13.44720528	0.115042466	17.88710519	0.166434229	17.09319728	1.097082738	37.77950747	57.16680157	13.29187181	67.28554377	22.39355846	86.03851225	52.22571272	15.50893979	176.0558338
high-TCGA-G4-6627-01A	0.101789476	0.096902605	38.17021899	19.63565814	0.035566928	32.13189018	6.62888926	6.89542504	63.40139847	95.6538639	18.64144719	1.476478131	101.2802959	51.81237858	9.40404355	0.063358408	137.765454	9.68065779	63.80564841	13.62018712	91.80304678	145.5802452	55.59734913	14.24788071	11.30541631	14.48142171	29.59163389	99.40930755	0.270090702	5.535983766	0.77968965	2.053723257	4.367045673	300.7001533	4.120179287	0.306909651	42.44946754	0.15409	26.39988959	2.549550496	18.69599731	92.91408786	10.27653136	127.4500488	20.24921835	48.37881132	82.70825615	20.61600899	77.13163391
high-TCGA-G4-6628-01A	0.019498714	0.003644193	5.802454203	1.506502697	0.004059236	15.34590179	6.291900661	3.050166801	17.7851728	26.03821633	19.94402541	0.290242516	159.9697755	88.90757233	5.294321557	0.018389054	30.48670295	13.76038889	100.2470499	2.091013459	41.63807236	59.8548268	25.77000886	16.81058736	1.092540248	18.72506164	15.42275437	20.38410885	0.085889875	2.11737645	0.661179728	1.188181419	2.390952184	31.96800604	3.422326322	0.014029051	17.71840487	0.03541048	8.100854456	1.320223642	2.561350296	18.97745523	4.753505101	49.754188	15.30159729	46.72359121	41.73857345	9.336906892	23.94721575
high-TCGA-NH-A50T-01A	0.041276234	0.008418501	10.75898357	2.406337103	0.005588014	9.134265132	2.142293351	2.020035123	24.13862811	84.46041042	22.23270592	0.321962664	273.1366	129.5540805	2.605973846	0.051440912	84.57954194	16.57632138	116.1136628	2.217318808	56.75963768	100.113654	66.21265118	21.32573554	4.610835773	18.70690459	11.65745304	17.13706004	0.137411946	2.198097713	0.980709583	0.822156255	2.414651539	43.66227986	6.421075539	0.017293469	15.22482756	0.0596874	10.16603639	0.39345416	7.461188355	11.95352295	4.16322976	51.335857	14.73462538	82.40764286	44.55111782	6.190302011	60.08041713
high-TCGA-NH-A50V-01A	0.142618135	0.06748593	70.12379756	6.450613312	0.023692447	53.0109836	6.358964329	5.516268127	47.37802306	101.9478058	23.30592295	1.645818089	127.2061465	93.80916035	13.72927155	0.040655946	116.0515235	13.1251511	68.78630026	10.31023829	191.6898564	177.7511727	111.203159	16.49324114	10.01211465	15.742239	31.74369969	64.58134157	0.187033542	5.432266819	0.822701767	1.083190658	4.910352131	208.7515257	8.20276006	0.070923124	24.73341829	0.127989097	17.07121144	1.776965937	20.22758916	86.34478765	8.962317408	121.2170381	20.05794628	55.45509228	132.7541482	36.1002184	86.06523073
high-TCGA-QG-A5YX-01A	0.143181059	0.025704844	35.41524312	7.693460234	0.014529668	10.1685951	10.14102518	3.620290025	45.39748131	166.3456277	25.44348156	1.293662979	218.8826936	95.83758248	2.914589157	0.123393977	175.3155316	16.39246244	98.9943226	8.000817526	342.3402018	157.4735972	47.59058432	19.33563541	10.02008846	17.85259317	28.98741904	55.84394394	0.288387215	5.434002349	1.048808808	2.759509998	8.064272715	180.8081731	11.48782839	0.07013019	36.48475343	0.145008934	17.12717586	0.988806999	23.28664151	72.24264079	12.38552945	95.28908832	22.74981052	47.52308213	124.1591275	8.826729874	138.6357674
high-TCGA-QG-A5Z2-01A	0.041646403	0.007056597	17.07288659	1.905312897	0.005658894	15.11735058	5.051919563	3.523504445	26.32430653	45.66837283	15.44494863	0.949295712	106.1421385	74.37027864	2.768106444	0.028567151	77.86229503	12.94854177	74.09069702	3.63329661	66.32366829	66.67118094	28.77051558	10.78996327	2.031379248	14.40558126	10.10909376	21.01977732	0.153193798	2.275230468	0.873761403	1.277997587	3.210302429	57.90547435	3.122199251	0.020368467	11.41703126	0.076381341	10.32489078	1.664393241	6.019553809	21.64691796	6.774394789	55.73308678	11.60476685	32.95214517	52.98864653	9.276346024	33.59398834
high-TCGA-QL-A97D-01A	0.05248755	0.022009294	13.38649357	2.632833904	0.008472114	26.5244701	1.621349348	3.287655679	24.93920172	57.15214367	23.14065193	0.510320545	186.4132003	90.70948037	7.774478101	0.051701335	82.31731093	15.27465746	85.52622309	3.195860226	135.2921733	129.4323991	30.74427105	15.16356639	9.025392163	18.42789005	10.4353634	42.49012669	0.121854783	2.48711148	0.962895347	1.257889378	5.775481136	60.57871632	8.456611143	0.020159137	12.62067579	0.09010595	12.22794712	1.813609552	8.574644004	22.71267366	7.259489026	54.16090707	20.87231616	56.66188088	87.16042582	16.46673748	56.03264834
[truncated: 149 more columns]
